# Supplementary material for: De novo assembly provides new insights into the evolution of Elaeagnus angustifolia L
Source: Plant Methods. 2022 Jun 18;18:84. doi: 10.1186/s13007-022-00915-w (PMC9206267; doi:10.1186/s13007-022-00915-w)
Supplement: Supplementary file 2 — Additional file 2: Table S14. Functional gene categories enriched for E. angustifolia expansion and contraction families. [file 13007_2022_915_MOESM2_ESM.xlsx]

## Sheet: General Information
ARTICLE TITLE:
De novo assembly provides new insights into the evolution of Elaeagnus angustifolia L.
AUTHORS NAMES AND AFFILIATIONS:
Yunfei Mao1, Xueli Cui1, Haiyan Wang1, Xin Qin1, Yangbo Liu1, Yijun Yin1, Xiafei Su1, Juan Tang2, Fengling Wang2, Fengwang Ma3, Naibin Duan4, Donglin Zhang5, Yanli Hu1, Wenli Wang1, Shaochong Wei1, Xiaoliu Chen1, Zhiquan Mao1, Xuesen Chen1, Xiang Shen1,*
1College of Horticultural Science and Engineering/State Key Laboratory of Crop Biology, Shandong Agricultural University, Tai’an, China.
2Biomarker Technologies Corporation, Beijing, China.
3College of Horticulture, Northwest Agriculture and Forestry University, Yangling, China.
4Germplasm Resource Center of Shandong Province, Shandong Academy of Agricultural Sciences, Jinan, China.
5Depart of Horticulture, University of Georgia, Athens, USA.
AUTHOR FOR CORRESPONDENCE
*Dr. Xiang Shen, Tel: +86 13705383303; E-mail shenx@sdau.edu.cn

## Sheet: Table S14
Table S14. Functional gene categories enriched for E. angustifolia expansion and contraction families
Gene family	Pfam	Function
GF_550	PF00854.16	POT family
GF_756	PF00067.17	Cytochrome P450
GF_14480	PF02321.13	Outer membrane efflux protein
GF_279	PF00067.17	Cytochrome P450
GF_325	PF01650.13	Peptidase C13 family
GF_5039	PF12023.3	Domain of unknown function (DUF3511)
GF_6852	PF13961.1	Domain of unknown function (DUF4219)
GF_516	PF01554.13	MatE
GF_14026	PF01368.15	DHH family
GF_1560	PF07059.7	Protein of unknown function (DUF1336)
GF_5928	PF14223.1	gag-polypeptide of LTR copia-type
GF_6869	PF04195.7	Putative gypsy type transposon
GF_1440	PF00999.16	Sodium/hydrogen exchanger family
GF_8030	PF03754.8	Domain of unknown function (DUF313)
GF_287	PF05704.7	Capsular polysaccharide synthesis protein
GF_15355	PF12796.2	Ankyrin repeats (3 copies)
GF_5923	PF02365.10	No apical meristem (NAM) protein
GF_106	PF12814.2	Meiotic cell cortex C-terminal pleckstrin homology
GF_13305	PF03492.10	SAM dependent carboxyl methyltransferase
GF_1733	PF00892.15	EamA-like transporter family
GF_29	PF07649.7	C1-like domain
GF_7312	PF00642.19	Zinc finger C-x8-C-x5-C-x3-H type (and similar)
GF_8675	PF01190.12	Pollen proteins Ole e I like
GF_11279	PF07734.8	F-box associated
GF_49	PF00305.14	Lipoxygenase
GF_424	PF04646.7	Protein of unknown function, DUF604
GF_1284	PF02458.10	Transferase family
GF_428	PF02773.11	S-adenosylmethionine synthetase, C-terminal domain
GF_142	PF00155.16	Aminotransferase class I and II
GF_82	PF00069.20	Protein kinase domain
GF_521	PF00888.17	Cullin family
GF_15380	PF12609.3	Wound-induced protein
GF_12115	PF00413.19	Matrixin
GF_12849	PF08345.6	Flagellar M-ring protein C-terminal
GF_3590	PF03168.8	Late embryogenesis abundant protein
GF_4602	PF01734.17	Patatin-like phospholipase
GF_6653	PF12776.2	Myb/SANT-like DNA-binding domain
GF_1491	PF01370.16	NAD dependent epimerase/dehydratase family
GF_234	PF13347.1	MFS/sugar transport protein
GF_2430	PF11819.3	Domain of unknown function (DUF3338)
GF_12169	PF00305.14	Lipoxygenase
GF_274	PF07714.12	Protein tyrosine kinase
GF_13661	PF13894.1	C2H2-type zinc finger
GF_25	PF01565.18	FAD binding domain
GF_47	PF00012.15	Hsp70 protein
GF_8671	PF01648.15	4'-phosphopantetheinyl transferase superfamily
GF_145	PF02990.11	Endomembrane protein 70
GF_13708	PF13456.1	Reverse transcriptase-like
GF_472	PF04504.9	Protein of unknown function, DUF573
GF_14843	PF03874.11	RNA polymerase Rpb4
GF_37	PF01301.14	Glycosyl hydrolases family 35
GF_7000	PF00004.24	ATPase family associated with various cellular activities (AAA)
GF_2979	PF03106.10	WRKY DNA -binding domain
GF_15402	PF00520.26	Ion transport protein
GF_10879	PF12697.2	Alpha/beta hydrolase family
GF_102	PF01504.13	Phosphatidylinositol-4-phosphate 5-Kinase
GF_14033	PF08488.6	Wall-associated kinase
GF_38	PF00083.19	Sugar (and other) transporter
GF_6605	PF01048.15	Phosphorylase superfamily
GF_13542	PF13912.1	C2H2-type zinc finger
GF_476	PF14576.1	Sieve element occlusion N-terminus
GF_2222	PF14226.1	non-haem dioxygenase in morphine synthesis N-terminal
GF_6906	PF13921.1	Myb-like DNA-binding domain
GF_214	PF00931.17	NB-ARC domain
GF_487	PF03759.8	PRONE (Plant-specific Rop nucleotide exchanger)
GF_15359	PF01535.15	PPR repeat
GF_6707	PF02042.10	RWP-RK domain
GF_1759	PF00197.13	Trypsin and protease inhibitor
GF_2217	PF13947.1	Wall-associated receptor kinase galacturonan-binding
GF_1213	PF05755.7	Rubber elongation factor protein (REF)
GF_44	PF13855.1	Leucine rich repeat
GF_4069	PF00069.20	Protein kinase domain
GF_53	PF00069.20	Protein kinase domain
GF_388	PF14432.1	DYW family of nucleic acid deaminases
GF_8331	PF01388.16	ARID/BRIGHT DNA binding domain
GF_27	PF03552.9	Cellulose synthase
GF_7750	PF00249.26	Myb-like DNA-binding domain
GF_344	PF00270.24	DEAD/DEAH box helicase
GF_1275	PF01459.17	Eukaryotic porin
GF_387	PF00503.15	G-protein alpha subunit
GF_13306	PF03480.8	Bacterial extracellular solute-binding protein, family 7
GF_13992	PF13306.1	Leucine rich repeats (6 copies)
GF_7783	PF01842.20	ACT domain
GF_101	PF00069.20	Protein kinase domain
GF_6483	PF02458.10	Transferase family
GF_68	PF04434.12	SWIM zinc finger
GF_1393	PF01582.15	TIR domain
GF_4560	PF02533.10	Photosystem II 4 kDa reaction centre component
GF_14838	PF00892.15	EamA-like transporter family
GF_35	PF00069.20	Protein kinase domain
GF_1780	PF05938.6	Plant self-incompatibility protein S1
GF_6856	PF14223.1	gag-polypeptide of LTR copia-type
GF_8023	PF00902.13	Sec-independent protein translocase protein (TatC)
GF_1940	PF05904.6	Plant protein of unknown function (DUF863)
GF_10368	PF00646.28	F-box domain
GF_674	PF00225.18	Kinesin motor domain
GF_13434	PF00856.23	SET domain
GF_299	PF05699.9	hAT family C-terminal dimerisation region
GF_207	PF02458.10	Transferase family
GF_60	PF00501.23	AMP-binding enzyme
GF_220	PF00069.20	Protein kinase domain
GF_351	PF00004.24	ATPase family associated with various cellular activities (AAA)
GF_14872	PF00107.21	Zinc-binding dehydrogenase
GF_7653	PF13306.1	Leucine rich repeats (6 copies)
GF_1017	PF01031.15	Dynamin central region
GF_3244	PF14244.1	gag-polypeptide of LTR copia-type
GF_453	PF00141.18	Peroxidase
GF_440	PF00225.18	Kinesin motor domain
GF_5478	PF07505.6	Phage protein Gp37/Gp68
GF_694	PF13359.1	DDE superfamily endonuclease
GF_201	PF12796.2	Ankyrin repeats (3 copies)
GF_3683	PF00319.13	SRF-type transcription factor (DNA-binding and dimerisation domain)
GF_14851	PF00069.20	Protein kinase domain
GF_7881	PF13921.1	Myb-like DNA-binding domain
GF_631	PF00201.13	UDP-glucoronosyl and UDP-glucosyl transferase
GF_11603	PF14244.1	gag-polypeptide of LTR copia-type
GF_15540	PF05049.8	Interferon-inducible GTPase (IIGP)
GF_6271	PF02115.12	RHO protein GDP dissociation inhibitor
GF_15435	PF00657.17	GDSL-like Lipase/Acylhydrolase
GF_2803	PF00004.24	ATPase family associated with various cellular activities (AAA)
GF_7705	PF03466.15	LysR substrate binding domain
GF_4034	PF01189.12	NOL1/NOP2/sun family
GF_12347	PF01582.15	TIR domain
GF_189	PF02458.10	Transferase family
GF_13342	PF00708.13	Acylphosphatase
GF_6424	PF03143.12	Elongation factor Tu C-terminal domain
GF_12137	PF03140.10	Plant protein of unknown function
GF_3312	PF02362.16	B3 DNA binding domain
GF_8520	PF05498.6	Rapid ALkalinization Factor (RALF)
GF_3289	PF13360.1	PQQ-like domain
GF_15649	PF09331.6	Domain of unknown function (DUF1985)
GF_6853	PF10377.4	Autophagy-related protein 11
GF_15578	PF00656.17	Caspase domain
GF_15487	PF13855.1	Leucine rich repeat
GF_281	PF00067.17	Cytochrome P450
GF_192	PF00450.17	Serine carboxypeptidase
GF_1311	PF00646.28	F-box domain
GF_319	PF13646.1	HEAT repeats
GF_69	PF00069.20	Protein kinase domain
GF_2770	PF00737.15	Photosystem II 10 kDa phosphoprotein
GF_8566	PF00773.14	RNB domain
GF_76	PF02536.9	mTERF
GF_87	PF14291.1	Domain of unknown function (DUF4371)
GF_4604	PF03171.15	2OG-Fe(II) oxygenase superfamily
GF_14570	PF13753.1	Putative flagellar system-associated repeat
GF_13671	PF04931.8	DNA polymerase phi
GF_656	PF01554.13	MatE
GF_48	PF00063.16	Myosin head (motor domain)
GF_136	PF03087.9	Arabidopsis protein of unknown function
GF_5779	PF00931.17	NB-ARC domain
GF_15266	PF14368.1	Probable lipid transfer
GF_14031	PF13962.1	Domain of unknown function
GF_830	PF00067.17	Cytochrome P450
GF_1075	PF12796.2	Ankyrin repeats (3 copies)
GF_32	PF00067.17	Cytochrome P450
GF_7235	PF12681.2	Glyoxalase-like domain
GF_140	PF01061.19	ABC-2 type transporter
GF_14253	PF00169.24	PH domain
GF_1685	PF00176.18	SNF2 family N-terminal domain
GF_4821	PF14226.1	non-haem dioxygenase in morphine synthesis N-terminal
GF_363	PF07714.12	Protein tyrosine kinase
GF_771	PF12796.2	Ankyrin repeats (3 copies)
GF_14967	PF01095.14	Pectinesterase
GF_554	PF00225.18	Kinesin motor domain
GF_2584	PF00043.20	Glutathione S-transferase, C-terminal domain
GF_510	PF03080.10	Domain of unknown function (DUF239)
GF_2132	PF07734.8	F-box associated
GF_1698	PF04770.7	ZF-HD protein dimerisation region
GF_11649	PF13243.1	Prenyltransferase-like
GF_14870	PF03868.10	Ribosomal protein L6, N-terminal domain
GF_1439	PF09534.5	Tryptophan-associated transmembrane protein (Trp_oprn_chp)
GF_262	PF00083.19	Sugar (and other) transporter
GF_533	PF03145.11	Seven in absentia protein family
GF_337	PF00234.17	Protease inhibitor/seed storage/LTP family
GF_609	PF00067.17	Cytochrome P450
GF_8875	PF00085.15	Thioredoxin
GF_5409	PF01363.16	FYVE zinc finger
GF_1042	PF02861.15	Clp amino terminal domain
GF_3466	PF13499.1	EF-hand domain pair
GF_43	PF00118.19	TCP-1/cpn60 chaperonin family
GF_1630	PF04864.8	Allinase
GF_1399	PF13947.1	Wall-associated receptor kinase galacturonan-binding
GF_310	PF01582.15	TIR domain
GF_230	PF03514.9	GRAS domain family
GF_4461	PF08496.5	Peptidase family S49 N-terminal
GF_861	PF00646.28	F-box domain
GF_12778	PF00005.22	ABC transporter
GF_10824	PF13499.1	EF-hand domain pair
GF_1288	PF01435.13	Peptidase family M48
GF_666	PF12804.2	MobA-like NTP transferase domain
GF_507	PF10551.4	MULE transposase domain
GF_7117	PF14223.1	gag-polypeptide of LTR copia-type
GF_1353	PF00069.20	Protein kinase domain
GF_147	PF00251.15	Glycosyl hydrolases family 32 N-terminal domain
GF_4931	PF06161.6	Protein of unknown function (DUF975)
GF_96	PF00860.15	Permease family
GF_7950	PF13639.1	Ring finger domain
GF_511	PF00931.17	NB-ARC domain
GF_2182	PF07724.9	AAA domain (Cdc48 subfamily)
GF_8599	PF02362.16	B3 DNA binding domain
GF_1049	PF02181.18	Formin Homology 2 Domain
GF_1438	PF05627.6	Cleavage site for pathogenic type III effector avirulence factor Avr
GF_209	PF00125.19	Core histone H2A/H2B/H3/H4
GF_14792	PF00069.20	Protein kinase domain
GF_109	PF02519.9	Auxin responsive protein
GF_14361	PF13639.1	Ring finger domain
GF_8089	PF00010.21	Helix-loop-helix DNA-binding domain
GF_193	PF13360.1	PQQ-like domain
GF_2210	PF01107.13	Viral movement protein (MP)
GF_13707	PF00501.23	AMP-binding enzyme
GF_13720	PF01826.12	Trypsin Inhibitor like cysteine rich domain
GF_14850	PF00201.13	UDP-glucoronosyl and UDP-glucosyl transferase
GF_545	PF14226.1	non-haem dioxygenase in morphine synthesis N-terminal
GF_15362	PF12819.2	Carbohydrate-binding protein of the ER
GF_54	PF00854.16	POT family
GF_459	PF00067.17	Cytochrome P450
GF_2337	PF06027.7	Eukaryotic protein of unknown function (DUF914)
GF_520	PF00106.20	short chain dehydrogenase
GF_417	PF07765.7	KIP1-like protein
GF_13383	PF00240.18	Ubiquitin family
GF_2061	PF03071.10	GNT-I family
GF_336	PF03492.10	SAM dependent carboxyl methyltransferase
GF_10593	PF02183.13	Homeobox associated leucine zipper
GF_481	PF00307.26	Calponin homology (CH) domain
GF_15036	PF13175.1	AAA ATPase domain
GF_1746	PF00847.15	AP2 domain
GF_14452	PF14767.1	Replication protein A interacting middle
GF_13422	PF00403.21	Heavy-metal-associated domain
GF_14789	PF07670.9	Nucleoside recognition
GF_462	PF00137.16	ATP synthase subunit C
GF_14552	PF00135.23	Carboxylesterase family
GF_4408	PF00704.23	Glycosyl hydrolases family 18
GF_175	PF05699.9	hAT family C-terminal dimerisation region
GF_774	PF02362.16	B3 DNA binding domain
GF_154	PF00270.24	DEAD/DEAH box helicase
GF_2900	PF02458.10	Transferase family
GF_5336	PF13912.1	C2H2-type zinc finger
GF_356	PF00195.14	Chalcone and stilbene synthases, N-terminal domain
GF_14251	PF01554.13	MatE
GF_15647	PF05498.6	Rapid ALkalinization Factor (RALF)
GF_2713	PF03168.8	Late embryogenesis abundant protein
GF_564	PF07714.12	Protein tyrosine kinase
GF_931	PF15237.1	PTRF/SDPR family
GF_14032	PF04504.9	Protein of unknown function, DUF573
GF_7002	PF03960.10	ArsC family
GF_4736	PF04564.10	U-box domain
GF_9972	PF00439.20	Bromodomain
GF_5518	PF08132.6	S-adenosyl-l-methionine decarboxylase leader peptide
GF_1485	PF00171.17	Aldehyde dehydrogenase family
GF_1775	PF00069.20	Protein kinase domain
GF_7464	PF00829.16	Ribosomal prokaryotic L21 protein
GF_22	PF00069.20	Protein kinase domain
GF_582	PF00407.14	Pathogenesis-related protein Bet v I family
GF_14845	PF00563.15	EAL domain
GF_254	PF05617.6	Prolamin-like
GF_15398	PF00234.17	Protease inhibitor/seed storage/LTP family
GF_488	PF00190.17	Cupin
GF_1134	PF03087.9	Arabidopsis protein of unknown function
GF_5079	PF13962.1	Domain of unknown function
GF_250	PF03140.10	Plant protein of unknown function
GF_14599	PF13188.1	PAS domain
GF_292	PF07734.8	F-box associated
GF_659	PF03016.10	Exostosin family
GF_5419	PF00201.13	UDP-glucoronosyl and UDP-glucosyl transferase
GF_9201	PF02656.10	Domain of unknown function (DUF202)
GF_2464	PF00295.12	Glycosyl hydrolases family 28
GF_1956	PF14226.1	non-haem dioxygenase in morphine synthesis N-terminal
GF_7341	PF13833.1	EF-hand domain pair
GF_9	PF13855.1	Leucine rich repeat
GF_10290	PF00646.28	F-box domain
GF_8756	PF03140.10	Plant protein of unknown function
GF_1309	PF00069.20	Protein kinase domain
GF_831	PF00067.17	Cytochrome P450
GF_696	PF07727.9	Reverse transcriptase (RNA-dependent DNA polymerase)
GF_178	PF00067.17	Cytochrome P450
GF_15541	PF00026.18	Eukaryotic aspartyl protease
GF_306	PF01490.13	Transmembrane amino acid transporter protein
GF_10987	PF00646.28	F-box domain
GF_392	PF00232.13	Glycosyl hydrolase family 1
GF_15577	PF15035.1	Ciliary rootlet component, centrosome cohesion
GF_81	PF13091.1	PLD-like domain
GF_163	PF03169.10	OPT oligopeptide transporter protein
GF_15635	PF00071.17	Ras family
GF_15575	PF07902.6	gp58-like protein
GF_14453	PF13947.1	Wall-associated receptor kinase galacturonan-binding
GF_519	PF07714.12	Protein tyrosine kinase
GF_403	PF01095.14	Pectinesterase
GF_5410	PF00847.15	AP2 domain
GF_195	PF13920.1	Zinc finger, C3HC4 type (RING finger)
GF_1922	PF00011.16	Hsp20/alpha crystallin family
GF_689	PF00201.13	UDP-glucoronosyl and UDP-glucosyl transferase
GF_538	PF00107.21	Zinc-binding dehydrogenase
GF_455	PF00150.13	Cellulase (glycosyl hydrolase family 5)
GF_85	PF04684.8	BAF1 / ABF1 chromatin reorganising factor
GF_13702	PF07727.9	Reverse transcriptase (RNA-dependent DNA polymerase)
GF_15484	PF02887.11	Pyruvate kinase, alpha/beta domain
GF_15357	PF04970.8	Lecithin retinol acyltransferase
GF_384	PF12697.2	Alpha/beta hydrolase family
GF_100	PF08387.5	FBD
GF_13302	PF00072.19	Response regulator receiver domain
GF_246	PF02485.16	Core-2/I-Branching enzyme
GF_6	PF00082.17	Subtilase family
GF_1974	PF13962.1	Domain of unknown function
GF_10876	PF01486.12	K-box region
GF_6466	PF00249.26	Myb-like DNA-binding domain
GF_4275	PF00804.20	Syntaxin
GF_1158	PF08449.6	UAA transporter family
GF_3031	PF00168.25	C2 domain
GF_8054	PF13178.1	Protein of unknown function (DUF4005)
GF_1067	PF00407.14	Pathogenesis-related protein Bet v I family
GF_40	PF00201.13	UDP-glucoronosyl and UDP-glucosyl transferase
GF_30	PF00069.20	Protein kinase domain
GF_128	PF12776.2	Myb/SANT-like DNA-binding domain
GF_14181	PF00069.20	Protein kinase domain
GF_676	PF00295.12	Glycosyl hydrolases family 28
GF_572	PF01494.14	FAD binding domain
GF_14787	PF00139.14	Legume lectin domain
GF_10550	PF12937.2	F-box-like
GF_89	PF03141.11	Putative S-adenosyl-L-methionine-dependent methyltransferase
GF_405	PF00926.14	3,4-dihydroxy-2-butanone 4-phosphate synthase
GF_3577	PF01428.11	AN1-like Zinc finger
GF_14487	PF14111.1	Domain of unknown function (DUF4283)
GF_14470	PF00657.17	GDSL-like Lipase/Acylhydrolase
GF_10596	PF07200.8	Modifier of rudimentary (Mod(r)) protein
GF_123	PF01107.13	Viral movement protein (MP)
GF_2197	PF00170.16	bZIP transcription factor
GF_108	PF01061.19	ABC-2 type transporter
GF_14551	PF05163.7	DinB family
GF_15608	PF07083.6	Protein of unknown function (DUF1351)
GF_14027	PF00931.17	NB-ARC domain
GF_15609	PF00001.16	7 transmembrane receptor (rhodopsin family)
GF_14791	PF04114.9	Gaa1-like, GPI transamidase component
GF_3487	PF00201.13	UDP-glucoronosyl and UDP-glucosyl transferase
GF_372	PF00931.17	NB-ARC domain
GF_4359	PF05514.6	HR-like lesion-inducing
GF_878	PF07714.12	Protein tyrosine kinase
GF_7078	PF03168.8	Late embryogenesis abundant protein
GF_353	PF13292.1	1-deoxy-D-xylulose-5-phosphate synthase
GF_216	PF00069.20	Protein kinase domain
GF_15	PF13855.1	Leucine rich repeat
GF_2560	PF13921.1	Myb-like DNA-binding domain
GF_267	PF03492.10	SAM dependent carboxyl methyltransferase
GF_695	PF00067.17	Cytochrome P450
GF_210	PF01554.13	MatE
GF_6910	PF07649.7	C1-like domain
GF_14179	PF00704.23	Glycosyl hydrolases family 18
GF_219	PF00280.13	Potato inhibitor I family
GF_3920	PF05553.6	Cotton fibre expressed protein
GF_595	PF08295.7	Sin3 family co-repressor
GF_15385	PF03372.18	Endonuclease/Exonuclease/phosphatase family
GF_284	PF00069.20	Protein kinase domain
GF_2170	PF05938.6	Plant self-incompatibility protein S1
GF_579	PF03372.18	Endonuclease/Exonuclease/phosphatase family
GF_1436	PF00314.12	Thaumatin family
GF_13303	PF05659.6	Arabidopsis broad-spectrum mildew resistance protein RPW8
GF_5034	PF13921.1	Myb-like DNA-binding domain
GF_171	PF12776.2	Myb/SANT-like DNA-binding domain
GF_8367	PF13639.1	Ring finger domain
GF_84	PF02902.14	Ulp1 protease family, C-terminal catalytic domain
GF_755	PF05911.6	Plant protein of unknown function (DUF869)
GF_10447	PF00863.14	Peptidase family C4
GF_15581	PF09440.5	eIF3 subunit 6 N terminal domain
GF_6747	PF00590.15	Tetrapyrrole (Corrin/Porphyrin) Methylases
GF_465	PF05879.7	Root hair defective 3 GTP-binding protein (RHD3)
GF_14044	PF02458.10	Transferase family
GF_4258	PF04880.8	NUDE protein, C-terminal conserved region
GF_15403	PF00917.21	MATH domain
GF_14060	PF04109.11	Autophagy protein Apg9
GF_11020	PF13921.1	Myb-like DNA-binding domain
GF_2917	PF04576.10	Zein-binding
GF_357	PF00264.15	Common central domain of tyrosinase
GF_86	PF02364.10	1,3-beta-glucan synthase component
GF_1843	PF01553.16	Acyltransferase
GF_2	PF00069.20	Protein kinase domain
GF_2017	PF00276.15	Ribosomal protein L23
GF_8289	PF04043.10	Plant invertase/pectin methylesterase inhibitor
GF_7096	PF03018.9	Dirigent-like protein
GF_857	PF03140.10	Plant protein of unknown function
GF_2586	PF00201.13	UDP-glucoronosyl and UDP-glucosyl transferase
GF_158	PF00112.18	Papain family cysteine protease
GF_1018	PF07714.12	Protein tyrosine kinase
GF_15538	PF02068.11	Plant PEC family metallothionein
GF_14835	PF13855.1	Leucine rich repeat
GF_816	PF13561.1	Enoyl-(Acyl carrier protein) reductase
GF_161	PF00149.23	Calcineurin-like phosphoesterase
GF_10849	PF03750.8	Protein of unknown function (DUF310)
GF_15539	PF00731.15	AIR carboxylase
GF_112	PF00069.20	Protein kinase domain
GF_1136	PF00201.13	UDP-glucoronosyl and UDP-glucosyl transferase
GF_5287	PF02389.10	Cornifin (SPRR) family
GF_14841	PF01105.19	emp24/gp25L/p24 family/GOLD
GF_280	PF04799.8	fzo-like conserved region
GF_58	PF12710.2	haloacid dehalogenase-like hydrolase
GF_11025	PF00931.17	NB-ARC domain
GF_1531	PF01866.12	Putative diphthamide synthesis protein
GF_170	PF02373.17	JmjC domain, hydroxylase
GF_184	PF00854.16	POT family
GF_6870	PF00456.16	Transketolase, thiamine diphosphate binding domain
GF_285	PF00201.13	UDP-glucoronosyl and UDP-glucosyl transferase
GF_13296	PF03732.12	Retrotransposon gag protein
GF_15433	PF03004.9	Plant transposase (Ptta/En/Spm family)
GF_14844	PF00319.13	SRF-type transcription factor (DNA-binding and dimerisation domain)
GF_5232	PF08676.6	MutL C terminal dimerisation domain
GF_6863	PF13962.1	Domain of unknown function
GF_1143	PF10551.4	MULE transposase domain
GF_3415	PF04398.7	Protein of unknown function, DUF538
GF_52	PF08372.5	Plant phosphoribosyltransferase C-terminal
GF_3586	PF00690.21	Cation transporter/ATPase, N-terminus
GF_5312	PF00089.21	Trypsin
GF_618	PF04970.8	Lecithin retinol acyltransferase
GF_4919	PF07065.9	D123
GF_339	PF01095.14	Pectinesterase
GF_14848	PF00891.13	O-methyltransferase
GF_484	PF00931.17	NB-ARC domain
GF_7658	PF00520.26	Ion transport protein
GF_2141	PF03087.9	Arabidopsis protein of unknown function
GF_62	PF00931.17	NB-ARC domain
GF_15379	PF00628.24	PHD-finger
GF_13183	PF13855.1	Leucine rich repeat
GF_15572	PF05686.7	Glycosyl transferase family 90
GF_46	PF07714.12	Protein tyrosine kinase
GF_599	PF04885.8	Stigma-specific protein, Stig1
GF_7799	PF04844.8	Transcriptional repressor, ovate
GF_79	PF00069.20	Protein kinase domain
GF_10910	PF03171.15	2OG-Fe(II) oxygenase superfamily
GF_6096	PF05678.9	VQ motif
GF_5244	PF00335.15	Tetraspanin family
GF_9355	PF07847.7	Protein of unknown function (DUF1637)
GF_308	PF00481.16	Protein phosphatase 2C
GF_2999	PF02010.10	REJ domain
GF_1030	PF01619.13	Proline dehydrogenase
GF_11655	PF13714.1	Phosphoenolpyruvate phosphomutase
GF_15485	PF03063.15	Prismane/CO dehydrogenase family
GF_12784	PF10377.4	Autophagy-related protein 11
GF_5073	PF00582.21	Universal stress protein family
GF_3722	PF00685.22	Sulfotransferase domain
GF_885	PF00646.28	F-box domain
GF_14483	PF00665.21	Integrase core domain
GF_558	PF14543.1	Xylanase inhibitor N-terminal
GF_1813	PF05056.7	Protein of unknown function (DUF674)
GF_12116	PF12796.2	Ankyrin repeats (3 copies)
GF_10339	PF00665.21	Integrase core domain
GF_2168	PF14368.1	Probable lipid transfer
GF_120	PF00069.20	Protein kinase domain
GF_263	PF07690.11	Major Facilitator Superfamily
GF_10440	PF00076.17	RNA recognition motif. (a.k.a. RRM, RBD, or RNP domain)
GF_12374	PF04043.10	Plant invertase/pectin methylesterase inhibitor
GF_1995	PF13359.1	DDE superfamily endonuclease
GF_3458	PF02519.9	Auxin responsive protein
GF_529	PF02458.10	Transferase family
GF_772	PF00141.18	Peroxidase
GF_9266	PF05175.9	Methyltransferase small domain
GF_11388	PF00481.16	Protein phosphatase 2C
GF_105	PF00067.17	Cytochrome P450
GF_6638	PF00010.21	Helix-loop-helix DNA-binding domain
GF_183	PF01434.13	Peptidase family M41
GF_586	PF03083.11	Sugar efflux transporter for intercellular exchange
GF_4441	PF03634.8	TCP family transcription factor
GF_13233	PF00015.16	Methyl-accepting chemotaxis protein (MCP) signalling domain
GF_222	PF12796.2	Ankyrin repeats (3 copies)
GF_71	PF00067.17	Cytochrome P450
GF_2523	PF13259.1	Protein of unknown function (DUF4050)
GF_2926	PF00226.26	DnaJ domain
GF_1	PF00069.20	Protein kinase domain
GF_14790	PF04970.8	Lecithin retinol acyltransferase
GF_1701	PF07714.12	Protein tyrosine kinase
GF_14037	PF12796.2	Ankyrin repeats (3 copies)
GF_13230	PF09331.6	Domain of unknown function (DUF1985)
GF_13695	PF03168.8	Late embryogenesis abundant protein
GF_2961	PF13639.1	Ring finger domain
GF_282	PF00091.20	Tubulin/FtsZ family, GTPase domain
GF_383	PF03936.11	Terpene synthase family, metal binding domain
GF_7238	PF13947.1	Wall-associated receptor kinase galacturonan-binding
GF_3574	PF13561.1	Enoyl-(Acyl carrier protein) reductase
GF_12119	PF15140.1	Domain of unknown function (DUF4573)
GF_1770	PF12734.2	Cysteine-rich TM module stress tolerance
GF_2830	PF04674.7	Phosphate-induced protein 1 conserved region
GF_42	PF01852.14	START domain
GF_12513	PF00657.17	GDSL-like Lipase/Acylhydrolase
GF_15582	PF00113.17	Enolase, C-terminal TIM barrel domain
GF_13710	PF14392.1	Zinc knuckle
GF_12118	PF00004.24	ATPase family associated with various cellular activities (AAA)
GF_13222	PF00076.17	RNA recognition motif. (a.k.a. RRM, RBD, or RNP domain)
GF_750	PF00931.17	NB-ARC domain
GF_2555	PF02536.9	mTERF
GF_12867	PF01047.17	MarR family
GF_2226	PF00046.24	Homeobox domain
GF_786	PF05695.7	Plant protein of unknown function (DUF825)
GF_8101	PF00249.26	Myb-like DNA-binding domain
GF_166	PF02458.10	Transferase family
GF_407	PF03321.8	GH3 auxin-responsive promoter
GF_10014	PF02309.11	AUX/IAA family
GF_15389	PF03168.8	Late embryogenesis abundant protein
GF_6249	PF01370.16	NAD dependent epimerase/dehydratase family
GF_122	PF00083.19	Sugar (and other) transporter
GF_7348	PF13962.1	Domain of unknown function
GF_14568	PF00231.14	ATP synthase
GF_28	PF02705.11	K+ potassium transporter
GF_2470	PF07983.8	X8 domain
GF_972	PF00015.16	Methyl-accepting chemotaxis protein (MCP) signalling domain
GF_15583	PF02417.10	Chromate transporter
GF_15361	PF00079.15	Serpin (serine protease inhibitor)
GF_14035	PF00319.13	SRF-type transcription factor (DNA-binding and dimerisation domain)
GF_12	PF00069.20	Protein kinase domain
GF_14840	PF09844.4	Uncharacterized conserved protein (COG2071)
GF_1031	PF02469.17	Fasciclin domain
GF_553	PF01171.15	PP-loop family
GF_125	PF00201.13	UDP-glucoronosyl and UDP-glucosyl transferase
GF_2006	PF00067.17	Cytochrome P450
GF_14045	PF00069.20	Protein kinase domain
GF_9657	PF04977.10	Septum formation initiator
GF_11496	PF12609.3	Wound-induced protein
GF_231	PF00990.16	GGDEF domain
GF_1582	PF11744.3	Aluminium activated malate transporter
GF_4727	PF00656.17	Caspase domain
GF_15440	PF00011.16	Hsp20/alpha crystallin family
GF_864	PF03140.10	Plant protein of unknown function
GF_8678	PF00077.15	Retroviral aspartyl protease
GF_3786	PF00156.22	Phosphoribosyl transferase domain
GF_12788	PF14938.1	Soluble NSF attachment protein, SNAP
GF_2538	PF03083.11	Sugar efflux transporter for intercellular exchange
GF_13298	PF00657.17	GDSL-like Lipase/Acylhydrolase
GF_167	PF08387.5	FBD
GF_6150	PF05308.6	Mitochondrial fission regulator
GF_138	PF00183.13	Hsp90 protein
GF_3248	PF00295.12	Glycosyl hydrolases family 28
GF_15360	PF00319.13	SRF-type transcription factor (DNA-binding and dimerisation domain)
GF_14547	PF03920.10	Groucho/TLE N-terminal Q-rich domain
GF_8676	PF13639.1	Ring finger domain
GF_1490	PF00092.23	von Willebrand factor type A domain
GF_2591	PF06232.6	Embryo-specific protein 3, (ATS3)
GF_3012	PF00235.14	Profilin
GF_24	PF13650.1	Aspartyl protease
GF_23	PF07714.12	Protein tyrosine kinase
GF_434	PF02309.11	AUX/IAA family
GF_1209	PF03938.9	Outer membrane protein (OmpH-like)
GF_104	PF00091.20	Tubulin/FtsZ family, GTPase domain
GF_6999	PF13962.1	Domain of unknown function
GF_121	PF00022.14	Actin
GF_700	PF01582.15	TIR domain
GF_3761	PF14543.1	Xylanase inhibitor N-terminal
GF_14476	PF00075.19	RNase H
GF_2070	PF00628.24	PHD-finger
GF_77	PF00190.17	Cupin
GF_14183	PF04244.8	Deoxyribodipyrimidine photo-lyase-related protein
GF_1589	PF03140.10	Plant protein of unknown function
GF_1252	PF13499.1	EF-hand domain pair
GF_13782	PF04043.10	Plant invertase/pectin methylesterase inhibitor
GF_5418	PF00161.14	Ribosome inactivating protein
GF_660	PF00407.14	Pathogenesis-related protein Bet v I family
GF_1334	PF00170.16	bZIP transcription factor
GF_14834	PF12833.2	Helix-turn-helix domain
GF_552	PF00462.19	Glutaredoxin
GF_11066	PF00067.17	Cytochrome P450
GF_1169	PF01095.14	Pectinesterase
GF_15423	PF03108.10	MuDR family transposase
GF_10523	PF01477.18	PLAT/LH2 domain
GF_640	PF00201.13	UDP-glucoronosyl and UDP-glucosyl transferase
GF_818	PF02365.10	No apical meristem (NAM) protein
GF_34	PF07714.12	Protein tyrosine kinase
GF_5784	PF00375.13	Sodium:dicarboxylate symporter family
GF_1577	PF00657.17	GDSL-like Lipase/Acylhydrolase
GF_13235	PF03643.10	Vacuolar protein sorting-associated protein 26
GF_14362	PF01582.15	TIR domain
GF_13781	PF03947.13	Ribosomal Proteins L2, C-terminal domain
GF_4357	PF00428.14	60s Acidic ribosomal protein
GF_165	PF01823.14	MAC/Perforin domain
GF_70	PF13855.1	Leucine rich repeat
GF_4011	PF06999.7	Sucrase/ferredoxin-like
GF_1019	PF13905.1	Thioredoxin-like
GF_505	PF00067.17	Cytochrome P450
GF_26	PF02519.9	Auxin responsive protein
GF_11659	PF02897.10	Prolyl oligopeptidase, N-terminal beta-propeller domain
GF_969	PF07793.6	Protein of unknown function (DUF1631)
GF_14036	PF11600.3	Chromatin assembly factor 1 complex p150 subunit, N-terminal
GF_15037	PF02458.10	Transferase family
GF_3308	PF04043.10	Plant invertase/pectin methylesterase inhibitor
GF_15650	PF00063.16	Myosin head (motor domain)
GF_116	PF00069.20	Protein kinase domain
GF_332	PF03936.11	Terpene synthase family, metal binding domain
GF_12800	PF10536.4	Plant mobile domain
GF_36	PF01107.13	Viral movement protein (MP)
GF_2230	PF14226.1	non-haem dioxygenase in morphine synthesis N-terminal
GF_13705	PF04434.12	SWIM zinc finger
GF_340	PF00923.14	Transaldolase
GF_14550	PF03732.12	Retrotransposon gag protein
GF_1286	PF08767.6	CRM1 C terminal
GF_702	PF04043.10	Plant invertase/pectin methylesterase inhibitor
GF_99	PF03140.10	Plant protein of unknown function
GF_605	PF03283.8	Pectinacetylesterase
GF_5053	PF13639.1	Ring finger domain
GF_369	PF03254.8	Xyloglucan fucosyltransferase
GF_963	PF02987.11	Late embryogenesis abundant protein
GF_8526	PF13962.1	Domain of unknown function
GF_4433	PF13561.1	Enoyl-(Acyl carrier protein) reductase
GF_557	PF00006.20	ATP synthase alpha/beta family, nucleotide-binding domain
GF_783	PF00201.13	UDP-glucoronosyl and UDP-glucosyl transferase
GF_14471	PF10551.4	MULE transposase domain
GF_503	PF00075.19	RNase H
GF_8177	PF00847.15	AP2 domain
GF_14837	PF04434.12	SWIM zinc finger
GF_198	PF05617.6	Prolamin-like
GF_528	PF00083.19	Sugar (and other) transporter
GF_414	PF00225.18	Kinesin motor domain
GF_199	PF01554.13	MatE
GF_611	PF03372.18	Endonuclease/Exonuclease/phosphatase family
GF_2046	PF13499.1	EF-hand domain pair
GF_13723	PF13499.1	EF-hand domain pair
GF_14252	PF00646.28	F-box domain
GF_2602	PF14227.1	gag-polypeptide of LTR copia-type
GF_1750	PF13306.1	Leucine rich repeats (6 copies)
GF_213	PF04782.7	Protein of unknown function (DUF632)
GF_6864	PF14299.1	Phloem protein 2
GF_12796	PF00075.19	RNase H
GF_7298	PF00107.21	Zinc-binding dehydrogenase
GF_3505	PF00249.26	Myb-like DNA-binding domain
GF_5406	PF01312.14	FlhB HrpN YscU SpaS Family
GF_103	PF00650.15	CRAL/TRIO domain
GF_832	PF00026.18	Eukaryotic aspartyl protease
GF_10783	PF00447.12	HSF-type DNA-binding
GF_3913	PF12819.2	Carbohydrate-binding protein of the ER
GF_177	PF07714.12	Protein tyrosine kinase
GF_13301	PF01582.15	TIR domain
GF_13573		unknown
GF_164	PF00743.14	Flavin-binding monooxygenase-like
GF_764	PF10551.4	MULE transposase domain
GF_448	PF00520.26	Ion transport protein
GF_13701	PF00005.22	ABC transporter
GF_1807	PF00201.13	UDP-glucoronosyl and UDP-glucosyl transferase
GF_5780	PF00201.13	UDP-glucoronosyl and UDP-glucosyl transferase
GF_543	PF01425.16	Amidase
GF_14117	PF04265.9	Thiamin pyrophosphokinase, vitamin B1 binding domain
GF_9017	PF00067.17	Cytochrome P450
GF_11278	PF14226.1	non-haem dioxygenase in morphine synthesis N-terminal
GF_174	PF03372.18	Endonuclease/Exonuclease/phosphatase family
GF_10597	PF00646.28	F-box domain
GF_14839	PF13855.1	Leucine rich repeat
GF_59	PF00069.20	Protein kinase domain
GF_12387	PF03783.9	Curli production assembly/transport component CsgG
GF_188	PF07714.12	Protein tyrosine kinase
GF_862	PF14476.1	Petal formation-expressed
GF_1057	PF04525.7	Tubby C 2
GF_14472	PF00847.15	AP2 domain
GF_619	PF14543.1	Xylanase inhibitor N-terminal
GF_168	PF00891.13	O-methyltransferase
GF_15626	PF13426.1	PAS domain
GF_2604	PF12146.3	Putative lysophospholipase
GF_57	PF00916.15	Sulfate transporter family
GF_748	PF08268.7	F-box associated domain
GF_14113	PF13855.1	Leucine rich repeat
GF_2984	PF07172.6	Glycine rich protein family
GF_5017	PF14009.1	Domain of unknown function (DUF4228)
GF_4435	PF03106.10	WRKY DNA -binding domain
GF_14846	PF02458.10	Transferase family
GF_212	PF00225.18	Kinesin motor domain
GF_12114	PF03478.13	Protein of unknown function (DUF295)
GF_1414	PF00407.14	Pathogenesis-related protein Bet v I family
GF_876	PF03552.9	Cellulose synthase
GF_835	PF07727.9	Reverse transcriptase (RNA-dependent DNA polymerase)
GF_13	PF00122.15	E1-E2 ATPase
GF_206	PF12609.3	Wound-induced protein
GF_15438	PF10950.3	Protein of unknown function (DUF2775)
GF_272	PF00067.17	Cytochrome P450
GF_244	PF00646.28	F-box domain
GF_74	PF00702.21	haloacid dehalogenase-like hydrolase
GF_14061	PF00122.15	E1-E2 ATPase
GF_15537	PF00698.16	Acyl transferase domain
GF_13783	PF07887.6	Calmodulin binding protein-like
GF_435	PF00122.15	E1-E2 ATPase
GF_98	PF00069.20	Protein kinase domain
GF_1539	PF07712.7	Stress up-regulated Nod 19
GF_374	PF12695.2	Alpha/beta hydrolase family
GF_1912	PF01248.21	Ribosomal protein L7Ae/L30e/S12e/Gadd45 family
GF_1180	PF11145.3	Protein of unknown function (DUF2921)
GF_925	PF00650.15	CRAL/TRIO domain
GF_5116	PF02453.12	Reticulon
GF_15358	PF13947.1	Wall-associated receptor kinase galacturonan-binding
GF_14788	PF03208.14	PRA1 family protein
GF_1756	PF00241.15	Cofilin/tropomyosin-type actin-binding protein
GF_1299	PF00228.15	Bowman-Birk serine protease inhibitor family
GF_5789		unknown
GF_10617	PF01764.20	Lipase (class 3)
GF_3900	PF02362.16	B3 DNA binding domain
GF_2601	PF09668.5	Aspartyl protease
GF_160	PF03514.9	GRAS domain family
GF_4	PF07714.12	Protein tyrosine kinase
GF_1048	PF06644.6	ATP11 protein
GF_15395	PF14541.1	Xylanase inhibitor C-terminal
GF_14028	PF00931.17	NB-ARC domain
GF_3292	PF00078.22	Reverse transcriptase (RNA-dependent DNA polymerase)
GF_14970	PF00407.14	Pathogenesis-related protein Bet v I family
GF_834	PF02994.9	L1 transposable element
GF_10920	PF00046.24	Homeobox domain
GF_15354	PF00520.26	Ion transport protein
GF_152	PF00225.18	Kinesin motor domain
GF_547	PF00076.17	RNA recognition motif. (a.k.a. RRM, RBD, or RNP domain)
GF_236	PF03732.12	Retrotransposon gag protein
GF_874	PF03171.15	2OG-Fe(II) oxygenase superfamily
GF_14030	PF02365.10	No apical meristem (NAM) protein
GF_15437	PF00226.26	DnaJ domain
GF_904	PF00931.17	NB-ARC domain
GF_366	PF01764.20	Lipase (class 3)
GF_83	PF00931.17	NB-ARC domain
GF_15406	PF00407.14	Pathogenesis-related protein Bet v I family
GF_887	PF13499.1	EF-hand domain pair
GF_269	PF03171.15	2OG-Fe(II) oxygenase superfamily
GF_316	PF13360.1	PQQ-like domain
GF_13662	PF03378.10	CAS/CSE protein, C-terminus
GF_15573		unknown
GF_697	PF02362.16	B3 DNA binding domain
GF_80	PF13359.1	DDE superfamily endonuclease
GF_75	PF00520.26	Ion transport protein
GF_738	PF10358.4	N-terminal C2 in EEIG1 and EHBP1 proteins
GF_420	PF03124.9	EXS family
GF_2224	PF14497.1	Glutathione S-transferase, C-terminal domain
GF_78	PF00069.20	Protein kinase domain
GF_410	PF01612.15	3'-5' exonuclease
GF_12656	PF12481.3	Aluminium induced protein
GF_64	PF01490.13	Transmembrane amino acid transporter protein
GF_447	PF00544.14	Pectate lyase
GF_15265	PF00931.17	NB-ARC domain
GF_90	PF13249.1	Prenyltransferase-like
GF_191	PF00004.24	ATPase family associated with various cellular activities (AAA)
GF_1854	PF00201.13	UDP-glucoronosyl and UDP-glucosyl transferase
GF_187	PF00043.20	Glutathione S-transferase, C-terminal domain
GF_11338	PF12776.2	Myb/SANT-like DNA-binding domain
GF_7746	PF05055.7	Protein of unknown function (DUF677)
GF_141	PF00069.20	Protein kinase domain
GF_12738	PF02458.10	Transferase family
GF_1611	PF00407.14	Pathogenesis-related protein Bet v I family
GF_661	PF13968.1	Domain of unknown function (DUF4220)
GF_7	PF00931.17	NB-ARC domain
GF_2840	PF00646.28	F-box domain
GF_6855	PF03732.12	Retrotransposon gag protein
GF_5455	PF00010.21	Helix-loop-helix DNA-binding domain
GF_343	PF14226.1	non-haem dioxygenase in morphine synthesis N-terminal
GF_7003	PF13306.1	Leucine rich repeats (6 copies)
GF_65	PF02902.14	Ulp1 protease family, C-terminal catalytic domain
GF_273	PF06101.6	Plant protein of unknown function (DUF946)
GF_376	PF05056.7	Protein of unknown function (DUF674)
GF_10607	PF00646.28	F-box domain
GF_415	PF00931.17	NB-ARC domain
GF_7758	PF05701.6	Weak chloroplast movement under blue light
GF_6737	PF00043.20	Glutathione S-transferase, C-terminal domain
GF_7678	PF00015.16	Methyl-accepting chemotaxis protein (MCP) signalling domain
GF_19	PF00069.20	Protein kinase domain
GF_4977	PF00201.13	UDP-glucoronosyl and UDP-glucosyl transferase
GF_33	PF05192.13	MutS domain III
GF_249	PF00069.20	Protein kinase domain
GF_1492	PF00067.17	Cytochrome P450
GF_3763	PF00646.28	F-box domain
GF_14548	PF01554.13	MatE
GF_14966	PF02458.10	Transferase family
GF_15128	PF00931.17	NB-ARC domain
GF_425	PF14681.1	Uracil phosphoribosyltransferase
GF_10	PF05970.9	PIF1-like helicase
GF_13259	PF03732.12	Retrotransposon gag protein
GF_821	PF13962.1	Domain of unknown function
GF_851	PF00657.17	GDSL-like Lipase/Acylhydrolase
GF_13249	PF05523.6	WxcM-like, C-terminal
GF_14549	PF01935.12	Domain of unknown function DUF87
GF_14969	PF12097.3	Protein of unknown function (DUF3573)
GF_2636	PF00069.20	Protein kinase domain
GF_16	PF07714.12	Protein tyrosine kinase
GF_92	PF00067.17	Cytochrome P450
GF_1430	PF13921.1	Myb-like DNA-binding domain
GF_13801	PF00345.15	Pili and flagellar-assembly chaperone, PapD N-terminal domain
GF_13809	PF01442.13	Apolipoprotein A1/A4/E domain
GF_1558	PF10551.4	MULE transposase domain
GF_852	PF00085.15	Thioredoxin
GF_8670	PF03398.9	Regulator of Vps4 activity in the MVB pathway
GF_95	PF00069.20	Protein kinase domain
GF_50	PF00702.21	haloacid dehalogenase-like hydrolase
GF_15483	PF02671.16	Paired amphipathic helix repeat
GF_9656	PF03106.10	WRKY DNA -binding domain
GF_15439	PF03874.11	RNA polymerase Rpb4
GF_5466	PF05383.12	La domain
GF_131	PF03321.8	GH3 auxin-responsive promoter
GF_6108	PF13912.1	C2H2-type zinc finger
GF_891	PF07734.8	F-box associated
GF_66	PF07727.9	Reverse transcriptase (RNA-dependent DNA polymerase)
GF_1419	PF13921.1	Myb-like DNA-binding domain
GF_501	PF00940.14	DNA-dependent RNA polymerase
GF_1150	PF00854.16	POT family
GF_709	PF00067.17	Cytochrome P450
GF_900	PF00931.17	NB-ARC domain
GF_235	PF00011.16	Hsp20/alpha crystallin family
GF_3815	PF03381.10	LEM3 (ligand-effect modulator 3) family / CDC50 family
GF_107	PF04928.12	Poly(A) polymerase central domain
GF_232	PF00201.13	UDP-glucoronosyl and UDP-glucosyl transferase
GF_2063	PF12708.2	Pectate lyase superfamily protein
GF_296	PF00026.18	Eukaryotic aspartyl protease
GF_5260	PF00847.15	AP2 domain
GF_600	PF00201.13	UDP-glucoronosyl and UDP-glucosyl transferase
GF_5917	PF01107.13	Viral movement protein (MP)
GF_11	PF09797.4	N-acetyltransferase B complex (NatB) non catalytic subunit
GF_820	PF00067.17	Cytochrome P450
GF_39	PF00931.17	NB-ARC domain
GF_113	PF01095.14	Pectinesterase
GF_3612	PF00403.21	Heavy-metal-associated domain
GF_143	PF00069.20	Protein kinase domain
GF_12202	PF03754.8	Domain of unknown function (DUF313)
GF_1635	PF00931.17	NB-ARC domain
GF_4606	PF14577.1	Sieve element occlusion C-terminus
GF_10815	PF05910.7	Plant protein of unknown function (DUF868)
GF_438	PF12315.3	Protein of unknown function (DUF3633)
GF_110	PF00544.14	Pectate lyase
GF_1951	PF13839.1	GDSL/SGNH-like Acyl-Esterase family found in Pmr5 and Cas1p
GF_12138	PF00931.17	NB-ARC domain
GF_2878	PF03088.11	Strictosidine synthase
GF_15390	PF00646.28	F-box domain
GF_15263	PF07734.8	F-box associated
GF_568	PF09359.5	VTC domain
GF_5	PF00931.17	NB-ARC domain
GF_8072	PF03140.10	Plant protein of unknown function
GF_14479	PF00931.17	NB-ARC domain
GF_946	PF04510.7	Family of unknown function (DUF577)
GF_13721	PF13731.1	WxL domain surface cell wall-binding
GF_14871	PF13306.1	Leucine rich repeats (6 copies)
GF_127	PF00069.20	Protein kinase domain
GF_132	PF01603.15	Protein phosphatase 2A regulatory B subunit (B56 family)
GF_20	PF00069.20	Protein kinase domain
GF_21	PF00664.18	ABC transporter transmembrane region
GF_14041	PF13639.1	Ring finger domain
GF_18	PF00497.15	Bacterial extracellular solute-binding proteins, family 3
GF_61	PF00931.17	NB-ARC domain
GF_15576	PF13457.1	SH3-like domain
GF_10615	PF00079.15	Serpin (serine protease inhibitor)
GF_1726	PF00141.18	Peroxidase
GF_1055	PF03007.11	Wax ester synthase-like Acyl-CoA acyltransferase domain
GF_317	PF00332.13	Glycosyl hydrolases family 17
GF_72	PF04937.10	Protein of unknown function (DUF 659)
GF_12144	PF01866.12	Putative diphthamide synthesis protein
GF_227	PF00854.16	POT family
GF_1751	PF00201.13	UDP-glucoronosyl and UDP-glucosyl transferase
GF_10707	PF03754.8	Domain of unknown function (DUF313)
GF_889	PF02519.9	Auxin responsive protein
GF_1297	PF00067.17	Cytochrome P450
GF_3021	PF05553.6	Cotton fibre expressed protein
Note: Pfam: the protein family id in the Pfam database on the comparison; Function: the function of the protein family on the comparison.
