# Supplementary material for: De novo assembly provides new insights into the evolution of Elaeagnus angustifolia L
Source: Plant Methods. 2022 Jun 18;18:84. doi: 10.1186/s13007-022-00915-w (PMC9206267; doi:10.1186/s13007-022-00915-w)
Supplement: Supplementary file 3 — Additional file 3: Table S16. 80 rapidly evolving genes in E. angustifolia. [file 13007_2022_915_MOESM3_ESM.xlsx]

## Sheet: General Information
ARTICLE TITLE:
De novo assembly provides new insights into the evolution of Elaeagnus angustifolia L.
AUTHORS NAMES AND AFFILIATIONS:
Yunfei Mao1, Xueli Cui1, Haiyan Wang1, Xin Qin1, Yangbo Liu1, Yijun Yin1, Xiafei Su1, Juan Tang2, Fengling Wang2, Fengwang Ma3, Naibin Duan4, Donglin Zhang5, Yanli Hu1, Wenli Wang1, Shaochong Wei1, Xiaoliu Chen1, Zhiquan Mao1, Xuesen Chen1, Xiang Shen1,*
1College of Horticultural Science and Engineering/State Key Laboratory of Crop Biology, Shandong Agricultural University, Tai’an, China.
2Biomarker Technologies Corporation, Beijing, China.
3College of Horticulture, Northwest Agriculture and Forestry University, Yangling, China.
4Germplasm Resource Center of Shandong Province, Shandong Academy of Agricultural Sciences, Jinan, China.
5Depart of Horticulture, University of Georgia, Athens, USA.
AUTHOR FOR CORRESPONDENCE
*Dr. Xiang Shen, Tel: +86 13705383303; E-mail shenx@sdau.edu.cn

## Sheet: Table S16
Table S16. 80 rapidly evolving genes in E. angustifolia
Gene ID	KOG_class_annotation	Pfam_annotation	TrEMBL_annotation	eggNOG_class	eggNOG_class_annotation	nr_annotation
EVM0025950.1	--	--	--	Pyridoxal-phosphate dependent enzyme	D-cysteine desulfhydrase 2, mitochondrial (Precursor) GN=At3g26115 OS=Arabidopsis thaliana (Mouse-ear cress) PE=2 SV=1	Putative 1-aminocyclopropane-1-carboxylate deaminase {ECO:0000313|EMBL:EXB82468.1} OS=Morus notabilis PE=4 SV=1	PREDICTED: putative 1-aminocyclopropane-1-carboxylate deaminase-like [Fragaria vesca subsp. vesca]
EVM0017627.1	--	--	Posttranslational modification, protein turnover, chaperones	Ring finger domain	RING-H2 finger protein ATL43 (Precursor) GN=ATL43 OS=Arabidopsis thaliana (Mouse-ear cress) PE=2 SV=2	Uncharacterized protein {ECO:0000313|EMBL:ESR66447.1} (Fragment) OS=Citrus clementina PE=4 SV=1	PREDICTED: RING-H2 finger protein ATL43-like [Citrus sinensis]
EVM0015393.1	--	--	General function prediction only	PPR repeat family	Putative pentatricopeptide repeat-containing protein At1g64310 GN=PCMP-E65 OS=Arabidopsis thaliana (Mouse-ear cress) PE=3 SV=1	Uncharacterized protein {ECO:0000313|EMBL:EEF06317.2} OS=Populus trichocarpa (Western balsam poplar) PE=4 SV=2	hypothetical protein POPTR_0015s09390g [Populus trichocarpa]
EVM0002033.1	--	K12837|0|pmum:103323909|splicing factor U2af large subunit A-like; K12837 splicing factor U2AF 65 kDa subunit (A)	RNA processing and modification	RNA recognition motif. (a.k.a. RRM, RBD, or RNP domain)	Splicing factor U2af large subunit B GN=U2AF65B OS=Triticum aestivum (Wheat) PE=2 SV=1	Uncharacterized protein {ECO:0000313|EMBL:KDP40369.1} OS=Jatropha curcas (Barbados nut) PE=4 SV=1	PREDICTED: splicing factor U2af large subunit A-like isoform X1 [Prunus mume]
EVM0000274.1	Biological Process: isoprenoid biosynthetic process (GO:0008299);; Molecular Function: transferase activity (GO:0016740);; Molecular Function: 2-alkenal reductase [NAD(P)] activity (GO:0032440);; Biological Process: oxidation-reduction process (GO:0055114);;	K13789|6.9482e-176|rcu:RCOM_1373490|geranyl geranyl pyrophosphate synthase, putative (EC:1.3.1.74); K13789 geranylgeranyl diphosphate synthase, type II [EC:2.5.1.1 2.5.1.10 2.5.1.29] (A)	Coenzyme transport and metabolism	Polyprenyl synthetase	Heterodimeric geranylgeranyl pyrophosphate synthase small subunit, chloroplastic (Precursor) GN=GGR OS=Arabidopsis thaliana (Mouse-ear cress) PE=1 SV=2	Geranyl geranyl pyrophosphate synthase, putative {ECO:0000313|EMBL:EEF32584.1} OS=Ricinus communis (Castor bean) PE=3 SV=1	geranyl geranyl pyrophosphate synthase, putative [Ricinus communis]
EVM0021419.1	Biological Process: histidine biosynthetic process (GO:0000105);; Molecular Function: phosphoribosyl-AMP cyclohydrolase activity (GO:0004635);; Molecular Function: phosphoribosyl-ATP diphosphatase activity (GO:0004636);;	K11755|2.22941e-141|pper:PRUPE_ppa009521mg|hypothetical protein; K11755 phosphoribosyl-ATP pyrophosphohydrolase / phosphoribosyl-AMP cyclohydrolase [EC:3.6.1.31 3.5.4.19] (A)	Amino acid transport and metabolism	Phosphoribosyl-AMP cyclohydrolase	Phosphoribosyl-ATP pyrophosphatase (Precursor) GN=HISN2 OS=Arabidopsis thaliana (Mouse-ear cress) PE=1 SV=1	Histidine biosynthesis bifunctional protein hisIE {ECO:0000313|EMBL:EXC00247.1} OS=Morus notabilis PE=4 SV=1	Histidine biosynthesis bifunctional protein hisIE [Morus notabilis]
EVM0007581.1	--	K06962|7.03285e-158|vvi:100265963|uncharacterized LOC100265963; K06962 (A)	--	YacP-like NYN domain	--	Putative uncharacterized protein {ECO:0000313|EMBL:CBI29617.3} OS=Vitis vinifera (Grape) PE=4 SV=1	PREDICTED: uncharacterized protein LOC100265963 isoform X2 [Vitis vinifera]
EVM0006122.1	Cellular Component: nucleus (GO:0005634);; Molecular Function: endodeoxyribonuclease activity, producing 5'-phosphomonoesters (GO:0016888);;	K03424|0|cit:102629588|putative deoxyribonuclease TATDN1-like; K03424 TatD DNase family protein [EC:3.1.21.-] (A)	Replication, recombination and repair	TatD related DNase	--	Uncharacterized protein {ECO:0000313|EMBL:ESR43288.1} OS=Citrus clementina PE=4 SV=1	PREDICTED: putative deoxyribonuclease TATDN1-like [Citrus sinensis]
EVM0023114.1	Molecular Function: D-lactate dehydrogenase (cytochrome) activity (GO:0004458);; Molecular Function: ATP binding (GO:0005524);; Molecular Function: UDP-N-acetylmuramate dehydrogenase activity (GO:0008762);; Molecular Function: glycolate oxidase activity (GO:0008891);; Molecular Function: glycolate dehydrogenase activity (GO:0019154);; Molecular Function: identical protein binding (GO:0042802);; M…	K00102|0|tcc:TCM_025063|FAD-linked oxidases family protein isoform 1; K00102 D-lactate dehydrogenase (cytochrome) [EC:1.1.2.4] (A)	Energy production and conversion	FAD linked oxidases, C-terminal domain	D-lactate dehydrogenase [cytochrome], mitochondrial (Precursor) GN=F15M7.11 OS=Arabidopsis thaliana (Mouse-ear cress) PE=1 SV=1	FAD-linked oxidases family protein isoform 1 {ECO:0000313|EMBL:EOY09666.1} OS=Theobroma cacao (Cacao) PE=4 SV=1	FAD-linked oxidases family protein isoform 1 [Theobroma cacao]
EVM0024536.1	Molecular Function: organic cyclic compound binding (GO:0097159);; Molecular Function: heterocyclic compound binding (GO:1901363);;	--	General function prediction only	PPR repeat family	Pentatricopeptide repeat-containing protein At1g07740, mitochondrial (Precursor) GN=At1g07740 OS=Arabidopsis thaliana (Mouse-ear cress) PE=2 SV=1	Uncharacterized protein {ECO:0000313|EMBL:EMJ09951.1} OS=Prunus persica (Peach) PE=4 SV=1	PREDICTED: pentatricopeptide repeat-containing protein At1g07740, mitochondrial [Prunus mume]
EVM0031123.1	Biological Process: carbohydrate metabolic process (GO:0005975);; Molecular Function: isomerase activity (GO:0016853);; Molecular Function: carbohydrate binding (GO:0030246);;	K01792|4.49239e-180|cit:102608177|putative glucose-6-phosphate 1-epimerase-like; K01792 glucose-6-phosphate 1-epimerase [EC:5.1.3.15] (A)	Carbohydrate transport and metabolism	Aldose 1-epimerase	Putative glucose-6-phosphate 1-epimerase OS=Cenchrus ciliaris (Buffelgrass) PE=2 SV=1	Putative glucose-6-phosphate 1-epimerase {ECO:0000313|EMBL:EXB59104.1} OS=Morus notabilis PE=4 SV=1	Putative glucose-6-phosphate 1-epimerase [Morus notabilis]
EVM0001783.2	Biological Process: DNA-dependent DNA replication (GO:0006261);;	--	Function unknown	Protein of unknown function (DUF1395)	Spindle and kinetochore-associated protein 1 homolog GN=At3g60660 OS=Arabidopsis thaliana (Mouse-ear cress) PE=2 SV=1	Uncharacterized protein {ECO:0000313|EMBL:EXB37090.1} OS=Morus notabilis PE=4 SV=1	hypothetical protein L484_020882 [Morus notabilis]
EVM0003593.1	Molecular Function: nucleotidyltransferase activity (GO:0016779);;	K03514|0|csv:101206043|PAP-associated domain-containing protein 5-like; K03514 non-canonical poly(A) RNA polymerase PAPD5/7 [EC:2.7.7.19] (A)	Replication, recombination and repair	Cid1 family poly A polymerase	--	Uncharacterized protein {ECO:0000313|EMBL:KGN55134.1} OS=Cucumis sativus (Cucumber) PE=4 SV=1	PREDICTED: PAP-associated domain-containing protein 5-like [Cucumis sativus]
EVM0021260.2	Molecular Function: nucleotide binding (GO:0000166);; Biological Process: embryo development ending in seed dormancy (GO:0009793);; Biological Process: acquisition of desiccation tolerance in seed (GO:0048700);; Cellular Component: Cul4-RING E3 ubiquitin ligase complex (GO:0080008);;	--	General function prediction only	WD domain, G-beta repeat	Katanin p80 WD40 repeat-containing subunit B1 homolog {ECO:0000255|HAMAP-Rule:MF_03022} GN=At5g23430 OS=Arabidopsis thaliana (Mouse-ear cress) PE=2 SV=3	Putative uncharacterized protein {ECO:0000313|EMBL:CBI19806.3} OS=Vitis vinifera (Grape) PE=4 SV=1	PREDICTED: guanine nucleotide-binding protein subunit beta-like protein 1 homolog isoform X1 [Vitis vinifera]
EVM0012989.1	Molecular Function: oxidoreductase activity (GO:0016491);; Molecular Function: transition metal ion binding (GO:0046914);; Biological Process: oxidation-reduction process (GO:0055114);;	--	--	Protein of unknown function (DUF455)	--	Uncharacterized protein {ECO:0000313|EMBL:EEF02588.1} OS=Populus trichocarpa (Western balsam poplar) PE=4 SV=1	PREDICTED: uncharacterized protein LOC105125503 isoform X1 [Populus euphratica]
EVM0017160.1	Cellular Component: mitochondrion (GO:0005739);; Biological Process: protein complex assembly (GO:0006461);;	K07555|8.63617e-134|cmo:103484474|uncharacterized LOC103484474; K07555 ATP synthase mitochondrial F1 complex assembly factor 1 (A)	Posttranslational modification, protein turnover, chaperones	ATP11 protein	--	Uncharacterized protein {ECO:0000313|EMBL:KGN49278.1} OS=Cucumis sativus (Cucumber) PE=4 SV=1	PREDICTED: uncharacterized protein LOC103484474 [Cucumis melo]
EVM0019088.1	--	--	--	Coiled coil protein 84	TITAN-like protein GN=TTL OS=Arabidopsis thaliana (Mouse-ear cress) PE=2 SV=1	Putative uncharacterized protein {ECO:0000313|EMBL:CCB43328.1} OS=Vitis vinifera (Grape) PE=4 SV=1	PREDICTED: TITAN-like protein isoform X2 [Prunus mume]
EVM0021465.1	--	K05283|0|pxb:103960455|uncharacterized protein At4g17910; K05283 phosphatidylinositol glycan, class W [EC:2.3.-.-] (A)	Function unknown	GWT1	Uncharacterized protein At4g17910 (Precursor) GN=At4g17910 OS=Arabidopsis thaliana (Mouse-ear cress) PE=2 SV=2	GPI-anchored wall transfer protein isoform 4 {ECO:0000313|EMBL:EOY23970.1} OS=Theobroma cacao (Cacao) PE=4 SV=1	PREDICTED: uncharacterized protein At4g17910 [Pyrus x bretschneideri]
EVM0008249.2	--	--	--	Protein of unknown function, DUF547	--	Uncharacterized protein {ECO:0000313|EMBL:EMJ26441.1} OS=Prunus persica (Peach) PE=4 SV=1	hypothetical protein PRUPE_ppa001753mg [Prunus persica]
EVM0030574.1	Molecular Function: protein-arginine deiminase activity (GO:0004668);; Biological Process: putrescine biosynthetic process (GO:0009446);; Biological Process: embryo development ending in seed dormancy (GO:0009793);; Molecular Function: agmatine deiminase activity (GO:0047632);;	K10536|0|pmum:103338612|agmatine deiminase; K10536 agmatine deiminase [EC:3.5.3.12] (A)	--	Porphyromonas-type peptidyl-arginine deiminase	Agmatine deiminase GN=T22D6.110 OS=Arabidopsis thaliana (Mouse-ear cress) PE=1 SV=2	Uncharacterized protein {ECO:0000313|EMBL:EMJ10440.1} OS=Prunus persica (Peach) PE=3 SV=1	PREDICTED: agmatine deiminase [Prunus mume]
EVM0017785.1	--	K13106|0|tcc:TCM_026519|Uncharacterized protein isoform 1; K13106 pre-mRNA-splicing factor CWC26 (A)	Function unknown	Pre-mRNA-splicing factor of RES complex	--	Uncharacterized protein {ECO:0000313|EMBL:EXC26723.1} OS=Morus notabilis PE=4 SV=1	hypothetical protein L484_023337 [Morus notabilis]
EVM0006650.1	--	K10772|0|pxb:103967814|DNA-(apurinic or apyrimidinic site) lyase 2-like; K10772 AP endonuclease 2 [EC:4.2.99.18] (A)	Replication, recombination and repair	Endonuclease/Exonuclease/phosphatase family	Apurinic endonuclease-redox protein GN=T26J13.5 OS=Arabidopsis thaliana (Mouse-ear cress) PE=2 SV=2	Uncharacterized protein {ECO:0000313|EMBL:EMJ04349.1} OS=Prunus persica (Peach) PE=4 SV=1	PREDICTED: DNA-(apurinic or apyrimidinic site) lyase 2-like isoform 2 [Fragaria vesca subsp. vesca]
EVM0012436.2	Biological Process: phosphatidylglycerol biosynthetic process (GO:0006655);; Cellular Component: plastid chromosome (GO:0009508);; Biological Process: chloroplast relocation (GO:0009902);; Biological Process: thylakoid membrane organization (GO:0010027);; Biological Process: isopentenyl diphosphate biosynthetic process, methylerythritol 4-phosphate pathway (GO:0019288);; Biological Process: posit…	--	--	Transcription termination factor nusG	--	Plastid transcriptionally active isoform 1 {ECO:0000313|EMBL:EOY07327.1} OS=Theobroma cacao (Cacao) PE=4 SV=1	Plastid transcriptionally active isoform 1 [Theobroma cacao]
EVM0006526.1	--	--	--	PGAP1-like protein	--	Uncharacterized protein {ECO:0000313|EMBL:EXB70627.1} OS=Morus notabilis PE=4 SV=1	PREDICTED: uncharacterized protein LOC101314794 [Fragaria vesca subsp. vesca]
EVM0029149.1	Biological Process: very long-chain fatty acid metabolic process (GO:0000038);; Molecular Function: nucleotide binding (GO:0000166);; Molecular Function: 3-oxoacyl-[acyl-carrier-protein] reductase (NADPH) activity (GO:0004316);; Cellular Component: cytosol (GO:0005829);; Biological Process: folic acid-containing compound metabolic process (GO:0006760);; Biological Process: response to cold (GO:00…	--	General function prediction only	short chain dehydrogenase	NADPH-dependent pterin aldehyde reductase {ECO:0000303|PubMed:17550420} OS=Arabidopsis thaliana (Mouse-ear cress) PE=1 SV=1	Uncharacterized protein {ECO:0000313|EMBL:KDO52046.1} OS=Citrus sinensis (Sweet orange) PE=3 SV=1	PREDICTED: carbonyl reductase family member 4-like [Citrus sinensis]
EVM0023652.2	Cellular Component: peroxisome (GO:0005777);; Cellular Component: plasma membrane (GO:0005886);; Molecular Function: hydrolase activity, acting on glycosyl bonds (GO:0016798);;	K16329|0|pxb:103946974|pseudouridine-metabolizing bifunctional protein C1861.05-like; K16329 pseudouridine-5'-phosphate glycosidase [EC:3.2.-.-] (A)	General function prediction only	Indigoidine synthase A like protein	--	Putative uncharacterized protein {ECO:0000313|EMBL:CBI24301.3} OS=Vitis vinifera (Grape) PE=3 SV=1	PREDICTED: pseudouridine-metabolizing bifunctional protein C1861.05-like [Pyrus x bretschneideri]
EVM0013858.4	Biological Process: photosynthesis, light reaction (GO:0019684);; Biological Process: regulation of protein dephosphorylation (GO:0035304);;	--	--	Domain of unknown function (DUF1995)	--	Putative uncharacterized protein {ECO:0000313|EMBL:CBI37382.3} OS=Vitis vinifera (Grape) PE=4 SV=1	PREDICTED: uncharacterized protein LOC100265501 isoform X1 [Vitis vinifera]
EVM0019026.1	Molecular Function: shikimate kinase activity (GO:0004765);; Molecular Function: ATP binding (GO:0005524);; Biological Process: glycine catabolic process (GO:0006546);; Biological Process: unsaturated fatty acid biosynthetic process (GO:0006636);; Biological Process: oxidoreduction coenzyme metabolic process (GO:0006733);; Biological Process: vitamin metabolic process (GO:0006766);; Biological Pr…	--	--	CS domain	Probable inactive shikimate kinase like 2, chloroplastic (Precursor) GN=SKL2 OS=Arabidopsis thaliana (Mouse-ear cress) PE=2 SV=2	Uncharacterized protein {ECO:0000313|EMBL:EMJ10421.1} OS=Prunus persica (Peach) PE=4 SV=1	PREDICTED: probable inactive shikimate kinase like 2, chloroplastic [Prunus mume]
EVM0029302.1	Molecular Function: nucleotide binding (GO:0000166);; Molecular Function: transferase activity (GO:0016740);; Molecular Function: ion binding (GO:0043167);; Biological Process: cellular macromolecule metabolic process (GO:0044260);; Biological Process: nucleic acid metabolic process (GO:0090304);;	K00791|4.70203e-119|vvi:100251208|tRNA dimethylallyltransferase 2; K00791 tRNA dimethylallyltransferase [EC:2.5.1.75] (A)	Translation, ribosomal structure and biogenesis	IPP transferase	tRNA dimethylallyltransferase 2 GN=IPT2 OS=Arabidopsis thaliana (Mouse-ear cress) PE=1 SV=2	Putative uncharacterized protein {ECO:0000313|EMBL:CBI17073.3} OS=Vitis vinifera (Grape) PE=3 SV=1	PREDICTED: tRNA dimethylallyltransferase 2 [Vitis vinifera]
EVM0000044.1	Biological Process: DNA replication (GO:0006260);;	--	--	Herpesviridae UL52/UL70 DNA primase	--	Uncharacterized protein {ECO:0000313|EMBL:EMJ20075.1} OS=Prunus persica (Peach) PE=4 SV=1	PREDICTED: DNA-directed primase/polymerase protein [Prunus mume]
EVM0003567.2	Molecular Function: iron ion binding (GO:0005506);; Molecular Function: oxidoreductase activity, acting on paired donors, with incorporation or reduction of molecular oxygen, 2-oxoglutarate as one donor, and incorporation of one atom each of oxygen into both donors (GO:0016706);; Molecular Function: L-ascorbic acid binding (GO:0031418);; Biological Process: oxidation-reduction process (GO:0055114…	--	--	2OG-Fe(II) oxygenase superfamily	--	Uncharacterized protein {ECO:0000313|EMBL:EEF06000.1} OS=Populus trichocarpa (Western balsam poplar) PE=4 SV=1	hypothetical protein POPTR_0015s13940g [Populus trichocarpa]
EVM0012145.1	Molecular Function: asparaginase activity (GO:0004067);;	K08657|0|vvi:100258554|putative threonine aspartase; K08657 taspase, threonine aspartase, 1 [EC:3.4.25.-] (A)	Amino acid transport and metabolism	Asparaginase	Putative threonine aspartase subunit beta (Precursor) GN=At4g00590 OS=Arabidopsis thaliana (Mouse-ear cress) PE=2 SV=3	Putative uncharacterized protein {ECO:0000313|EMBL:CBI40309.3} OS=Vitis vinifera (Grape) PE=4 SV=1	PREDICTED: putative threonine aspartase [Vitis vinifera]
EVM0012581.1	--	--	General function prediction only	PPR repeat family	Pentatricopeptide repeat-containing protein At2g15630, mitochondrial (Precursor) GN=At2g15630 OS=Arabidopsis thaliana (Mouse-ear cress) PE=3 SV=1	Uncharacterized protein {ECO:0000313|EMBL:KDP46186.1} OS=Jatropha curcas (Barbados nut) PE=4 SV=1	hypothetical protein JCGZ_10026 [Jatropha curcas]
EVM0028555.1	Cellular Component: nucleus (GO:0005634);; Biological Process: regulation of transcription, DNA-templated (GO:0006355);; Biological Process: single-organism process (GO:0044699);;	K11664|7.54681e-155|pper:PRUPE_ppa007731mg|hypothetical protein; K11664 vacuolar protein sorting-associated protein 72 (A)	General function prediction only	YL1 nuclear protein	SWR1 complex subunit 2 GN=SWC2 OS=Arabidopsis thaliana (Mouse-ear cress) PE=1 SV=1	Uncharacterized protein {ECO:0000313|EMBL:EMJ19394.1} OS=Prunus persica (Peach) PE=4 SV=1	hypothetical protein PRUPE_ppa007731mg [Prunus persica]
EVM0006374.1	Molecular Function: single-stranded DNA binding (GO:0003697);; Cellular Component: mitochondrion (GO:0005739);;	K03111|1.06755e-83|csv:101210420|single-stranded DNA-binding protein, mitochondrial-like; K03111 single-strand DNA-binding protein (A)	Replication, recombination and repair	Single-strand binding protein family	Single-stranded DNA-binding protein, mitochondrial (Precursor) GN=At4g11060 OS=Arabidopsis thaliana (Mouse-ear cress) PE=2 SV=1	Uncharacterized protein {ECO:0000313|EMBL:KGN64102.1} OS=Cucumis sativus (Cucumber) PE=4 SV=1	PREDICTED: single-stranded DNA-binding protein, mitochondrial-like [Cucumis sativus]
EVM0019029.1	Biological Process: proteolysis (GO:0006508);; Molecular Function: serine-type peptidase activity (GO:0008236);; Cellular Component: chloroplast thylakoid lumen (GO:0009543);; Biological Process: mRNA modification (GO:0016556);; Biological Process: intracellular signal transduction (GO:0035556);;	--	--	Peptidase family S41	Carboxyl-terminal-processing peptidase 1, chloroplastic (Precursor) GN=CTPA1 OS=Arabidopsis thaliana (Mouse-ear cress) PE=1 SV=1	Uncharacterized protein {ECO:0000313|EMBL:EMJ14222.1} OS=Prunus persica (Peach) PE=4 SV=1	hypothetical protein PRUPE_ppa023076mg [Prunus persica]
EVM0030222.1	Biological Process: primary metabolic process (GO:0044238);; Biological Process: cellular macromolecule metabolic process (GO:0044260);;	--	--	--	--	Uncharacterized protein {ECO:0000313|EMBL:EMJ21485.1} OS=Prunus persica (Peach) PE=4 SV=1	PREDICTED: uncharacterized protein LOC103333776 [Prunus mume]
EVM0007508.3	--	--	Posttranslational modification, protein turnover, chaperones	DnaJ domain	Chaperone protein dnaJ 72 GN=T3K9.23 OS=Arabidopsis thaliana (Mouse-ear cress) PE=2 SV=1	Chaperone protein dnaJ 72 {ECO:0000313|EMBL:EXC30813.1} OS=Morus notabilis PE=4 SV=1	PREDICTED: chaperone protein dnaJ 72 [Prunus mume]
EVM0017987.1	--	K12864|4.19756e-55|gmx:100788964|beta-catenin-like protein 1-like; K12864 beta-catenin-like protein 1 (A)	Function unknown	--	--	Coffea canephora DH200=94 genomic scaffold, scaffold_7 {ECO:0000313|EMBL:CDP01709.1} OS=Coffea canephora (Robusta coffee) PE=4 SV=1	Beta-catenin-like protein 1 [Gossypium arboreum]
EVM0002065.1	--	--	--	--	--	Uncharacterized protein {ECO:0000313|EMBL:KGN58874.1} OS=Cucumis sativus (Cucumber) PE=4 SV=1	PREDICTED: uncharacterized protein LOC101205491 [Cucumis sativus]
EVM0005599.6	--	--	--	--	--	Uncharacterized protein {ECO:0000313|EMBL:KDP31603.1} OS=Jatropha curcas (Barbados nut) PE=4 SV=1	PREDICTED: uncharacterized protein LOC103956576 [Pyrus x bretschneideri]
EVM0026056.1	Cellular Component: mitochondrion (GO:0005739);; Biological Process: cytidine to uridine editing (GO:0016554);;	--	General function prediction only	PPR repeat	Putative pentatricopeptide repeat-containing protein At3g11460 GN=PCMP-H52 OS=Arabidopsis thaliana (Mouse-ear cress) PE=3 SV=1	Uncharacterized protein {ECO:0000313|EMBL:EXB54575.1} OS=Morus notabilis PE=4 SV=1	hypothetical protein L484_019144 [Morus notabilis]
EVM0017136.1	--	K15032|0|pmum:103333813|uncharacterized LOC103333813; K15032 mTERF domain-containing protein, mitochondrial (A)	--	mTERF	--	Uncharacterized protein {ECO:0000313|EMBL:EMJ02900.1} OS=Prunus persica (Peach) PE=4 SV=1	PREDICTED: uncharacterized protein LOC103333813 [Prunus mume]
EVM0021664.1	--	--	--	Protein of unknown function (DUF1446)	--	Uncharacterized protein {ECO:0000313|EMBL:EMJ21837.1} OS=Prunus persica (Peach) PE=4 SV=1	hypothetical protein PRUPE_ppa002638mg [Prunus persica]
EVM0003973.1	Biological Process: tRNA dihydrouridine synthesis (GO:0002943);; Molecular Function: nucleic acid binding (GO:0003676);; Cellular Component: vacuole (GO:0005773);; Molecular Function: zinc ion binding (GO:0008270);; Molecular Function: tRNA dihydrouridine synthase activity (GO:0017150);; Molecular Function: flavin adenine dinucleotide binding (GO:0050660);; Biological Process: oxidation-reduction…	K05544|0|pmum:103335589|tRNA-dihydrouridine(47) synthase [NAD(P)(+)]-like; K05544 tRNA-dihydrouridine synthase 3 [EC:1.3.1.89] (A)	General function prediction only	Dihydrouridine synthase (Dus)	tRNA-dihydrouridine(47) synthase [NAD(P)(+)]-like GN=At4g38890 OS=Arabidopsis thaliana (Mouse-ear cress) PE=1 SV=2	tRNA-dihydrouridine(47) synthase [NAD(P)(+)] {ECO:0000256|RuleBase:RU291113} OS=Prunus persica (Peach) PE=3 SV=1	PREDICTED: tRNA-dihydrouridine(47) synthase [NAD(P)(+)]-like [Prunus mume]
EVM0024668.1	Biological Process: pseudouridine synthesis (GO:0001522);; Molecular Function: RNA binding (GO:0003723);; Molecular Function: pseudouridine synthase activity (GO:0009982);;	--	RNA processing and modification	RNA pseudouridylate synthase	RNA pseudouridine synthase 3, mitochondrial (Precursor) GN=At1g78910 OS=Arabidopsis thaliana (Mouse-ear cress) PE=2 SV=1	Pseudouridine synthase family protein {ECO:0000313|EMBL:EOY26277.1} OS=Theobroma cacao (Cacao) PE=4 SV=1	PREDICTED: RNA pseudouridine synthase 3, mitochondrial [Vitis vinifera]
EVM0016959.1	--	--	RNA processing and modification	Methyltransferase domain	--	Uncharacterized protein {ECO:0000313|EMBL:KDP37706.1} OS=Jatropha curcas (Barbados nut) PE=4 SV=1	PREDICTED: protein RRNAD1-like [Citrus sinensis]
EVM0021835.1	Cellular Component: mitochondrion (GO:0005739);; Biological Process: carotenoid biosynthetic process (GO:0016117);; Biological Process: glucosinolate biosynthetic process (GO:0019761);; Biological Process: protein autophosphorylation (GO:0046777);;	--	Function unknown	--	--	Uncharacterized protein {ECO:0000313|EMBL:EXB59111.1} OS=Morus notabilis PE=4 SV=1	hypothetical protein L484_014606 [Morus notabilis]
EVM0007876.1	Biological Process: syncytium formation (GO:0006949);; Biological Process: inflammatory response (GO:0006954);; Biological Process: response to other organism (GO:0051707);;	--	Defense mechanisms	Macrophage migration inhibitory factor (MIF)	--	Coffea canephora DH200=94 genomic scaffold, scaffold_108 {ECO:0000313|EMBL:CDP15783.1} OS=Coffea canephora (Robusta coffee) PE=4 SV=1	unnamed protein product [Coffea canephora]
EVM0006917.1	--	--	RNA processing and modification	RNA pseudouridylate synthase	RNA pseudouridine synthase 1 OS=Oryza sativa subsp. japonica (Rice) PE=2 SV=1	Uncharacterized protein {ECO:0000313|EMBL:EMJ06787.1} OS=Prunus persica (Peach) PE=3 SV=1	PREDICTED: RNA pseudouridine synthase 1-like [Malus domestica]
EVM0029775.1	Molecular Function: nucleic acid binding (GO:0003676);; Molecular Function: endonuclease activity (GO:0004519);; Biological Process: DNA catabolic process (GO:0006308);;	--	--	S1/P1 Nuclease	Endonuclease 2 (Precursor) GN=ENDO2 OS=Arabidopsis thaliana (Mouse-ear cress) PE=1 SV=1	Uncharacterized protein {ECO:0000313|EMBL:EMJ24546.1} OS=Prunus persica (Peach) PE=4 SV=1	hypothetical protein PRUPE_ppa009550mg [Prunus persica]
EVM0024564.2	Biological Process: response to light intensity (GO:0009642);; Biological Process: regulation of gene expression (GO:0010468);; Cellular Component: plastid nucleoid (GO:0042646);;	--	--	--	--	Uncharacterized protein {ECO:0000313|EMBL:EXB94878.1} OS=Morus notabilis PE=4 SV=1	hypothetical protein L484_022984 [Morus notabilis]
EVM0015638.1	Cellular Component: nucleus (GO:0005634);; Biological Process: DNA replication (GO:0006260);;	K10733|3.25368e-111|fve:101311515|DNA replication complex GINS protein PSF2-like; K10733 GINS complex subunit 2 (A)	Function unknown	GINS complex protein	DNA replication complex GINS protein PSF2 GN=GINS2 OS=Arabidopsis thaliana (Mouse-ear cress) PE=2 SV=2	DNA replication complex GINS protein PSF2 {ECO:0000256|PIRNR:PIRNR028998} OS=Morus notabilis PE=3 SV=1	DNA replication complex GINS protein PSF2 [Morus notabilis]
EVM0022208.1	Molecular Function: RNA ligase (ATP) activity (GO:0003972);; Molecular Function: 2',3'-cyclic-nucleotide 3'-phosphodiesterase activity (GO:0004113);; Molecular Function: ATP binding (GO:0005524);; Biological Process: tRNA splicing, via endonucleolytic cleavage and ligation (GO:0006388);; Molecular Function: polynucleotide 5'-hydroxyl-kinase activity (GO:0051731);;	--	--	Fungal tRNA ligase phosphodiesterase domain	--	Uncharacterized protein {ECO:0000313|EMBL:EXB98572.1} OS=Morus notabilis PE=4 SV=1	hypothetical protein L484_014416 [Morus notabilis]
EVM0004272.1	--	--	--	--	--	Uncharacterized protein {ECO:0000313|EMBL:EXB61808.1} OS=Morus notabilis PE=4 SV=1	hypothetical protein L484_012241 [Morus notabilis]
EVM0014275.1	Biological Process: cellular protein modification process (GO:0006464);; Molecular Function: ligase activity (GO:0016874);;	--	Coenzyme transport and metabolism	Biotin/lipoate A/B protein ligase family	--	Uncharacterized protein {ECO:0000313|EMBL:EMJ10668.1} OS=Prunus persica (Peach) PE=4 SV=1	PREDICTED: putative lipoate-protein ligase A [Malus domestica]
EVM0006348.1	--	--	Transcription	Endonuclease/Exonuclease/phosphatase family	Carbon catabolite repressor protein 4 homolog 5 GN=CCR4-5 OS=Arabidopsis thaliana (Mouse-ear cress) PE=2 SV=2	Putative uncharacterized protein {ECO:0000313|EMBL:CCB43216.1} OS=Vitis vinifera (Grape) PE=4 SV=1	PREDICTED: carbon catabolite repressor protein 4 homolog 5 [Prunus mume]
EVM0006782.1	--	K14301|0|pmum:103327599|uncharacterized LOC103327599; K14301 nuclear pore complex protein Nup107 (A)	--	Nuclear pore protein 84 / 107	Nuclear pore complex protein NUP107 {ECO:0000303|PubMed:21189294} OS=Arabidopsis thaliana (Mouse-ear cress) PE=1 SV=1	Uncharacterized protein {ECO:0000313|EMBL:EMJ18280.1} OS=Prunus persica (Peach) PE=4 SV=1	PREDICTED: uncharacterized protein LOC103327599 [Prunus mume]
EVM0004735.1	--	K03515|0|pmum:103335230|DNA repair protein REV1; K03515 DNA repair protein REV1 [EC:2.7.7.-] (A)	Replication, recombination and repair	impB/mucB/samB family	DNA repair protein REV1 GN=REV1 OS=Arabidopsis thaliana (Mouse-ear cress) PE=2 SV=1	Putative uncharacterized protein {ECO:0000313|EMBL:CCB47733.1} OS=Vitis vinifera (Grape) PE=4 SV=1	PREDICTED: DNA repair protein REV1 [Prunus mume]
EVM0000621.2	--	K06950|7.91879e-117|gmx:100500273|uncharacterized LOC100500273; K06950 uncharacterized protein (A)	--	--	--	Uncharacterized protein {ECO:0000313|EnsemblPlants:GLYMA12G02920.1} OS=Glycine max (Soybean) PE=2 SV=1	uncharacterized protein LOC100500273 [Glycine max]
EVM0021243.2	Molecular Function: sugar:proton symporter activity (GO:0005351);; Cellular Component: integral component of membrane (GO:0016021);; Biological Process: carbohydrate transmembrane transport (GO:0034219);;	--	General function prediction only	Sugar (and other) transporter	Probable plastidic glucose transporter 1 GN=At1g05030 OS=Arabidopsis thaliana (Mouse-ear cress) PE=2 SV=2	Uncharacterized protein {ECO:0000313|EMBL:EMJ19084.1} OS=Prunus persica (Peach) PE=3 SV=1	PREDICTED: probable plastidic glucose transporter 1 isoform X1 [Prunus mume]
EVM0009010.1	Molecular Function: glutathione transferase activity (GO:0004364);; Biological Process: toxin catabolic process (GO:0009407);; Biological Process: response to cyclopentenone (GO:0010583);;	K07393|0|vvi:100265305|glutathione S-transferase omega-like 2; K07393 putative glutathione S-transferase (A)	Posttranslational modification, protein turnover, chaperones	Glutathione S-transferase, N-terminal domain	--	Uncharacterized protein {ECO:0000313|EMBL:KDP26478.1} OS=Jatropha curcas (Barbados nut) PE=4 SV=1	hypothetical protein JCGZ_17636 [Jatropha curcas]
EVM0001959.1	Biological Process: isoprenoid biosynthetic process (GO:0008299);; Molecular Function: isomerase activity (GO:0016853);; Cellular Component: thylakoid lumen (GO:0031977);; Biological Process: monocarboxylic acid metabolic process (GO:0032787);; Biological Process: cellular protein metabolic process (GO:0044267);; Biological Process: pigment biosynthetic process (GO:0046148);;	--	Posttranslational modification, protein turnover, chaperones	FKBP-type peptidyl-prolyl cis-trans isomerase	Peptidyl-prolyl cis-trans isomerase FKBP13, chloroplastic (Precursor) GN=MRA19.7 OS=Arabidopsis thaliana (Mouse-ear cress) PE=1 SV=2	Peptidyl-prolyl cis-trans isomerase {ECO:0000256|RuleBase:RU004231} OS=Prunus persica (Peach) PE=4 SV=1	hypothetical protein PRUPE_ppa011219mg [Prunus persica]
EVM0017564.2	Molecular Function: acid phosphatase activity (GO:0003993);; Molecular Function: protein serine/threonine phosphatase activity (GO:0004722);; Cellular Component: membrane (GO:0016020);; Biological Process: plant ovule development (GO:0048481);;	--	General function prediction only	Calcineurin-like phosphoesterase	Probable inactive purple acid phosphatase 16 (Precursor) GN=PAP16 OS=Arabidopsis thaliana (Mouse-ear cress) PE=2 SV=1	Putative inactive purple acid phosphatase 16 {ECO:0000313|EMBL:EXB39109.1} OS=Morus notabilis PE=4 SV=1	putative inactive purple acid phosphatase 16 [Morus notabilis]
EVM0018181.1	Molecular Function: methyltransferase activity (GO:0008168);;	--	--	--	Ribulose-1,5 bisphosphate carboxylase/oxygenase large subunit N-methyltransferase, chloroplastic (Precursor) GN=RBCMT OS=Pisum sativum (Garden pea) PE=1 SV=1	Uncharacterized protein {ECO:0000313|EMBL:EMJ24263.1} OS=Prunus persica (Peach) PE=4 SV=1	PREDICTED: uncharacterized protein LOC103323512 [Prunus mume]
EVM0029705.1	Cellular Component: ESCRT II complex (GO:0000814);; Molecular Function: transporter activity (GO:0005215);; Biological Process: vesicle-mediated transport (GO:0016192);; Molecular Function: phosphatidylinositol-3-phosphate binding (GO:0032266);; Molecular Function: ubiquitin binding (GO:0043130);;	K12190|0|pxb:103946125|vacuolar protein sorting-associated protein 36; K12190 ESCRT-II complex subunit VPS36 (A)	Intracellular trafficking, secretion, and vesicular transport	EAP30/Vps36 family	Vacuolar protein sorting-associated protein 36 GN=VPS36 OS=Arabidopsis thaliana (Mouse-ear cress) PE=1 SV=1	Uncharacterized protein {ECO:0000313|EMBL:EMJ19210.1} OS=Prunus persica (Peach) PE=4 SV=1	PREDICTED: vacuolar protein sorting-associated protein 36 [Pyrus x bretschneideri]
EVM0003052.1	--	--	Replication, recombination and repair	Nucleotidyltransferase domain	--	Uncharacterized protein {ECO:0000313|EMBL:EMJ20084.1} OS=Prunus persica (Peach) PE=4 SV=1	PREDICTED: LOW QUALITY PROTEIN: uncharacterized protein LOC103331707 [Prunus mume]
EVM0002690.1	Molecular Function: ubiquitin-protein transferase activity (GO:0004842);; Cellular Component: nucleus (GO:0005634);; Biological Process: ubiquitin-dependent protein catabolic process (GO:0006511);;	--	General function prediction only	Leucine Rich repeat	F-box/LRR-repeat protein 12 GN=FBL12 OS=Arabidopsis thaliana (Mouse-ear cress) PE=2 SV=1	RNI-like superfamily protein {ECO:0000313|EMBL:EOX93669.1} OS=Theobroma cacao (Cacao) PE=4 SV=1	RNI-like superfamily protein [Theobroma cacao]
EVM0001327.1	Cellular Component: nucleus (GO:0005634);; Biological Process: regulation of transcription, DNA-templated (GO:0006355);; Molecular Function: zinc ion binding (GO:0008270);; Biological Process: positive regulation of cell proliferation (GO:0008284);; Biological Process: photoperiodism, flowering (GO:0048573);;	--	Transcription	Putative zinc finger motif, C2HC5-type	--	Transcription regulators,zinc ion binding isoform 1 {ECO:0000313|EMBL:EOY21820.1} OS=Theobroma cacao (Cacao) PE=4 SV=1	PREDICTED: activating signal cointegrator 1 [Malus domestica]
EVM0024504.1	Biological Process: response to stress (GO:0006950);;	--	--	--	--	Uncharacterized protein {ECO:0000313|EMBL:EXC35308.1} OS=Morus notabilis PE=4 SV=1	hypothetical protein L484_026631 [Morus notabilis]
EVM0001325.2	Cellular Component: chloroplast (GO:0009507);;	--	--	Domain of unknown function (DUF1903)	--	Cox19 family protein (CHCH motif) {ECO:0000313|EMBL:EOX97159.1} OS=Theobroma cacao (Cacao) PE=4 SV=1	PREDICTED: cx9C motif-containing protein 4-like [Citrus sinensis]
EVM0012411.1	Cellular Component: nucleus (GO:0005634);; Biological Process: tubulin complex assembly (GO:0007021);; Cellular Component: phragmoplast (GO:0009524);; Biological Process: embryo development (GO:0009790);; Biological Process: cell division (GO:0051301);;	K17262|8.11447e-153|cit:102609164|tubulin-folding cofactor B-like; K17262 tubulin-folding cofactor B (A)	Posttranslational modification, protein turnover, chaperones	Ubiquitin-like domain	Tubulin-folding cofactor B GN=F14P13.18 OS=Arabidopsis thaliana (Mouse-ear cress) PE=1 SV=1	Uncharacterized protein {ECO:0000313|EMBL:KDO43682.1} OS=Citrus sinensis (Sweet orange) PE=4 SV=1	PREDICTED: tubulin-folding cofactor B-like isoform X1 [Citrus sinensis]
EVM0000375.1	Molecular Function: single-stranded DNA binding (GO:0003697);; Molecular Function: ATP binding (GO:0005524);; Biological Process: DNA repair (GO:0006281);; Biological Process: reciprocal meiotic recombination (GO:0007131);; Molecular Function: DNA-dependent ATPase activity (GO:0008094);; Biological Process: SOS response (GO:0009432);; Biological Process: cytokinin biosynthetic process (GO:0009691…	K03553|0|pmum:103327376|DNA repair protein recA homolog 1, chloroplastic; K03553 recombination protein RecA (A)	Replication, recombination and repair	recA bacterial DNA recombination protein	DNA repair protein recA homolog 1, chloroplastic (Precursor) OS=Arabidopsis thaliana (Mouse-ear cress) PE=2 SV=1	Uncharacterized protein {ECO:0000313|EMBL:EMJ16727.1} OS=Prunus persica (Peach) PE=3 SV=1	PREDICTED: DNA repair protein recA homolog 1, chloroplastic [Prunus mume]
EVM0015554.2	--	K06130|2.99454e-143|vvi:100854352|uncharacterized LOC100854352; K06130 lysophospholipase II [EC:3.1.1.5] (A)	Lipid transport and metabolism	Phospholipase/Carboxylesterase	--	Carboxylesterases {ECO:0000313|EMBL:EOY28859.1} OS=Theobroma cacao (Cacao) PE=4 SV=1	PREDICTED: acyl-protein thioesterase 1-like [Malus domestica]
EVM0007792.1	--	--	--	Thioredoxin	--	Uncharacterized protein {ECO:0000313|EMBL:EMJ26617.1} OS=Prunus persica (Peach) PE=4 SV=1	hypothetical protein PRUPE_ppa000544mg [Prunus persica]
EVM0003234.1	Molecular Function: ligase activity (GO:0016874);;	--	General function prediction only	Leucine Rich repeat	F-box/LRR-repeat protein 10 GN=FBL10 OS=Arabidopsis thaliana (Mouse-ear cress) PE=2 SV=1	F-box/LRR-repeat protein 10 {ECO:0000313|EMBL:EXB93814.1} OS=Morus notabilis PE=4 SV=1	F-box/LRR-repeat protein 10 [Morus notabilis]
EVM0016295.1	--	--	Function unknown	Uncharacterized protein family UPF0029	--	Uncharacterized protein {ECO:0000313|EMBL:EMJ08679.1} OS=Prunus persica (Peach) PE=4 SV=1	PREDICTED: uncharacterized protein LOC103334303 [Prunus mume]
EVM0016358.1	Molecular Function: oxidoreductase activity (GO:0016491);; Biological Process: oxidation-reduction process (GO:0055114);;	--	Function unknown	FAD dependent oxidoreductase	--	Uncharacterized protein {ECO:0000313|EMBL:EMJ03275.1} OS=Prunus persica (Peach) PE=4 SV=1	PREDICTED: L-2-hydroxyglutarate dehydrogenase, mitochondrial isoform X1 [Prunus mume]
EVM0002168.1	Molecular Function: damaged DNA binding (GO:0003684);; Molecular Function: DNA-directed DNA polymerase activity (GO:0003887);; Biological Process: DNA-dependent DNA replication (GO:0006261);; Biological Process: response to UV-B (GO:0010224);; Biological Process: error-prone translesion synthesis (GO:0042276);; Biological Process: D-xylose metabolic process (GO:0042732);;	K03509|0|pper:PRUPE_ppa022694mg|hypothetical protein; K03509 DNA polymerase eta [EC:2.7.7.7] (A)	Replication, recombination and repair	impB/mucB/samB family	DNA polymerase eta OS=Arabidopsis thaliana (Mouse-ear cress) PE=1 SV=1	Uncharacterized protein {ECO:0000313|EMBL:EMJ14684.1} OS=Prunus persica (Peach) PE=4 SV=1	hypothetical protein PRUPE_ppa022694mg [Prunus persica]
EVM0023223.1	--	K04567|0|fve:101314546|lysine--tRNA ligase-like; K04567 lysyl-tRNA synthetase, class II [EC:6.1.1.6] (A)	Translation, ribosomal structure and biogenesis	tRNA synthetases class II (D, K and N)	Lysine--tRNA ligase GN=OSJNBa0010D22.26 OS=Oryza sativa subsp. japonica (Rice) PE=2 SV=1	Lysine--tRNA ligase {ECO:0000256|RuleBase:RU003748} OS=Jatropha curcas (Barbados nut) PE=3 SV=1	PREDICTED: lysine--tRNA ligase-like [Fragaria vesca subsp. vesca]
Note: Related genes mentioned in the text had been marked in red.
