# Supplementary material for: De novo assembly provides new insights into the evolution of Elaeagnus angustifolia L
Source: Plant Methods. 2022 Jun 18;18:84. doi: 10.1186/s13007-022-00915-w (PMC9206267; doi:10.1186/s13007-022-00915-w)
Supplement: Supplementary file 4 — Additional file 4: Table S25. New genes discovered in E. angustifolia partially. [file 13007_2022_915_MOESM4_ESM.xlsx]

## Sheet: General Information
ARTICLE TITLE:
De novo assembly provides new insights into the evolution of Elaeagnus angustifolia L.
AUTHORS NAMES AND AFFILIATIONS:
Yunfei Mao1, Xueli Cui1, Haiyan Wang1, Xin Qin1, Yangbo Liu1, Yijun Yin1, Xiafei Su1, Juan Tang2, Fengling Wang2, Fengwang Ma3, Naibin Duan4, Donglin Zhang5, Yanli Hu1, Wenli Wang1, Shaochong Wei1, Xiaoliu Chen1, Zhiquan Mao1, Xuesen Chen1, Xiang Shen1,*
1College of Horticultural Science and Engineering/State Key Laboratory of Crop Biology, Shandong Agricultural University, Tai’an, China.
2Biomarker Technologies Corporation, Beijing, China.
3College of Horticulture, Northwest Agriculture and Forestry University, Yangling, China.
4Germplasm Resource Center of Shandong Province, Shandong Academy of Agricultural Sciences, Jinan, China.
5Depart of Horticulture, University of Georgia, Athens, USA.
AUTHOR FOR CORRESPONDENCE
*Dr. Xiang Shen, Tel: +86 13705383303; E-mail shenx@sdau.edu.cn

## Sheet: Table S25
Table S25. New genes discovered in E. angustifolia partially
Gene ID	COG_class	COG_class_annotation	GO_annotation	KEGG_annotation	KEGG_pathway_annotation	KOG_class	KOG_class_annotation	Pfam_annotation	Swissprot_annotation	eggNOG_class	eggNOG_class_annotation	nr_annotation
Elaeagnus_angustifolia_newGene_4071	--	--	--	--	--	--	--	UBA-like domain (DUF1421)	--	S	Function unknown	uncharacterized protein LOC21397693 [Morus notabilis]
Elaeagnus_angustifolia_newGene_5228	[J]	Translation, ribosomal structure and biogenesis	Biological Process: ribosomal large subunit assembly (GO:0000027);; Molecular Function: structural constituent of ribosome (GO:0003735);; Biological Process: translation (GO:0006412);; Molecular Function: 5S rRNA binding (GO:0008097);; Cellular Component: cytosolic large ribosomal subunit (GO:0022625);;	K02932|1.32676e-164|sind:105171947|K02932 large subunit ribosomal protein L5e | (RefSeq) 60S ribosomal protein L5	Ribosome (ko03010)	[J]	Translation, ribosomal structure and biogenesis	Ribosomal large subunit proteins 60S L5, and 50S L18;; Ribosomal L18 C-terminal region	60S ribosomal protein L5 OS=Cucumis sativus OX=3659 GN=RPL5 PE=2 SV=1	J	Translation, ribosomal structure and biogenesis	60S ribosomal protein L5 [Manihot esculenta]
Elaeagnus_angustifolia_newGene_2794	[J]	Translation, ribosomal structure and biogenesis	Molecular Function: structural constituent of ribosome (GO:0003735);; Cellular Component: ribosome (GO:0005840);; Biological Process: translation (GO:0006412);;	K02962|2.85682e-83|cmo:103496520|K02962 small subunit ribosomal protein S17e | (RefSeq) 40S ribosomal protein S17-3	Ribosome (ko03010)	[J]	Translation, ribosomal structure and biogenesis	Ribosomal S17	40S ribosomal protein S17-4 OS=Arabidopsis thaliana OX=3702 GN=RPS17D PE=2 SV=3	J	Translation, ribosomal structure and biogenesis	Ribosomal protein [Trema orientalis]
Elaeagnus_angustifolia_newGene_10180	[Q]	Secondary metabolites biosynthesis, transport and catabolism	Molecular Function: oxidoreductase activity (GO:0016491);; Molecular Function: metal ion binding (GO:0046872);; Biological Process: oxidation-reduction process (GO:0055114);;	--	--	[QR]	--	2OG-Fe(II) oxygenase superfamily;; non-haem dioxygenase in morphine synthesis N-terminal	1-aminocyclopropane-1-carboxylate oxidase homolog 3 OS=Arabidopsis thaliana OX=3702 GN=At1g06650 PE=2 SV=1	S	Function unknown	1-aminocyclopropane-1-carboxylate oxidase homolog 1-like [Quercus suber]
Elaeagnus_angustifolia_newGene_3545	[O]	Posttranslational modification, protein turnover, chaperones	Biological Process: response to oxidative stress (GO:0006979);; Molecular Function: peptide-methionine (S)-S-oxide reductase activity (GO:0008113);; Biological Process: protein repair (GO:0030091);; Molecular Function: peptide-methionine (R)-S-oxide reductase activity (GO:0033743);; Biological Process: oxidation-reduction process (GO:0055114);;	K07305|5.33568e-56|csv:101213968|K07305 peptide-methionine (R)-S-oxide reductase [EC:1.8.4.12] | (RefSeq) peptide methionine sulfoxide reductase B5	--	[O]	Posttranslational modification, protein turnover, chaperones	SelR domain	Peptide methionine sulfoxide reductase B2, chloroplastic OS=Arabidopsis thaliana OX=3702 GN=MSRB2 PE=1 SV=1	O	Posttranslational modification, protein turnover, chaperones	PREDICTED: peptide methionine sulfoxide reductase B5 [Cucumis sativus]
Elaeagnus_angustifolia_newGene_4588	--	--	--	--	--	--	--	Targeting protein for Xklp2 (TPX2)	Protein WVD2-like 2 OS=Arabidopsis thaliana OX=3702 GN=WDL2 PE=2 SV=1	S	Function unknown	PREDICTED: protein WVD2-like 1 isoform X3 [Ziziphus jujuba]
Elaeagnus_angustifolia_newGene_10662	--	--	Biological Process: lipid metabolic process (GO:0006629);;	--	--	[IOT]	--	--	--	S	Function unknown	PREDICTED: uncharacterized protein LOC107435491 [Ziziphus jujuba]
Elaeagnus_angustifolia_newGene_746	--	--	--	--	--	--	--	Helix-loop-helix DNA-binding domain	Transcription factor BEE 3 OS=Arabidopsis thaliana OX=3702 GN=BEE3 PE=2 SV=1	K	Transcription	PREDICTED: transcription factor BEE 3 [Ziziphus jujuba]
Elaeagnus_angustifolia_newGene_5816	[T]	Signal transduction mechanisms	Molecular Function: protein serine/threonine kinase activity (GO:0004674);; Molecular Function: ATP binding (GO:0005524);; Biological Process: protein phosphorylation (GO:0006468);;	--	--	[T]	Signal transduction mechanisms	Protein kinase domain;; Protein tyrosine kinase	Serine/threonine-protein kinase HT1 OS=Arabidopsis thaliana OX=3702 GN=HT1 PE=1 SV=1	T	Signal transduction mechanisms	serine/threonine-protein kinase STY17-like [Prunus avium]
Elaeagnus_angustifolia_newGene_4007	--	--	--	--	--	--	--	--	--	S	Function unknown	Octamer-binding transcription factor [Trema orientalis]
Elaeagnus_angustifolia_newGene_10495	--	--	--	--	--	--	--	Weak chloroplast movement under blue light	WEB family protein At5g16730, chloroplastic OS=Arabidopsis thaliana OX=3702 GN=At5g16730 PE=1 SV=1	S	Function unknown	WEB family [Trema orientalis]
Elaeagnus_angustifolia_newGene_791	--	--	--	--	--	[S]	Function unknown	--	UPF0183 protein At3g51130 OS=Arabidopsis thaliana OX=3702 GN=At3g51130 PE=2 SV=2	S	Function unknown	PREDICTED: LOW QUALITY PROTEIN: UPF0183 protein At3g51130 [Ricinus communis]
Elaeagnus_angustifolia_newGene_7347	--	--	--	--	--	--	--	--	--	--	--	PREDICTED: uncharacterized protein LOC103340977 [Prunus mume]
Elaeagnus_angustifolia_newGene_1817	--	--	--	--	--	--	--	Protein BYPASS1-related;; Protein BYPASS1-related	--	S	Function unknown	uncharacterized protein LOC110762466 [Prunus avium]
Elaeagnus_angustifolia_newGene_3112	--	--	--	--	--	--	--	Zinc finger, C3HC4 type (RING finger);; Prokaryotic RING finger family 4;; Zinc finger, C3HC4 type (RING finger);; Zinc finger, C3HC4 type (RING finger)	--	S	Function unknown	PREDICTED: death-associated inhibitor of apoptosis 1-like [Ziziphus jujuba]
Elaeagnus_angustifolia_newGene_8625	--	--	Cellular Component: plasma membrane (GO:0005886);; Cellular Component: integral component of membrane (GO:0016021);;	--	--	--	--	Protein of unknown function (DUF1218)	--	S	Function unknown	hypothetical protein POPTR_0010s13040g [Populus trichocarpa]
Elaeagnus_angustifolia_newGene_3245	[L]	Replication, recombination and repair	Molecular Function: nucleic acid binding (GO:0003676);; Molecular Function: ATP-dependent RNA helicase activity (GO:0004004);; Molecular Function: ATP binding (GO:0005524);; Biological Process: translational initiation (GO:0006413);; Biological Process: regulation of gene expression (GO:0010468);; Biological Process: RNA secondary structure unwinding (GO:0010501);;	K03257|0|cit:102621232|K03257 translation initiation factor 4A | (RefSeq) eukaryotic initiation factor 4A-8	RNA transport (ko03013)	[J]	Translation, ribosomal structure and biogenesis	DEAD/DEAH box helicase;; Helicase conserved C-terminal domain;; Domain of unknown function (DUF4283);; Zinc knuckle	Eukaryotic initiation factor 4A-8 OS=Nicotiana tabacum OX=4097 PE=2 SV=1	L	Replication, recombination and repair	PREDICTED: eukaryotic initiation factor 4A-8 [Ziziphus jujuba]
Elaeagnus_angustifolia_newGene_1873	--	--	--	--	--	--	--	Protein CHLORORESPIRATORY REDUCTION 7	Protein CHLORORESPIRATORY REDUCTION 7, chloroplastic OS=Arabidopsis thaliana OX=3702 GN=CRR7 PE=2 SV=1	S	Function unknown	protein CHLORORESPIRATORY REDUCTION 7, chloroplastic [Prunus avium]
Elaeagnus_angustifolia_newGene_3332	--	--	--	--	--	[R]	General function prediction only	--	Uncharacterized mitochondrial protein AtMg00820 OS=Arabidopsis thaliana OX=3702 GN=AtMg00820 PE=4 SV=1	S	Function unknown	uncharacterized protein LOC109794321 [Cajanus cajan]
Elaeagnus_angustifolia_newGene_10606	--	--	Cellular Component: integral component of membrane (GO:0016021);;	K15601|0|jcu:105650086|K15601 lysine-specific demethylase 3 [EC:1.14.11.-] | (RefSeq) uncharacterized LOC105650086	--	[R]	General function prediction only	Cytosolic domain of 10TM putative phosphate transporter;; Late exocytosis, associated with Golgi transport;; Calcium-dependent channel, 7TM region, putative phosphate;; Calcium-dependent channel, 7TM region, putative phosphate	Calcium permeable stress-gated cation channel 1 OS=Arabidopsis thaliana OX=3702 GN=CSC1 PE=2 SV=1	S	Function unknown	calcium permeable stress-gated cation channel 1 [Jatropha curcas]
Elaeagnus_angustifolia_newGene_2461	--	--	Molecular Function: chitinase activity (GO:0004568);; Molecular Function: protein serine/threonine kinase activity (GO:0004674);; Molecular Function: ATP binding (GO:0005524);; Cellular Component: plasma membrane (GO:0005886);; Biological Process: carbohydrate metabolic process (GO:0005975);; Biological Process: chitin catabolic process (GO:0006032);; Biological Process: protein phosphorylation (…	K04733|7.0639e-66|gra:105770629|K04733 interleukin-1 receptor-associated kinase 4 [EC:2.7.11.1] | (RefSeq) putative cysteine-rich receptor-like protein kinase 20	--	--	--	Protein kinase domain;; Protein tyrosine kinase	Receptor-like serine/threonine-protein kinase SD1-6 OS=Arabidopsis thaliana OX=3702 GN=SD16 PE=1 SV=2	G	Carbohydrate transport and metabolism	hypothetical protein GOBAR_DD36055 [Gossypium barbadense]
Elaeagnus_angustifolia_newGene_9606	--	--	--	--	--	--	--	PDDEXK-like family of unknown function	--	S	Function unknown	PREDICTED: uncharacterized protein LOC107414566 [Ziziphus jujuba]
Elaeagnus_angustifolia_newGene_1604	--	--	--	--	--	[TU]	--	--	--	S	Function unknown	actin cytoskeleton-regulatory complex protein PAN1 isoform X2 [Morus notabilis]
Elaeagnus_angustifolia_newGene_8539	--	--	Biological Process: response to oxidative stress (GO:0006979);; Biological Process: protein transport (GO:0015031);;	K19476|1.7849e-24|mdm:103402715|K19476 vacuolar protein sorting-associated protein IST1 | (RefSeq) uncharacterized LOC103402715	Endocytosis (ko04144)	[Z]	Cytoskeleton	Regulator of Vps4 activity in the MVB pathway	--	S	Function unknown	PREDICTED: uncharacterized protein LOC107429426 [Ziziphus jujuba]
Elaeagnus_angustifolia_newGene_9824	--	--	--	--	--	[R]	General function prediction only	Retrotransposon gag protein	--	S	Function unknown	PREDICTED: uncharacterized protein LOC109169442 [Ipomoea nil]
Elaeagnus_angustifolia_newGene_4507	[O]	Posttranslational modification, protein turnover, chaperones	Molecular Function: ATP-dependent peptidase activity (GO:0004176);; Molecular Function: metalloendopeptidase activity (GO:0004222);; Molecular Function: ATP binding (GO:0005524);; Cellular Component: mitochondrion (GO:0005739);; Biological Process: proteolysis (GO:0006508);; Molecular Function: zinc ion binding (GO:0008270);; Molecular Function: microtubule-severing ATPase activity (GO:0008568);;…	K03798|9.27468e-125|aip:107608904|K03798 cell division protease FtsH [EC:3.4.24.-] | (RefSeq) ATP-dependent zinc metalloprotease FTSH 9, chloroplastic-like	--	[O]	Posttranslational modification, protein turnover, chaperones	Peptidase family M41	ATP-dependent zinc metalloprotease FTSH 7, chloroplastic OS=Oryza sativa subsp. japonica OX=39947 GN=FTSH7 PE=3 SV=1	O	Posttranslational modification, protein turnover, chaperones	ATP-dependent zinc metalloprotease FTSH 9, chloroplastic isoform X2 [Arachis duranensis]
Elaeagnus_angustifolia_newGene_4486	--	--	--	--	--	--	--	Protein of unknown function (DUF620)	--	S	Function unknown	PREDICTED: uncharacterized protein LOC107420549 isoform X1 [Ziziphus jujuba]
Elaeagnus_angustifolia_newGene_423	--	--	--	--	--	--	--	gag-polypeptide of LTR copia-type	Retrovirus-related Pol polyprotein from transposon TNT 1-94 OS=Nicotiana tabacum OX=4097 PE=2 SV=1	L	Replication, recombination and repair	Retrovirus-related Pol polyprotein from transposon TNT 1-94 [Cajanus cajan]
Elaeagnus_angustifolia_newGene_5474	--	--	--	K09480|6.12475e-20|vvi:100251641|K09480 digalactosyldiacylglycerol synthase [EC:2.4.1.241] | (RefSeq) digalactosyldiacylglycerol synthase 2, chloroplastic	Glycerolipid metabolism (ko00561)	--	--	--	Digalactosyldiacylglycerol synthase 2, chloroplastic OS=Arabidopsis thaliana OX=3702 GN=DGD2 PE=1 SV=1	I	Lipid transport and metabolism	PREDICTED: digalactosyldiacylglycerol synthase 2, chloroplastic-like [Ziziphus jujuba]
Elaeagnus_angustifolia_newGene_2414	--	--	Molecular Function: hydrolase activity, hydrolyzing O-glycosyl compounds (GO:0004553);; Biological Process: carbohydrate metabolic process (GO:0005975);; Cellular Component: integral component of membrane (GO:0016021);; Molecular Function: polysaccharide binding (GO:0030247);; Cellular Component: anchored component of plasma membrane (GO:0046658);;	--	--	--	--	Glycosyl hydrolases family 17	Glucan endo-1,3-beta-glucosidase 14 OS=Arabidopsis thaliana OX=3702 GN=At2g27500 PE=1 SV=2	G	Carbohydrate transport and metabolism	PREDICTED: glucan endo-1,3-beta-glucosidase 11-like isoform X1 [Ziziphus jujuba]
Elaeagnus_angustifolia_newGene_9410	--	--	--	--	--	[G]	Carbohydrate transport and metabolism	N2227-like protein;; N2227-like protein	--	S	Function unknown	carnosine N-methyltransferase-like isoform X1 [Cajanus cajan]
Elaeagnus_angustifolia_newGene_5905	--	--	Biological Process: response to acid chemical (GO:0001101);; Biological Process: response to organic substance (GO:0010033);; Biological Process: response to oxygen-containing compound (GO:1901700);;	K18757|7.24796e-60|pper:PRUPE_ppa003845mg|K18757 la-related protein 1 | (RefSeq) hypothetical protein	--	[OJ]	--	La domain	La-related protein 1C OS=Arabidopsis thaliana OX=3702 GN=LARP1C PE=1 SV=1	JO	Translation, ribosomal structure and biogenesis;; Posttranslational modification, protein turnover, chaperones	PREDICTED: la-related protein 1C-like [Juglans regia]
Elaeagnus_angustifolia_newGene_2472	[R]	General function prediction only	Cellular Component: plasma membrane (GO:0005886);;	--	--	--	--	--	--	S	Function unknown	PREDICTED: uncharacterized protein LOC109362102 isoform X2 [Lupinus angustifolius]
Elaeagnus_angustifolia_newGene_5287	--	--	Molecular Function: metal ion binding (GO:0046872);;	K13152|4.60866e-72|fve:101309169|K13152 U11/U12 small nuclear ribonucleoprotein 20 kDa protein | (RefSeq) zinc finger CCCH domain-containing protein 3	--	[A]	RNA processing and modification	U1 zinc finger;; Zinc finger C-x8-C-x5-C-x3-H type (and similar)	Zinc finger CCCH domain-containing protein 3 OS=Oryza sativa subsp. japonica OX=39947 GN=Os01g0252200 PE=2 SV=2	A	RNA processing and modification	zinc finger CCCH domain-containing protein 3 isoform X1 [Morus notabilis]
Elaeagnus_angustifolia_newGene_10235	--	--	Molecular Function: electron carrier activity (GO:0009055);; Biological Process: response to water deprivation (GO:0009414);; Cellular Component: chloroplast thylakoid membrane (GO:0009535);; Biological Process: response to high light intensity (GO:0009644);; Biological Process: photosynthetic electron transport in photosystem I (GO:0009773);; Biological Process: photoprotection (GO:0010117);; Bi…	--	--	--	--	--	Protein PROTON GRADIENT REGULATION 5, chloroplastic OS=Arabidopsis thaliana OX=3702 GN=PGR5 PE=1 SV=1	S	Function unknown	protein PROTON GRADIENT REGULATION 5, chloroplastic [Herrania umbratica]
Elaeagnus_angustifolia_newGene_2042	[T]	Signal transduction mechanisms	Molecular Function: protein serine/threonine kinase activity (GO:0004674);; Molecular Function: ATP binding (GO:0005524);; Cellular Component: cytosol (GO:0005829);; Biological Process: protein phosphorylation (GO:0006468);; Biological Process: intracellular signal transduction (GO:0035556);;	K08867|0|gmx:100782039|K08867 WNK lysine deficient protein kinase [EC:2.7.11.1] | (RefSeq) probable serine/threonine-protein kinase WNK11	--	[R]	General function prediction only	Protein kinase domain;; Protein tyrosine kinase	Probable serine/threonine-protein kinase WNK11 OS=Arabidopsis thaliana OX=3702 GN=WNK11 PE=2 SV=1	T	Signal transduction mechanisms	probable serine/threonine-protein kinase WNK11 [Durio zibethinus]
Elaeagnus_angustifolia_newGene_1880	--	--	--	K09422|8.39599e-138|rcu:8258878|K09422 myb proto-oncogene protein, plant | (RefSeq) transcription factor MYB122	--	[K]	Transcription	Myb-like DNA-binding domain;; Myb-like DNA-binding domain	Transcription factor MYB106 OS=Arabidopsis thaliana OX=3702 GN=MYB106 PE=2 SV=1	K	Transcription	PREDICTED: snRNA-activating protein complex subunit 4-like [Juglans regia]
Elaeagnus_angustifolia_newGene_4820	--	--	Molecular Function: aspartic-type endopeptidase activity (GO:0004190);; Biological Process: proteolysis (GO:0006508);;	--	--	[O]	Posttranslational modification, protein turnover, chaperones	Xylanase inhibitor N-terminal;; Eukaryotic aspartyl protease;; Xylanase inhibitor C-terminal	Aspartic proteinase-like protein 2 OS=Arabidopsis thaliana OX=3702 GN=At1g65240 PE=1 SV=2	O	Posttranslational modification, protein turnover, chaperones	hypothetical protein GOBAR_AA19131 [Gossypium barbadense]
Elaeagnus_angustifolia_newGene_3011	--	--	--	--	--	[S]	Function unknown	--	Late embryogenesis abundant protein 2 OS=Cicer arietinum OX=3827 PE=2 SV=1	S	Function unknown	late embryogenesis abundant protein group 3, putative [Medicago truncatula]
Elaeagnus_angustifolia_newGene_1214	--	--	Biological Process: protein folding (GO:0006457);; Cellular Component: prefoldin complex (GO:0016272);; Molecular Function: unfolded protein binding (GO:0051082);;	--	--	--	--	--	--	S	Function unknown	PREDICTED: uncharacterized protein LOC107429540 [Ziziphus jujuba]
Elaeagnus_angustifolia_newGene_523	--	--	Biological Process: microtubule-based process (GO:0007017);; Cellular Component: integral component of membrane (GO:0016021);; Cellular Component: dynein complex (GO:0030286);;	--	--	--	--	PLAC8 family	Cell number regulator 6 OS=Zea mays OX=4577 GN=CNR6 PE=2 SV=1	S	Function unknown	Cell number regulator 6 isoform 3, partial [Theobroma cacao]
Elaeagnus_angustifolia_newGene_6745	[R]	General function prediction only	Biological Process: lipid metabolic process (GO:0006629);;	--	--	[I]	Lipid transport and metabolism	Patatin-like phospholipase	Patatin-like protein 7 OS=Arabidopsis thaliana OX=3702 GN=PLP7 PE=2 SV=1	S	Function unknown	Patatin-related protein [Trema orientalis]
Elaeagnus_angustifolia_newGene_9330	[J]	Translation, ribosomal structure and biogenesis	Molecular Function: RNA binding (GO:0003723);; Molecular Function: structural constituent of ribosome (GO:0003735);; Biological Process: translation (GO:0006412);; Cellular Component: small ribosomal subunit (GO:0015935);;	K02985|5.41795e-155|csv:101203239|K02985 small subunit ribosomal protein S3e | (RefSeq) 40S ribosomal protein S3-3	Ribosome (ko03010)	[J]	Translation, ribosomal structure and biogenesis	Ribosomal protein S3, C-terminal domain;; KH domain;; Photosystem II reaction centre X protein (PsbX)	40S ribosomal protein S3-3 OS=Arabidopsis thaliana OX=3702 GN=RPS3C PE=1 SV=1	J	Translation, ribosomal structure and biogenesis	40S ribosomal protein S3-3-like [Phalaenopsis equestris]
Elaeagnus_angustifolia_newGene_5060	--	--	Cellular Component: integral component of membrane (GO:0016021);; Biological Process: transmembrane transport (GO:0055085);;	--	--	[S]	Function unknown	Membrane transport protein	Protein PIN-LIKES 2 OS=Arabidopsis thaliana OX=3702 GN=PILS2 PE=2 SV=1	S	Function unknown	Auxin efflux carrier [Parasponia andersonii]
Elaeagnus_angustifolia_newGene_4188	--	--	Molecular Function: phosphoprotein phosphatase activity (GO:0004721);; Cellular Component: nucleus (GO:0005634);; Biological Process: protein dephosphorylation (GO:0006470);;	K18999|1.00832e-56|cam:101512019|K18999 RNA polymerase II C-terminal domain phosphatase-like 3/4 [EC:3.1.3.16] | (RefSeq) RNA polymerase II C-terminal domain phosphatase-like 4	--	[K]	Transcription	NLI interacting factor-like phosphatase	RNA polymerase II C-terminal domain phosphatase-like 4 OS=Arabidopsis thaliana OX=3702 GN=CPL4 PE=1 SV=1	K	Transcription	RNA polymerase II C-terminal domain phosphatase-like 4 isoform X1 [Cucurbita maxima]
Elaeagnus_angustifolia_newGene_10179	--	--	Cellular Component: integral component of membrane (GO:0016021);;	--	--	--	--	HR-like lesion-inducing	--	S	Function unknown	HR-like lesion-inducer [Trema orientalis]
Elaeagnus_angustifolia_newGene_3115	--	--	--	--	--	--	--	--	--	S	Function unknown	PREDICTED: translation initiation factor IF-2 [Prunus mume]
Elaeagnus_angustifolia_newGene_4987	--	--	Cellular Component: membrane (GO:0016020);;	--	--	--	--	Protein of unknown function (DUF1191)	SUPPRESSOR OF GAMMA RESPONSE 1 OS=Arabidopsis thaliana OX=3702 GN=SOG1 PE=1 SV=1	S	Function unknown	PREDICTED: uncharacterized protein LOC103930243 [Pyrus x bretschneideri]
Elaeagnus_angustifolia_newGene_2128	--	--	--	--	--	--	--	--	Probable WRKY transcription factor 31 OS=Arabidopsis thaliana OX=3702 GN=WRKY31 PE=2 SV=1	K	Transcription	PREDICTED: probable WRKY transcription factor 31 [Ziziphus jujuba]
Elaeagnus_angustifolia_newGene_4847	--	--	Molecular Function: nucleotide binding (GO:0000166);; Molecular Function: nucleic acid binding (GO:0003676);; Molecular Function: zinc ion binding (GO:0008270);;	--	--	[R]	General function prediction only	--	Transcription initiation factor TFIID subunit 15 OS=Arabidopsis thaliana OX=3702 GN=TAF15 PE=1 SV=1	S	Function unknown	TATA-binding protein-associated factor 2N [Morus notabilis]
Elaeagnus_angustifolia_newGene_2185	[O]	Posttranslational modification, protein turnover, chaperones	Molecular Function: calmodulin binding (GO:0005516);; Molecular Function: transferase activity (GO:0016740);;	--	--	[T]	Signal transduction mechanisms	Tetratricopeptide repeat;; Tetratricopeptide repeat;; Tetratricopeptide repeat;; Tetratricopeptide repeat;; Tetratricopeptide repeat	Protein NPG1 OS=Arabidopsis thaliana OX=3702 GN=NPG1 PE=1 SV=1	S	Function unknown	protein NPG1 [Morus notabilis]
Elaeagnus_angustifolia_newGene_3799	--	--	Cellular Component: endoplasmic reticulum membrane (GO:0005789);; Cellular Component: plasma membrane (GO:0005886);;	--	--	[U]	Intracellular trafficking, secretion, and vesicular transport	MSP (Major sperm protein) domain	Vesicle-associated protein 4-1 OS=Arabidopsis thaliana OX=3702 GN=PVA41 PE=2 SV=1	U	Intracellular trafficking, secretion, and vesicular transport	vesicle-associated protein 4-1-like [Quercus suber]
Elaeagnus_angustifolia_newGene_9566	[K]	Transcription	--	--	--	--	--	Leucine rich repeat;; Leucine Rich repeats (2 copies);; Leucine rich repeat N-terminal domain;; Leucine Rich Repeat	Leucine-rich repeat extensin-like protein 4 OS=Arabidopsis thaliana OX=3702 GN=LRX4 PE=1 SV=1	S	Function unknown	LRR domain containing protein [Trema orientalis]
Elaeagnus_angustifolia_newGene_4807	--	--	--	--	--	--	--	--	Uncharacterized GPI-anchored protein At5g19250 OS=Arabidopsis thaliana OX=3702 GN=At5g19250 PE=1 SV=1	S	Function unknown	uncharacterized GPI-anchored protein At5g19250-like [Quercus suber]
Elaeagnus_angustifolia_newGene_7606	[K]	Transcription	Cellular Component: integral component of membrane (GO:0016021);;	K03875|0|pper:PRUPE_ppa005269mg|K03875 F-box and leucine-rich repeat protein 1 (S-phase kinase-associated protein 2) | (RefSeq) hypothetical protein	Ubiquitin mediated proteolysis (ko04120)	[R]	General function prediction only	Leucine Rich repeat;; Leucine Rich repeats (2 copies);; F-box-like;; F-box domain;; Leucine Rich Repeat	F-box protein SKP2B OS=Arabidopsis thaliana OX=3702 GN=SKP2B PE=1 SV=1	O	Posttranslational modification, protein turnover, chaperones	F-box protein SKP2B [Morus notabilis]
Elaeagnus_angustifolia_newGene_3408	--	--	Molecular Function: nucleotide binding (GO:0000166);; Molecular Function: catalytic activity (GO:0003824);;	--	--	[R]	General function prediction only	--	Retrovirus-related Pol polyprotein from transposon RE1 OS=Arabidopsis thaliana OX=3702 GN=RE1 PE=2 SV=1	S	Function unknown	PREDICTED: uncharacterized protein LOC109122249, partial [Vitis vinifera]
Elaeagnus_angustifolia_newGene_3664	--	--	--	--	--	[R]	General function prediction only	--	Zinc finger protein NUTCRACKER OS=Arabidopsis thaliana OX=3702 GN=NUC PE=2 SV=1	S	Function unknown	PREDICTED: zinc finger protein NUTCRACKER-like [Ziziphus jujuba]
Elaeagnus_angustifolia_newGene_7918	--	--	Cellular Component: integral component of membrane (GO:0016021);;	K20858|1.61876e-124|tcc:TCM_046937|K20858 calcium uniporter protein, mitochondrial | (RefSeq) Coiled-coil domain-containing protein 109A isoform 1	--	[R]	General function prediction only	Mitochondrial calcium uniporter	Calcium uniporter protein 6, mitochondrial OS=Arabidopsis thaliana OX=3702 GN=At1g09575 PE=2 SV=1	S	Function unknown	hypothetical protein CCACVL1_11599 [Corchorus capsularis]
Elaeagnus_angustifolia_newGene_2187	[R]	General function prediction only	Cellular Component: chloroplast thylakoid membrane (GO:0009535);; Cellular Component: chloroplast envelope (GO:0009941);; Cellular Component: plastoglobule (GO:0010287);; Molecular Function: oxidoreductase activity (GO:0016491);; Biological Process: oxidation-reduction process (GO:0055114);;	--	--	[C]	Energy production and conversion	Aldo/keto reductase family	Uncharacterized oxidoreductase At1g06690, chloroplastic OS=Arabidopsis thaliana OX=3702 GN=At1g06690 PE=1 SV=1	C	Energy production and conversion	PREDICTED: uncharacterized oxidoreductase At1g06690, chloroplastic isoform X1 [Ziziphus jujuba]
Elaeagnus_angustifolia_newGene_2274	--	--	Molecular Function: transcription cofactor activity (GO:0003712);; Molecular Function: histone acetyltransferase activity (GO:0004402);; Cellular Component: nucleus (GO:0005634);; Biological Process: regulation of transcription, DNA-templated (GO:0006355);; Molecular Function: zinc ion binding (GO:0008270);; Biological Process: histone acetylation (GO:0016573);;	--	--	[K]	Transcription	BTB/POZ domain;; TAZ zinc finger	BTB/POZ and TAZ domain-containing protein 1 OS=Arabidopsis thaliana OX=3702 GN=BT1 PE=1 SV=1	S	Function unknown	PREDICTED: BTB/POZ and TAZ domain-containing protein 1-like [Ziziphus jujuba]
Elaeagnus_angustifolia_newGene_11043	[C]	Energy production and conversion	Molecular Function: pyruvate dehydrogenase (acetyl-transferring) activity (GO:0004739);; Biological Process: acetyl-CoA biosynthetic process from pyruvate (GO:0006086);; Cellular Component: chloroplast stroma (GO:0009570);; Cellular Component: chloroplast envelope (GO:0009941);; Biological Process: oxidation-reduction process (GO:0055114);;	K00161|1.78408e-11|pop:POPTR_0002s18020g|K00161 pyruvate dehydrogenase E1 component alpha subunit [EC:1.2.4.1] | (RefSeq) POPTRDRAFT_755473; hypothetical protein	Glycolysis / Gluconeogenesis (ko00010);Citrate cycle (TCA cycle) (ko00020);Pyruvate metabolism (ko00620);Carbon metabolism (ko01200)	[C]	Energy production and conversion	--	Pyruvate dehydrogenase E1 component subunit alpha-3, chloroplastic OS=Arabidopsis thaliana OX=3702 GN=PDH-E1 ALPHA PE=2 SV=1	C	Energy production and conversion	E1_dh domain-containing protein [Cephalotus follicularis]
Elaeagnus_angustifolia_newGene_5483	--	--	Molecular Function: protein kinase activity (GO:0004672);; Molecular Function: ATP binding (GO:0005524);; Biological Process: protein phosphorylation (GO:0006468);;	K08876|0|pper:PRUPE_ppa001574mg|K08876 SCY1-like protein 1 | (RefSeq) hypothetical protein	--	[R]	General function prediction only	HEAT repeat	Mitogen-activated protein kinase kinase kinase 5 OS=Arabidopsis thaliana OX=3702 GN=MAPKKK5 PE=1 SV=1	S	Function unknown	PREDICTED: probable inactive serine/threonine-protein kinase scy1 [Ziziphus jujuba]
Elaeagnus_angustifolia_newGene_4416	--	--	Cellular Component: spindle pole (GO:0000922);; Cellular Component: cytoplasm (GO:0005737);; Cellular Component: microtubule organizing center (GO:0005815);; Cellular Component: microtubule (GO:0005874);; Biological Process: microtubule nucleation (GO:0007020);; Molecular Function: gamma-tubulin binding (GO:0043015);;	--	--	--	--	--	--	S	Function unknown	Gamma-tubulin complex component protein [Trema orientalis]
Elaeagnus_angustifolia_newGene_2650	--	--	--	--	--	--	--	--	Probable membrane-associated kinase regulator 5 OS=Arabidopsis thaliana OX=3702 GN=MAKR5 PE=2 SV=1	S	Function unknown	PREDICTED: probable membrane-associated kinase regulator 5 isoform X1 [Ziziphus jujuba]
Elaeagnus_angustifolia_newGene_7090	--	--	--	--	--	--	--	Protein of unknown function (DUF740)	--	S	Function unknown	PREDICTED: uncharacterized protein LOC107421050 [Ziziphus jujuba]
Elaeagnus_angustifolia_newGene_2043	[K]	Transcription	--	--	--	[R]	General function prediction only	Leucine rich repeat;; Leucine Rich repeats (2 copies);; Leucine Rich Repeat;; Leucine Rich repeat;; Leucine rich repeat N-terminal domain;; Leucine Rich repeats (2 copies)	Receptor-like protein 19 OS=Arabidopsis thaliana OX=3702 GN=RLP19 PE=2 SV=1	S	Function unknown	hypothetical protein CICLE_v10017514mg [Citrus clementina]
Elaeagnus_angustifolia_newGene_321	--	--	Molecular Function: RNA polymerase I activity (GO:0001054);; Molecular Function: RNA polymerase II activity (GO:0001055);; Molecular Function: RNA polymerase III activity (GO:0001056);; Molecular Function: DNA binding (GO:0003677);; Cellular Component: DNA-directed RNA polymerase II, core complex (GO:0005665);; Cellular Component: DNA-directed RNA polymerase III complex (GO:0005666);; Cellular Co…	K03009|1.77485e-23|vra:106767094|K03009 DNA-directed RNA polymerases I, II, and III subunit RPABC4 | (RefSeq) DNA-directed RNA polymerases II, IV and V subunit 12	Purine metabolism (ko00230);Pyrimidine metabolism (ko00240);RNA polymerase (ko03020)	[K]	Transcription	DNA directed RNA polymerase, 7 kDa subunit	DNA-directed RNA polymerases II, IV and V subunit 12 OS=Arabidopsis thaliana OX=3702 GN=NRPB12 PE=1 SV=1	K	Transcription	DNA-directed RNA polymerases I, II, and III subunit RPABC4 [Cajanus cajan]
Elaeagnus_angustifolia_newGene_2127	--	--	Molecular Function: transcription factor activity, sequence-specific DNA binding (GO:0003700);; Biological Process: regulation of transcription, DNA-templated (GO:0006355);; Molecular Function: sequence-specific DNA binding (GO:0043565);;	--	--	--	--	WRKY DNA -binding domain	WRKY transcription factor 6 OS=Arabidopsis thaliana OX=3702 GN=WRKY6 PE=1 SV=1	K	Transcription	wrky transcription factor 42 [Quercus suber]
Elaeagnus_angustifolia_newGene_561	[ER]	Amino acid transport and metabolism;; General function prediction only	Molecular Function: zinc ion binding (GO:0008270);; Molecular Function: oxidoreductase activity (GO:0016491);; Biological Process: L-idonate catabolic process (GO:0046183);; Biological Process: oxidation-reduction process (GO:0055114);;	K19635|0|vvi:100232980|K19635 L-idonate 5-dehydrogenase [EC:1.1.1.366] | (RefSeq) L-idonate dehydrogenase	--	[Q]	Secondary metabolites biosynthesis, transport and catabolism	Alcohol dehydrogenase GroES-like domain;; Zinc-binding dehydrogenase;; Zinc-binding dehydrogenase	L-idonate 5-dehydrogenase OS=Vitis vinifera OX=29760 GN=VIT_16s0100g00290 PE=1 SV=2	E	Amino acid transport and metabolism	PREDICTED: L-idonate 5-dehydrogenase-like [Juglans regia]
Elaeagnus_angustifolia_newGene_9479	[Q]	Secondary metabolites biosynthesis, transport and catabolism	Molecular Function: lactoylglutathione lyase activity (GO:0004462);; Cellular Component: chloroplast (GO:0009507);; Cellular Component: thylakoid (GO:0009579);; Cellular Component: plastid part (GO:0044435);; Molecular Function: metal ion binding (GO:0046872);;	K01759|0|pmum:103340876|K01759 lactoylglutathione lyase [EC:4.4.1.5] | (RefSeq) probable lactoylglutathione lyase, chloroplastic	Pyruvate metabolism (ko00620)	[G]	Carbohydrate transport and metabolism	Glyoxalase/Bleomycin resistance protein/Dioxygenase superfamily;; Glyoxalase/Bleomycin resistance protein/Dioxygenase superfamily	Probable lactoylglutathione lyase, chloroplastic OS=Arabidopsis thaliana OX=3702 GN=At1g67280 PE=1 SV=1	E	Amino acid transport and metabolism	PREDICTED: probable lactoylglutathione lyase, chloroplastic [Prunus mume]
Elaeagnus_angustifolia_newGene_4483	--	--	Molecular Function: endonuclease activity (GO:0004519);; Biological Process: nucleic acid metabolic process (GO:0090304);;	K15078|2.85093e-121|pmum:103341969|K15078 structure-specific endonuclease subunit SLX1 [EC:3.6.1.-] | (RefSeq) uncharacterized LOC103341969	--	[R]	General function prediction only	GIY-YIG catalytic domain	--	L	Replication, recombination and repair	GIY-YIG nuclease superfamily [Parasponia andersonii]
Elaeagnus_angustifolia_newGene_9177	--	--	Cellular Component: nucleus (GO:0005634);; Cellular Component: cytoplasm (GO:0005737);;	--	--	--	--	--	--	S	Function unknown	U-box domain-containing protein 4 [Carica papaya]
Elaeagnus_angustifolia_newGene_2006	--	--	Biological Process: carbohydrate transport (GO:0008643);; Cellular Component: integral component of membrane (GO:0016021);;	K15382|8.63419e-36|vra:106754750|K15382 solute carrier family 50 (sugar transporter) | (RefSeq) bidirectional sugar transporter SWEET6b-like	--	[R]	General function prediction only	Sugar efflux transporter for intercellular exchange	Putative bidirectional sugar transporter SWEET7d OS=Oryza sativa subsp. japonica OX=39947 GN=SWEET7D PE=3 SV=3	U	Intracellular trafficking, secretion, and vesicular transport	bidirectional sugar transporter SWEET6b-like [Vigna radiata var. radiata]
Elaeagnus_angustifolia_newGene_1872	--	--	Biological Process: lipid metabolic process (GO:0006629);; Molecular Function: phosphoric diester hydrolase activity (GO:0008081);;	--	--	--	--	--	PI-PLC X domain-containing protein At5g67130 OS=Arabidopsis thaliana OX=3702 GN=At5g67130 PE=1 SV=1	S	Function unknown	hypothetical protein EUGRSUZ_J01396, partial [Eucalyptus grandis]
Elaeagnus_angustifolia_newGene_5668	[O]	Posttranslational modification, protein turnover, chaperones	Molecular Function: peroxidase activity (GO:0004601);; Cellular Component: chloroplast thylakoid (GO:0009534);; Molecular Function: peroxiredoxin activity (GO:0051920);; Biological Process: oxidation-reduction process (GO:0055114);; Biological Process: cellular oxidant detoxification (GO:0098869);;	K03564|1.03565e-111|jcu:105638014|K03564 peroxiredoxin Q/BCP [EC:1.11.1.15] | (RefSeq) peroxiredoxin Q, chloroplastic	--	[O]	Posttranslational modification, protein turnover, chaperones	AhpC/TSA family;; Redoxin	Peroxiredoxin Q, chloroplastic OS=Populus jackii OX=640484 GN=PRXQ PE=1 SV=1	O	Posttranslational modification, protein turnover, chaperones	PREDICTED: peroxiredoxin Q, chloroplastic [Juglans regia]
Elaeagnus_angustifolia_newGene_2308	--	--	Molecular Function: transferase activity (GO:0016740);; Molecular Function: carbon-sulfur lyase activity (GO:0016846);;	K16903|2.65191e-162|pmum:103337916|K16903 L-tryptophan---pyruvate aminotransferase [EC:2.6.1.99] | (RefSeq) tryptophan aminotransferase-related protein 2	Tryptophan metabolism (ko00380)	--	--	Allinase;; Aminotransferase class I and II;; Allinase;; Allinase	Tryptophan aminotransferase-related protein 2 OS=Arabidopsis thaliana OX=3702 GN=TAR2 PE=2 SV=1	E	Amino acid transport and metabolism	tryptophan aminotransferase-related protein 2 [Prunus avium]
Elaeagnus_angustifolia_newGene_6749	[R]	General function prediction only	Biological Process: lipid metabolic process (GO:0006629);;	--	--	[I]	Lipid transport and metabolism	Patatin-like phospholipase	Patatin-like protein 7 OS=Arabidopsis thaliana OX=3702 GN=PLP7 PE=2 SV=1	S	Function unknown	PREDICTED: patatin-like protein 7 [Ziziphus jujuba]
Elaeagnus_angustifolia_newGene_6986	--	--	--	--	--	--	--	HPC2 and ubinuclein domain	Ubinuclein-1 OS=Arabidopsis thaliana OX=3702 GN=UBN1 PE=1 SV=1	S	Function unknown	Hpc2-related domain containing protein [Parasponia andersonii]
Elaeagnus_angustifolia_newGene_5795	[E]	Amino acid transport and metabolism	Molecular Function: transferase activity (GO:0016740);;	--	--	[H]	Coenzyme transport and metabolism	--	Molybdenum cofactor sulfurase OS=Solanum lycopersicum OX=4081 GN=FLACCA PE=2 SV=1	E	Amino acid transport and metabolism	PREDICTED: uncharacterized protein LOC107424753 [Ziziphus jujuba]
Elaeagnus_angustifolia_newGene_1779	[O]	Posttranslational modification, protein turnover, chaperones	Molecular Function: protein binding (GO:0005515);; Molecular Function: ATP binding (GO:0005524);; Cellular Component: cell wall (GO:0005618);; Cellular Component: nucleus (GO:0005634);; Cellular Component: Golgi apparatus (GO:0005794);; Cellular Component: cytosol (GO:0005829);; Cellular Component: plasma membrane (GO:0005886);; Biological Process: regulation of transcription, DNA-templated (GO:0…	K03283|1.36783e-51|ath:AT5G02490|K03283 heat shock 70kDa protein 1/8 | (RefSeq) Hsp70-2; Heat shock protein 70 (Hsp 70) family protein	Spliceosome (ko03040);Protein processing in endoplasmic reticulum (ko04141);Endocytosis (ko04144)	[O]	Posttranslational modification, protein turnover, chaperones	Hsp70 protein	Probable mediator of RNA polymerase II transcription subunit 37c OS=Arabidopsis thaliana OX=3702 GN=MED37D PE=1 SV=2	O	Posttranslational modification, protein turnover, chaperones	Heat shock protein 70 (Hsp 70) family protein [Arabidopsis thaliana]
Elaeagnus_angustifolia_newGene_5787	--	--	--	--	--	--	--	--	--	S	Function unknown	hypothetical protein AGABI2DRAFT_187811 [Agaricus bisporus var. bisporus H97]
Elaeagnus_angustifolia_newGene_8841	--	--	Cellular Component: mitochondrial respiratory chain complex I (GO:0005747);; Molecular Function: NADH dehydrogenase (ubiquinone) activity (GO:0008137);; Biological Process: oxidation-reduction process (GO:0055114);;	K03963|3.9354e-53|mtr:MTR_1g112480|K03963 NADH dehydrogenase (ubiquinone) 1 beta subcomplex subunit 7 | (RefSeq) NADH-ubiquinone oxidoreductase B18 subunit, putative	Oxidative phosphorylation (ko00190)	[C]	Energy production and conversion	NADH-ubiquinone oxidoreductase B18 subunit (NDUFB7)	NADH dehydrogenase [ubiquinone] 1 beta subcomplex subunit 7 OS=Arabidopsis thaliana OX=3702 GN=At2g02050 PE=3 SV=1	I	Lipid transport and metabolism	NADH dehydrogenase [ubiquinone] 1 beta subcomplex subunit 7 [Morus notabilis]
Elaeagnus_angustifolia_newGene_3202	[IQ]	Lipid transport and metabolism;; Secondary metabolites biosynthesis, transport and catabolism	Biological Process: fatty acid biosynthetic process (GO:0006633);; Molecular Function: transferase activity, transferring acyl groups other than amino-acyl groups (GO:0016747);;	K09458|7.26354e-41|egr:104440798|K09458 3-oxoacyl-[acyl-carrier-protein] synthase II [EC:2.3.1.179] | (RefSeq) 3-oxoacyl-[acyl-carrier-protein] synthase I, chloroplastic	Fatty acid biosynthesis (ko00061);Biotin metabolism (ko00780);Fatty acid metabolism (ko01212)	[IQ]	--	Beta-ketoacyl synthase, C-terminal domain	3-oxoacyl-[acyl-carrier-protein] synthase I, chloroplastic OS=Arabidopsis thaliana OX=3702 GN=KAS1 PE=1 SV=2	I	Lipid transport and metabolism	hypothetical protein CCACVL1_21069 [Corchorus capsularis]
Elaeagnus_angustifolia_newGene_8595	--	--	Molecular Function: binding (GO:0005488);; Biological Process: transcription from RNA polymerase II promoter (GO:0006366);;	--	--	--	--	--	Transcription factor bHLH113 OS=Arabidopsis thaliana OX=3702 GN=BHLH113 PE=2 SV=1	K	Transcription	PREDICTED: transcription factor bHLH113 isoform X2 [Ziziphus jujuba]
Elaeagnus_angustifolia_newGene_3683	--	--	--	K09422|1.02813e-105|pper:PRUPE_ppa008979mg|K09422 myb proto-oncogene protein, plant | (RefSeq) hypothetical protein	--	[K]	Transcription	Myb-like DNA-binding domain;; Myb-like DNA-binding domain	Transcription factor MYB73 OS=Arabidopsis thaliana OX=3702 GN=MYB73 PE=1 SV=1	K	Transcription	PREDICTED: transcription factor MYB44-like [Ziziphus jujuba]
Elaeagnus_angustifolia_newGene_1899	[G]	Carbohydrate transport and metabolism	Molecular Function: monooxygenase activity (GO:0004497);; Cellular Component: chloroplast (GO:0009507);; Biological Process: photorespiration (GO:0009853);; Molecular Function: ribulose-bisphosphate carboxylase activity (GO:0016984);; Biological Process: reductive pentose-phosphate cycle (GO:0019253);; Biological Process: oxidation-reduction process (GO:0055114);;	K01602|9.84771e-105|mdm:103444126|K01602 ribulose-bisphosphate carboxylase small chain [EC:4.1.1.39] | (RefSeq) ribulose bisphosphate carboxylase small chain, chloroplastic	Glyoxylate and dicarboxylate metabolism (ko00630);Carbon fixation in photosynthetic organisms (ko00710);Carbon metabolism (ko01200)	--	--	Ribulose bisphosphate carboxylase, small chain;; Ribulose-1,5-bisphosphate carboxylase small subunit	Ribulose bisphosphate carboxylase small chain, chloroplastic OS=Pyrus pyrifolia OX=3767 GN=RBCS PE=2 SV=1	C	Energy production and conversion	ribulose bisphosphate carboxylase small chain, chloroplastic-like isoform X1 [Carica papaya]
Elaeagnus_angustifolia_newGene_2046	--	--	--	--	--	--	--	Cleavage site for pathogenic type III effector avirulence factor Avr	RPM1-interacting protein 4 OS=Arabidopsis thaliana OX=3702 GN=RIN4 PE=1 SV=1	S	Function unknown	hypothetical protein PRUPE_6G024600 [Prunus persica]
Elaeagnus_angustifolia_newGene_9366	--	--	--	--	--	--	--	--	--	S	Function unknown	PREDICTED: uncharacterized protein LOC107424099 [Ziziphus jujuba]
Elaeagnus_angustifolia_newGene_7564	[O]	Posttranslational modification, protein turnover, chaperones	Molecular Function: ATP binding (GO:0005524);; Biological Process: protein folding (GO:0006457);; Biological Process: response to heat (GO:0009408);; Molecular Function: heat shock protein binding (GO:0031072);; Molecular Function: metal ion binding (GO:0046872);; Molecular Function: unfolded protein binding (GO:0051082);;	K09503|0|tcc:TCM_005640|K09503 DnaJ homolog subfamily A member 2 | (RefSeq) DNAJ	Protein processing in endoplasmic reticulum (ko04141)	[O]	Posttranslational modification, protein turnover, chaperones	DnaJ C terminal domain;; DnaJ domain;; DnaJ central domain	Chaperone protein dnaJ A6 OS=Oryza sativa subsp. japonica OX=39947 GN=DJA6 PE=1 SV=1	O	Posttranslational modification, protein turnover, chaperones	chaperone protein dnaJ A6 [Morus notabilis]
Elaeagnus_angustifolia_newGene_10936	--	--	Molecular Function: ion binding (GO:0043167);; Molecular Function: organic cyclic compound binding (GO:0097159);; Molecular Function: heterocyclic compound binding (GO:1901363);;	--	--	[R]	General function prediction only	--	Retrovirus-related Pol polyprotein from transposon RE1 OS=Arabidopsis thaliana OX=3702 GN=RE1 PE=2 SV=1	L	Replication, recombination and repair	gag-pol polyprotein [Populus deltoides]
Elaeagnus_angustifolia_newGene_5391	--	--	Cellular Component: membrane (GO:0016020);;	--	--	--	--	--	--	S	Function unknown	PREDICTED: uncharacterized protein LOC108993701 isoform X1 [Juglans regia]
Elaeagnus_angustifolia_newGene_4388	--	--	--	--	--	--	--	PLATZ transcription factor	--	S	Function unknown	PREDICTED: uncharacterized protein LOC109002524 [Juglans regia]
Elaeagnus_angustifolia_newGene_3668	--	--	Cellular Component: integral component of membrane (GO:0016021);;	--	--	--	--	--	--	S	Function unknown	uncharacterized protein CFP56_08467 [Quercus suber]
Elaeagnus_angustifolia_newGene_7449	--	--	Molecular Function: ARF guanyl-nucleotide exchange factor activity (GO:0005086);; Cellular Component: trans-Golgi network (GO:0005802);; Cellular Component: cytosol (GO:0005829);; Biological Process: vesicle-mediated transport (GO:0016192);; Biological Process: regulation of ARF protein signal transduction (GO:0032012);; Biological Process: positive regulation of GTPase activity (GO:0043547);;	K18442|0|vvi:100250634|K18442 brefeldin A-inhibited guanine nucleotide-exchange protein | (RefSeq) brefeldin A-inhibited guanine nucleotide-exchange protein 2	Endocytosis (ko04144)	[U]	Intracellular trafficking, secretion, and vesicular transport	C-terminal region of Mon2 protein	Brefeldin A-inhibited guanine nucleotide-exchange protein 2 OS=Arabidopsis thaliana OX=3702 GN=BIG2 PE=2 SV=1	S	Function unknown	PREDICTED: brefeldin A-inhibited guanine nucleotide-exchange protein 2 [Ziziphus jujuba]
Elaeagnus_angustifolia_newGene_3464	--	--	Molecular Function: protein dimerization activity (GO:0046983);;	--	--	--	--	--	Transcription factor bHLH147 OS=Arabidopsis thaliana OX=3702 GN=BHLH147 PE=1 SV=1	K	Transcription	PREDICTED: transcription factor bHLH148-like [Gossypium raimondii]
Elaeagnus_angustifolia_newGene_7208	--	--	Molecular Function: phospholipase A2 activity (GO:0004623);; Molecular Function: calcium ion binding (GO:0005509);; Cellular Component: integral component of membrane (GO:0016021);; Biological Process: lipid catabolic process (GO:0016042);;	--	--	--	--	--	Probable phospholipase A2 homolog 1 OS=Oryza sativa subsp. japonica OX=39947 GN=PLA2-I PE=2 SV=1	G	Carbohydrate transport and metabolism	hypothetical protein COLO4_18235 [Corchorus olitorius]
Elaeagnus_angustifolia_newGene_6632	--	--	Molecular Function: protein channel activity (GO:0015266);; Cellular Component: integral component of membrane (GO:0016021);; Biological Process: protein localization to organelle (GO:0033365);; Biological Process: protein transmembrane transport (GO:0071806);;	K17790|1.11989e-58|cmo:103492809|K17790 mitochondrial import inner membrane translocase subunit TIM22 | (RefSeq) outer envelope pore protein 16-4, chloroplastic	--	--	--	Tim17/Tim22/Tim23/Pmp24 family	Outer envelope pore protein 16-4, chloroplastic OS=Arabidopsis thaliana OX=3702 GN=OEP164 PE=2 SV=1	O	Posttranslational modification, protein turnover, chaperones	PREDICTED: outer envelope pore protein 16-4, chloroplastic [Ziziphus jujuba]
Elaeagnus_angustifolia_newGene_9307	--	--	--	--	--	--	--	Filament-like plant protein, long coiled-coil	Filament-like plant protein (Fragment) OS=Solanum lycopersicum OX=4081 GN=FPP PE=1 SV=1	S	Function unknown	filament-like plant protein isoform X2 [Prunus persica]
Elaeagnus_angustifolia_newGene_4905	--	--	Cellular Component: intracellular (GO:0005622);; Cellular Component: plasma membrane (GO:0005886);; Biological Process: intracellular protein transport (GO:0006886);;	--	--	[U]	Intracellular trafficking, secretion, and vesicular transport	VHS domain;; GAT domain	TOM1-like protein 5 OS=Arabidopsis thaliana OX=3702 GN=TOL5 PE=1 SV=1	S	Function unknown	Target of Myb protein [Trema orientalis]
Elaeagnus_angustifolia_newGene_5428	--	--	--	--	--	[L]	Replication, recombination and repair	hAT family C-terminal dimerisation region	N-terminal acetyltransferase A complex auxiliary subunit NAA15 OS=Arabidopsis thaliana OX=3702 GN=NAA15 PE=1 SV=1	S	Function unknown	PREDICTED: zinc finger BED domain-containing protein DAYSLEEPER-like [Ziziphus jujuba]
Elaeagnus_angustifolia_newGene_4098	--	--	Cellular Component: integral component of membrane (GO:0016021);;	--	--	--	--	Protein of unknown function (DUF3339)	--	S	Function unknown	PREDICTED: uncharacterized protein LOC101306079 [Fragaria vesca subsp. vesca]
Elaeagnus_angustifolia_newGene_1042	[I]	Lipid transport and metabolism	Biological Process: metabolic process (GO:0008152);; Molecular Function: hydrolase activity (GO:0016787);;	--	--	[V]	Defense mechanisms	alpha/beta hydrolase fold;; Carboxylesterase family	Probable carboxylesterase 11 OS=Arabidopsis thaliana OX=3702 GN=CXE11 PE=2 SV=1	I	Lipid transport and metabolism	PREDICTED: probable carboxylesterase 11 [Prunus mume]
Elaeagnus_angustifolia_newGene_1930	--	--	Molecular Function: translation initiation factor activity (GO:0003743);; Biological Process: translational initiation (GO:0006413);; Cellular Component: integral component of membrane (GO:0016021);;	K03113|2.39742e-68|mus:103982549|K03113 translation initiation factor 1 | (RefSeq) protein translation factor SUI1 homolog 2	RNA transport (ko03013)	[J]	Translation, ribosomal structure and biogenesis	--	Protein translation factor SUI1 homolog 2 OS=Arabidopsis thaliana OX=3702 GN=At1g54290 PE=3 SV=1	J	Translation, ribosomal structure and biogenesis	Eukaryotic translation initiation factor SUI [Parasponia andersonii]
Elaeagnus_angustifolia_newGene_2617	--		Molecular Function: protein serine/threonine kinase activity (GO:0004674);; Molecular Function: ATP binding (GO:0005524);; Biological Process: protein phosphorylation (GO:0006468);;	--	--	[T]	Signal transduction mechanisms	Protein tyrosine kinase;; Protein kinase domain	Serine/threonine-protein kinase HT1 OS=Arabidopsis thaliana OX=3702 GN=HT1 PE=1 SV=1	T	Signal transduction mechanisms	PREDICTED: serine/threonine-protein kinase HT1-like isoform X1 [Juglans regia]
Elaeagnus_angustifolia_newGene_7621	--	--	--	--	--	--	--	gag-polypeptide of LTR copia-type	--	S	Function unknown	PREDICTED: uncharacterized protein LOC108867152 [Pyrus x bretschneideri]
Elaeagnus_angustifolia_newGene_1155	--	--	Molecular Function: organic cyclic compound binding (GO:0097159);; Molecular Function: heterocyclic compound binding (GO:1901363);;	--	--	--	--	--	Zinc finger CCCH domain-containing protein 54 OS=Oryza sativa subsp. japonica OX=39947 GN=Os08g0126700 PE=2 SV=2	S	Function unknown	Splicing factor-like protein [Parasponia andersonii]
Elaeagnus_angustifolia_newGene_8497	[C]	Energy production and conversion	Biological Process: tricarboxylic acid cycle (GO:0006099);; Molecular Function: phosphoenolpyruvate carboxylase activity (GO:0008964);; Biological Process: carbon fixation (GO:0015977);;	K01595|0|tcc:TCM_011892|K01595 phosphoenolpyruvate carboxylase [EC:4.1.1.31] | (RefSeq) Phosphoenolpyruvate carboxylase 4 isoform 1	Pyruvate metabolism (ko00620);Carbon fixation in photosynthetic organisms (ko00710);Carbon metabolism (ko01200)	--	--	Phosphoenolpyruvate carboxylase;; Phosphoenolpyruvate carboxylase;; Phosphoenolpyruvate carboxylase	Phosphoenolpyruvate carboxylase 4 OS=Arabidopsis thaliana OX=3702 GN=PPC4 PE=2 SV=1	C	Energy production and conversion	PREDICTED: phosphoenolpyruvate carboxylase 4 [Ziziphus jujuba]
Elaeagnus_angustifolia_newGene_9288	--	--	--	K11649|6.21714e-27|pper:PRUPE_ppa001566mg|K11649 SWI/SNF related-matrix-associated actin-dependent regulator of chromatin subfamily C | (RefSeq) hypothetical protein	--	[B]	Chromatin structure and dynamics	SWIRM-associated region 1	SWI/SNF complex subunit SWI3C OS=Arabidopsis thaliana OX=3702 GN=SWI3C PE=1 SV=1	BK	Chromatin structure and dynamics;; Transcription	hypothetical protein PRUPE_1G492600 [Prunus persica]
Elaeagnus_angustifolia_newGene_6827	[J]	Translation, ribosomal structure and biogenesis	Biological Process: ribosomal small subunit assembly (GO:0000028);; Molecular Function: structural constituent of ribosome (GO:0003735);; Biological Process: translation (GO:0006412);; Cellular Component: cytosolic small ribosomal subunit (GO:0022627);;	K02962|2.64405e-71|gmx:100819067|K02962 small subunit ribosomal protein S17e | (RefSeq) 40S ribosomal protein S17-like	Ribosome (ko03010)	[J]	Translation, ribosomal structure and biogenesis	Ribosomal S17	40S ribosomal protein S17 OS=Solanum lycopersicum OX=4081 GN=RPS17 PE=2 SV=3	J	Translation, ribosomal structure and biogenesis	PREDICTED: 40S ribosomal protein S17-like [Gossypium hirsutum]
Elaeagnus_angustifolia_newGene_1221	[G]	Carbohydrate transport and metabolism	--	--	--	[GC]	--	UDP-glucoronosyl and UDP-glucosyl transferase	7-deoxyloganetin glucosyltransferase OS=Gardenia jasminoides OX=114476 GN=UGT85A24 PE=1 SV=1	S	Function unknown	hypothetical protein PRUPE_3G188600 [Prunus persica]
Elaeagnus_angustifolia_newGene_5892	--	--	Molecular Function: ferredoxin-NADP+ reductase activity (GO:0004324);; Biological Process: oxidation-reduction process (GO:0055114);;	K02641|1.48142e-25|vra:106777632|K02641 ferredoxin--NADP+ reductase [EC:1.18.1.2] | (RefSeq) ferredoxin--NADP reductase, leaf isozyme, chloroplastic	Photosynthesis (ko00195)	[C]	Energy production and conversion	--	Ferredoxin--NADP reductase, leaf-type isozyme, chloroplastic OS=Nicotiana tabacum OX=4097 GN=PETH PE=2 SV=1	P	Inorganic ion transport and metabolism	Ferredoxin--NADP reductase [Trema orientalis]
Elaeagnus_angustifolia_newGene_3619	--	--	Molecular Function: nucleic acid binding (GO:0003676);;	--	--	--	--	--	--	S	Function unknown	Ribonuclease H-like domain containing protein [Trema orientalis]
Elaeagnus_angustifolia_newGene_8343	--	--	--	--	--	[K]	Transcription	Bromodomain	Transcription factor GTE6 OS=Arabidopsis thaliana OX=3702 GN=GTE6 PE=2 SV=1	BK	Chromatin structure and dynamics;; Transcription	bromodomain testis-specific protein [Morus notabilis]
Elaeagnus_angustifolia_newGene_5167	--	--	--	--	--	--	--	F-box domain	F-box protein At5g03970 OS=Arabidopsis thaliana OX=3702 GN=At5g03970 PE=2 SV=1	S	Function unknown	PREDICTED: F-box protein At5g03970 [Ziziphus jujuba]
Elaeagnus_angustifolia_newGene_2266	--	--	Cellular Component: proteasome complex (GO:0000502);; Biological Process: proteasome-mediated ubiquitin-dependent protein catabolic process (GO:0043161);;	K03037|0|pper:PRUPE_ppa006999mg|K03037 26S proteasome regulatory subunit N7 | (RefSeq) hypothetical protein	Proteasome (ko03050)	[O]	Posttranslational modification, protein turnover, chaperones	26S proteasome subunit RPN7;; PCI domain	26S proteasome non-ATPase regulatory subunit 6 OS=Oryza sativa subsp. japonica OX=39947 GN=RPN7 PE=2 SV=1	O	Posttranslational modification, protein turnover, chaperones	26S proteasome regulatory subunit Rpn7/COP9 signalosome complex subunit [Trema orientalis]
Elaeagnus_angustifolia_newGene_8266	--	--	Molecular Function: ubiquitin-protein transferase activity (GO:0004842);; Cellular Component: nucleus (GO:0005634);; Biological Process: ubiquitin-dependent protein catabolic process (GO:0006511);; Biological Process: mitotic cell cycle checkpoint (GO:0007093);; Molecular Function: zinc ion binding (GO:0008270);; Biological Process: protein ubiquitination (GO:0016567);; Molecular Function: ligase…	--	--	--	--	Zinc finger, C3HC4 type (RING finger);; Ring finger domain;; Zinc finger, C3HC4 type (RING finger)	--	S	Function unknown	E3 ubiquitin-protein ligase CHFR [Quercus suber]
Elaeagnus_angustifolia_newGene_10194	[C]	Energy production and conversion	Biological Process: carbohydrate metabolic process (GO:0005975);; Biological Process: tricarboxylic acid cycle (GO:0006099);; Biological Process: malate metabolic process (GO:0006108);; Molecular Function: L-malate dehydrogenase activity (GO:0030060);;	K00025|0|aip:107617412|K00025 malate dehydrogenase [EC:1.1.1.37] | (RefSeq) malate dehydrogenase	Citrate cycle (TCA cycle) (ko00020);Cysteine and methionine metabolism (ko00270);Pyruvate metabolism (ko00620);Glyoxylate and dicarboxylate metabolism (ko00630);Carbon fixation in photosynthetic organisms (ko00710);Carbon metabolism (ko01200)	[C]	Energy production and conversion	lactate/malate dehydrogenase, alpha/beta C-terminal domain;; lactate/malate dehydrogenase, NAD binding domain	Malate dehydrogenase OS=Nicotiana tabacum OX=4097 GN=MD1 PE=1 SV=1	C	Energy production and conversion	malate dehydrogenase [Morus notabilis]
Elaeagnus_angustifolia_newGene_4788	--	--	Biological Process: transport (GO:0006810);; Cellular Component: membrane (GO:0016020);;	K15382|6.56928e-84|cit:102626671|K15382 solute carrier family 50 (sugar transporter) | (RefSeq) bidirectional sugar transporter SWEET16-like	--	[R]	General function prediction only	Sugar efflux transporter for intercellular exchange	Bidirectional sugar transporter SWEET16 OS=Oryza sativa subsp. japonica OX=39947 GN=SWEET16 PE=3 SV=1	U	Intracellular trafficking, secretion, and vesicular transport	SWEET sugar transporter [Parasponia andersonii]
Elaeagnus_angustifolia_newGene_2273	[G]	Carbohydrate transport and metabolism	Molecular Function: pectate lyase activity (GO:0030570);; Biological Process: pectin catabolic process (GO:0045490);; Molecular Function: metal ion binding (GO:0046872);;	K01728|0|gmx:100101868|K01728 pectate lyase [EC:4.2.2.2] | (RefSeq) PL2; probable pectate lyase 18	Pentose and glucuronate interconversions (ko00040)	--	--	Pectate lyase	Probable pectate lyase 22 OS=Arabidopsis thaliana OX=3702 GN=At5g63180 PE=2 SV=1	G	Carbohydrate transport and metabolism	Pectate lyase [Trema orientalis]
Elaeagnus_angustifolia_newGene_4931	--	--	Molecular Function: hydrolase activity, hydrolyzing O-glycosyl compounds (GO:0004553);; Cellular Component: integral component of membrane (GO:0016021);; Molecular Function: polysaccharide binding (GO:0030247);; Cellular Component: anchored component of plasma membrane (GO:0046658);;	--	--	--	--	X8 domain	PLASMODESMATA CALLOSE-BINDING PROTEIN 3 OS=Arabidopsis thaliana OX=3702 GN=PDCB3 PE=1 SV=1	S	Function unknown	PREDICTED: PLASMODESMATA CALLOSE-BINDING PROTEIN 3-like isoform X2 [Gossypium raimondii]
Elaeagnus_angustifolia_newGene_5598	--	--	Molecular Function: 1-phosphatidylinositol 4-kinase activity (GO:0004430);; Molecular Function: protein serine/threonine kinase activity (GO:0004674);; Cellular Component: cytosol (GO:0005829);; Biological Process: response to salt stress (GO:0009651);; Biological Process: protein autophosphorylation (GO:0046777);; Biological Process: phosphatidylinositol phosphorylation (GO:0046854);;	--	--	[T]	Signal transduction mechanisms	Phosphatidylinositol 3- and 4-kinase;; Ubiquitin family	Phosphatidylinositol 4-kinase gamma 4 OS=Arabidopsis thaliana OX=3702 GN=PI4KG4 PE=1 SV=1	S	Function unknown	PREDICTED: phosphatidylinositol 4-kinase gamma 4-like [Juglans regia]
Elaeagnus_angustifolia_newGene_2165	--	--	--	--	--	--	--	NB-ARC domain	Probable disease resistance protein RPP1 OS=Arabidopsis thaliana OX=3702 GN=RPP1 PE=2 SV=1	S	Function unknown	PREDICTED: TMV resistance protein N-like [Gossypium hirsutum]
Elaeagnus_angustifolia_newGene_259	--	--	Cellular Component: THO complex (GO:0000347);; Molecular Function: DNA binding (GO:0003677);; Molecular Function: DNA helicase activity (GO:0003678);; Molecular Function: ATP binding (GO:0005524);; Cellular Component: cytosol (GO:0005829);; Biological Process: DNA replication initiation (GO:0006270);; Biological Process: embryo development ending in seed dormancy (GO:0009793);; Biological Process…	K02540|1.55157e-116|tcc:TCM_003529|K02540 DNA replication licensing factor MCM2 [EC:3.6.4.12] | (RefSeq) Minichromosome maintenance (MCM2/3/5) family protein isoform 2	DNA replication (ko03030)	[L]	Replication, recombination and repair	Mini-chromosome maintenance protein 2;; MCM N-terminal domain	DNA replication licensing factor MCM2 OS=Oryza sativa subsp. japonica OX=39947 GN=MCM2 PE=2 SV=1	L	Replication, recombination and repair	DNA replication licensing factor Mcm [Parasponia andersonii]
Elaeagnus_angustifolia_newGene_8680	[E]	Amino acid transport and metabolism	Biological Process: amino acid transmembrane transport (GO:0003333);; Molecular Function: amino acid transmembrane transporter activity (GO:0015171);; Cellular Component: integral component of membrane (GO:0016021);;	--	--	[E]	Amino acid transport and metabolism	--	Probable polyamine transporter At1g31830 OS=Arabidopsis thaliana OX=3702 GN=At1g31830 PE=2 SV=1	E	Amino acid transport and metabolism	PREDICTED: probable polyamine transporter At1g31830 [Ipomoea nil]
Elaeagnus_angustifolia_newGene_10637	--	--	--	--	--	--	--	--	--	--	--	hypothetical protein MANES_08G073500 [Manihot esculenta]
Elaeagnus_angustifolia_newGene_7482	[GI]	Carbohydrate transport and metabolism;; Lipid transport and metabolism	Molecular Function: enzyme inhibitor activity (GO:0004857);; Cellular Component: extracellular region (GO:0005576);; Cellular Component: cell wall (GO:0005618);; Cellular Component: integral component of membrane (GO:0016021);; Molecular Function: pectinesterase activity (GO:0030599);; Biological Process: cell wall modification (GO:0042545);; Biological Process: negative regulation of catalytic a…	K01051|0|vvi:100255703|K01051 pectinesterase [EC:3.1.1.11] | (RefSeq) pectinesterase 2	Pentose and glucuronate interconversions (ko00040);Starch and sucrose metabolism (ko00500)	--	--	Pectinesterase;; Plant invertase/pectin methylesterase inhibitor	Pectinesterase 2 OS=Citrus sinensis OX=2711 GN=PECS-2.1 PE=2 SV=1	G	Carbohydrate transport and metabolism	pectinesterase 2-like isoform X2 [Hevea brasiliensis]
Elaeagnus_angustifolia_newGene_932	[J]	Translation, ribosomal structure and biogenesis	Molecular Function: structural constituent of ribosome (GO:0003735);; Cellular Component: ribosome (GO:0005840);; Biological Process: translation (GO:0006412);;	K02916|2.31581e-51|pper:PRUPE_ppa012843mg|K02916 large subunit ribosomal protein L35 | (RefSeq) hypothetical protein	Ribosome (ko03010)	--	--	Ribosomal protein L35	50S ribosomal protein L35, chloroplastic OS=Arabidopsis thaliana OX=3702 GN=RPL35 PE=2 SV=1	J	Translation, ribosomal structure and biogenesis	50S ribosomal protein L35, chloroplastic [Prunus avium]
Elaeagnus_angustifolia_newGene_2049	--	--	--	K12160|1.10266e-15|mtr:MTR_3g053520|K12160 small ubiquitin-related modifier | (RefSeq) small ubiquitin-like modifier 3	RNA transport (ko03013)	[O]	Posttranslational modification, protein turnover, chaperones	Ubiquitin-2 like Rad60 SUMO-like;; Ubiquitin family	Small ubiquitin-related modifier 2 OS=Arabidopsis thaliana OX=3702 GN=SUMO2 PE=1 SV=1	O	Posttranslational modification, protein turnover, chaperones	hypothetical protein AQUCO_02800028v1 [Aquilegia coerulea]
Elaeagnus_angustifolia_newGene_6957	--	--	--	--	--	--	--	--	--	--	--	PREDICTED: uncharacterized protein LOC107906978 [Gossypium hirsutum]
Elaeagnus_angustifolia_newGene_621	--		Molecular Function: nucleotide binding (GO:0000166);; Molecular Function: protein kinase activity (GO:0004672);; Biological Process: phosphorylation (GO:0016310);;	K04733|0|pper:PRUPE_ppa003241mg|K04733 interleukin-1 receptor-associated kinase 4 [EC:2.7.11.1] | (RefSeq) hypothetical protein	--	[T]	Signal transduction mechanisms	Protein kinase domain;; Protein tyrosine kinase;; Wall-associated receptor kinase galacturonan-binding	Rust resistance kinase Lr10 OS=Triticum aestivum OX=4565 GN=LRK10 PE=2 SV=1	T	Signal transduction mechanisms	PREDICTED: glycerophosphodiester phosphodiesterase protein kinase domain-containing GDPDL2-like isoform X1 [Ziziphus jujuba]
Elaeagnus_angustifolia_newGene_10636	--	--	Cellular Component: intracellular (GO:0005622);;	K03012|2.13895e-56|pmum:103324381|K03012 DNA-directed RNA polymerase II subunit RPB4 | (RefSeq) DNA-directed RNA polymerases IV and V subunit 4	Purine metabolism (ko00230);Pyrimidine metabolism (ko00240);RNA polymerase (ko03020)	[K]	Transcription	RNA polymerase Rpb4	DNA-directed RNA polymerases IV and V subunit 4 OS=Arabidopsis thaliana OX=3702 GN=NRPD4 PE=1 SV=2	K	Transcription	PREDICTED: DNA-directed RNA polymerases IV and V subunit 4 [Prunus mume]
Elaeagnus_angustifolia_newGene_4966	[G]	Carbohydrate transport and metabolism	Biological Process: polysaccharide catabolic process (GO:0000272);; Molecular Function: hydrolase activity, hydrolyzing O-glycosyl compounds (GO:0004553);; Cellular Component: membrane (GO:0016020);;	--	--	--	--	Glycosyl hydrolase family 9	Endoglucanase 7 OS=Arabidopsis thaliana OX=3702 GN=KOR2 PE=2 SV=1	S	Function unknown	PREDICTED: endoglucanase 12 [Ziziphus jujuba]
Elaeagnus_angustifolia_newGene_5860	[J]	Translation, ribosomal structure and biogenesis	Molecular Function: structural constituent of ribosome (GO:0003735);; Cellular Component: mitochondrion (GO:0005739);; Biological Process: translation (GO:0006412);; Cellular Component: cytosolic large ribosomal subunit (GO:0022625);;	K02889|6.23363e-107|gra:105799565|K02889 large subunit ribosomal protein L21e | (RefSeq) 60S ribosomal protein L21-1-like	Ribosome (ko03010)	[J]	Translation, ribosomal structure and biogenesis	Ribosomal protein L21e	60S ribosomal protein L21-1 OS=Arabidopsis thaliana OX=3702 GN=RPL21A PE=2 SV=2	J	Translation, ribosomal structure and biogenesis	PREDICTED: 60S ribosomal protein L21-1-like [Gossypium raimondii]
Elaeagnus_angustifolia_newGene_4126	[QV]	Secondary metabolites biosynthesis, transport and catabolism;; Defense mechanisms	Cellular Component: membrane (GO:0016020);; Molecular Function: oxidoreductase activity, acting on paired donors, with incorporation or reduction of molecular oxygen, NAD(P)H as one donor, and incorporation of one atom of oxygen (GO:0016709);; Biological Process: secondary metabolite biosynthetic process (GO:0044550);; Molecular Function: metal ion binding (GO:0046872);;	K20618|0|vvi:100249522|K20618 cytochrome P450 family 76 subfamily A | (RefSeq) cytochrome P450 76A1	--	[Q]	Secondary metabolites biosynthesis, transport and catabolism	Cytochrome P450	Cytochrome P450 76A2 OS=Solanum melongena OX=4111 GN=CYP76A2 PE=2 SV=1	Q	Secondary metabolites biosynthesis, transport and catabolism	p450 domain-containing protein [Cephalotus follicularis]
Elaeagnus_angustifolia_newGene_5929	--	--	Biological Process: transcription, DNA-templated (GO:0006351);;	--	--	--	--	No apical meristem (NAM) protein	NAC domain-containing protein 48 OS=Oryza sativa subsp. japonica OX=39947 GN=NAC048 PE=1 SV=1	S	Function unknown	NAC domain containing protein [Parasponia andersonii]
Elaeagnus_angustifolia_newGene_4075	--	--	--	--	--	[T]	Signal transduction mechanisms	UBX domain;; UBA-like domain;; Ubiquitin interaction motif	Plant UBX domain-containing protein 9 OS=Arabidopsis thaliana OX=3702 GN=PUX9 PE=1 SV=1	S	Function unknown	UBX domain-containing protein [Trema orientalis]
Elaeagnus_angustifolia_newGene_7164	--	--	Cellular Component: integral component of membrane (GO:0016021);;	--	--	[R]	General function prediction only	--	--	L	Replication, recombination and repair	hypothetical protein AMTR_s02100p00009220, partial [Amborella trichopoda]
Elaeagnus_angustifolia_newGene_5401	--	--	Molecular Function: iron ion binding (GO:0005506);; Molecular Function: dioxygenase activity (GO:0051213);; Biological Process: oxidation-reduction process (GO:0055114);;	--	--	[QR]	--	--	Gibberellin 2-beta-dioxygenase 1 OS=Pisum sativum OX=3888 GN=GA2OX1 PE=1 SV=1	S	Function unknown	Gibberellin-2 oxidase [Trema orientalis]
Elaeagnus_angustifolia_newGene_239	[TK]	Signal transduction mechanisms;; Transcription	Biological Process: phosphorelay signal transduction system (GO:0000160);; Cellular Component: intracellular (GO:0005622);;	K14492|3.67834e-70|pop:POPTR_0003s19710g|K14492 two-component response regulator ARR-A family | (RefSeq) POPTRDRAFT_693167B; hypothetical protein	Plant hormone signal transduction (ko04075)	[K]	Transcription	Response regulator receiver domain	Two-component response regulator ORR9 OS=Oryza sativa subsp. japonica OX=39947 GN=RR9 PE=2 SV=2	K	Transcription	two-component response regulator ARR9-like [Jatropha curcas]
Elaeagnus_angustifolia_newGene_4023	--	--	Cellular Component: Golgi apparatus (GO:0005794);; Molecular Function: O-acetyltransferase activity (GO:0016413);; Biological Process: cell wall organization or biogenesis (GO:0071554);;	--	--	--	--	GDSL/SGNH-like Acyl-Esterase family found in Pmr5 and Cas1p;; PMR5 N terminal Domain;; GDSL/SGNH-like Acyl-Esterase family found in Pmr5 and Cas1p	Protein trichome birefringence-like 43 OS=Arabidopsis thaliana OX=3702 GN=TBL43 PE=2 SV=1	S	Function unknown	PREDICTED: protein trichome birefringence-like 43 [Pyrus x bretschneideri]
Elaeagnus_angustifolia_newGene_2434	[G]	Carbohydrate transport and metabolism	Molecular Function: chitinase activity (GO:0004568);; Cellular Component: extracellular region (GO:0005576);; Biological Process: carbohydrate metabolic process (GO:0005975);; Biological Process: chitin catabolic process (GO:0006032);; Molecular Function: chitin binding (GO:0008061);;	K01183|1.44476e-168|pmum:103341231|K01183 chitinase [EC:3.2.1.14] | (RefSeq) chitotriosidase-1-like	Amino sugar and nucleotide sugar metabolism (ko00520)	[G]	Carbohydrate transport and metabolism	Glycosyl hydrolases family 18	Class V chitinase OS=Arabidopsis thaliana OX=3702 GN=ChiC PE=1 SV=1	G	Carbohydrate transport and metabolism	class V chitinase [Pyrus x bretschneideri x Pyrus pyrifolia]
Elaeagnus_angustifolia_newGene_1811	--	--	--	--	--	--	--	--	--	--	--	PREDICTED: uncharacterized protein LOC107430096, partial [Ziziphus jujuba]
Elaeagnus_angustifolia_newGene_4406	--	--	--	--	--	[T]	Signal transduction mechanisms	--	--	T	Signal transduction mechanisms	Serine/threonine protein kinase [Trema orientalis]
Elaeagnus_angustifolia_newGene_2403	--	--	Cellular Component: nucleus (GO:0005634);;	K11446|1.21886e-18|pmum:103318696|K11446 histone demethylase JARID1 [EC:1.14.11.-] | (RefSeq) putative lysine-specific demethylase JMJ16	--	[R]	General function prediction only	--	Putative lysine-specific demethylase JMJ16 OS=Arabidopsis thaliana OX=3702 GN=JMJ16 PE=2 SV=1	S	Function unknown	hypothetical protein PRUPE_6G349900 [Prunus persica]
Elaeagnus_angustifolia_newGene_4301	--	--	Cellular Component: membrane (GO:0016020);; Molecular Function: oxidoreductase activity (GO:0016491);; Molecular Function: metal ion binding (GO:0046872);;	--	--	[Q]	Secondary metabolites biosynthesis, transport and catabolism	--	Cytochrome P450 CYP736A12 OS=Panax ginseng OX=4054 PE=2 SV=1	Q	Secondary metabolites biosynthesis, transport and catabolism	Cytochrome P [Trema orientalis]
Elaeagnus_angustifolia_newGene_11096	--	--	--	--	--	[R]	General function prediction only	Aspartyl protease	--	L	Replication, recombination and repair	uncharacterized protein LOC109950820 [Prunus persica]
Elaeagnus_angustifolia_newGene_10491	[T]	Signal transduction mechanisms	Cellular Component: mitochondrion (GO:0005739);; Cellular Component: chloroplast (GO:0009507);;	--	--	[T]	Signal transduction mechanisms	BolA-like protein	Protein BOLA4, chloroplastic/mitochondrial OS=Arabidopsis thaliana OX=3702 GN=BOLA4 PE=1 SV=1	T	Signal transduction mechanisms	PREDICTED: protein BOLA4, chloroplastic/mitochondrial [Ricinus communis]
Elaeagnus_angustifolia_newGene_3572	--	--	Biological Process: metabolic process (GO:0008152);; Molecular Function: acetylglucosaminyltransferase activity (GO:0008375);; Molecular Function: glucuronosyltransferase activity (GO:0015020);; Cellular Component: membrane (GO:0016020);;	K20891|4.96643e-118|pmum:103339600|K20891 beta-glucuronosyltransferase [EC:2.4.1.-] | (RefSeq) beta-glucuronosyltransferase GlcAT14C	--	[G]	Carbohydrate transport and metabolism	Core-2/I-Branching enzyme	Beta-glucuronosyltransferase GlcAT14C OS=Arabidopsis thaliana OX=3702 GN=GLCAT14C PE=2 SV=1	S	Function unknown	PREDICTED: beta-glucuronosyltransferase GlcAT14C [Ziziphus jujuba]
Elaeagnus_angustifolia_newGene_1065	--	--	--	--	--	--	--	PB1 domain	--	S	Function unknown	uncharacterized protein LOC21409711 [Morus notabilis]
Elaeagnus_angustifolia_newGene_2275	[O]	Posttranslational modification, protein turnover, chaperones	Molecular Function: cysteine-type endopeptidase activity (GO:0004197);; Cellular Component: extracellular space (GO:0005615);; Cellular Component: lysosome (GO:0005764);; Biological Process: proteolysis involved in cellular protein catabolic process (GO:0051603);;	K16292|0|pop:POPTR_0015s09890g|K16292 KDEL-tailed cysteine endopeptidase [EC:3.4.22.-] | (RefSeq) POPTRDRAFT_666563; Cys endopeptidase family protein	--	[O]	Posttranslational modification, protein turnover, chaperones	Papain family cysteine protease;; Cathepsin propeptide inhibitor domain (I29);; Peptidase C1-like family;; Peptide methionine sulfoxide reductase	Vignain OS=Vigna mungo OX=3915 PE=1 SV=1	O	Posttranslational modification, protein turnover, chaperones	Cys endopeptidase family protein [Populus trichocarpa]
Elaeagnus_angustifolia_newGene_9424	--	--	Molecular Function: metalloendopeptidase activity (GO:0004222);; Cellular Component: mitochondrial inner membrane (GO:0005743);; Biological Process: protein processing involved in protein targeting to mitochondrion (GO:0006627);; Molecular Function: zinc ion binding (GO:0008270);;	K01412|4.07219e-69|vvi:100266273|K01412 mitochondrial-processing peptidase subunit alpha [EC:3.4.24.64] | (RefSeq) mitochondrial-processing peptidase subunit alpha	--	[O]	Posttranslational modification, protein turnover, chaperones	Peptidase M16 inactive domain	Mitochondrial-processing peptidase subunit alpha OS=Solanum tuberosum OX=4113 GN=MPP PE=1 SV=1	O	Posttranslational modification, protein turnover, chaperones	mitochondrial-processing peptidase subunit alpha [Morus notabilis]
Elaeagnus_angustifolia_newGene_5757	--	--	Molecular Function: DNA binding (GO:0003677);; Molecular Function: transcription factor activity, sequence-specific DNA binding (GO:0003700);; Cellular Component: nucleus (GO:0005634);; Biological Process: regulation of transcription, DNA-templated (GO:0006355);;	--	--	--	--	AP2 domain	Ethylene-responsive transcription factor ERF008 OS=Arabidopsis thaliana OX=3702 GN=ERF008 PE=2 SV=1	K	Transcription	PREDICTED: ethylene-responsive transcription factor ERF008-like [Malus domestica]
Elaeagnus_angustifolia_newGene_1949	--	--	Molecular Function: aspartic-type endopeptidase activity (GO:0004190);; Biological Process: proteolysis (GO:0006508);;	--	--	[O]	Posttranslational modification, protein turnover, chaperones	Xylanase inhibitor N-terminal;; Eukaryotic aspartyl protease	Aspartic proteinase-like protein 2 OS=Arabidopsis thaliana OX=3702 GN=At1g65240 PE=1 SV=2	O	Posttranslational modification, protein turnover, chaperones	PREDICTED: aspartic proteinase-like protein 2 isoform X1 [Ziziphus jujuba]
Elaeagnus_angustifolia_newGene_10558	--	--	Molecular Function: structural molecule activity (GO:0005198);; Biological Process: intracellular protein transport (GO:0006886);; Biological Process: vesicle-mediated transport (GO:0016192);; Cellular Component: clathrin coat of trans-Golgi network vesicle (GO:0030130);; Cellular Component: clathrin coat of coated pit (GO:0030132);;	--	--	--	--	Clathrin light chain	Clathrin light chain 1 OS=Arabidopsis thaliana OX=3702 GN=At2g20760 PE=2 SV=1	U	Intracellular trafficking, secretion, and vesicular transport	clathrin light chain 1 [Morus notabilis]
Elaeagnus_angustifolia_newGene_367	[G]	Carbohydrate transport and metabolism	Molecular Function: transporter activity (GO:0005215);; Biological Process: transport (GO:0006810);; Cellular Component: integral component of membrane (GO:0016021);;	K09873|1.91134e-135|pxb:103930013|K09873 aquaporin TIP | (RefSeq) aquaporin TIP1-3	--	[G]	Carbohydrate transport and metabolism	Major intrinsic protein	Aquaporin TIP1-3 OS=Arabidopsis thaliana OX=3702 GN=TIP1-3 PE=1 SV=1	G	Carbohydrate transport and metabolism	PREDICTED: aquaporin TIP1-3 [Pyrus x bretschneideri]
Elaeagnus_angustifolia_newGene_2660	--	--	Cellular Component: cytoplasm (GO:0005737);; Biological Process: metal ion transport (GO:0030001);; Molecular Function: transition metal ion binding (GO:0046914);; Biological Process: cellular transition metal ion homeostasis (GO:0046916);;	--	--	[P]	Inorganic ion transport and metabolism	Heavy-metal-associated domain	Heavy metal-associated isoprenylated plant protein 39 OS=Arabidopsis thaliana OX=3702 GN=HIPP39 PE=2 SV=1	S	Function unknown	heavy metal-associated isoprenylated plant protein 39 isoform X1 [Olea europaea var. sylvestris]
Elaeagnus_angustifolia_newGene_7902	[FGR]	Nucleotide transport and metabolism;; Carbohydrate transport and metabolism;; General function prediction only	Molecular Function: catalytic activity (GO:0003824);;	K01522|1.41771e-52|pxb:103967590|K01522 bis(5'-adenosyl)-triphosphatase [EC:3.6.1.29] | (RefSeq) bifunctional bis(5'-adenosyl)-triphosphatase/adenylylsulfatase FHIT-like	Purine metabolism (ko00230)	[FR]	--	--	Bifunctional bis(5&apos;-adenosyl)-triphosphatase/adenylylsulfatase FHIT OS=Arabidopsis thaliana OX=3702 GN=FHIT PE=1 SV=1	FG	Nucleotide transport and metabolism;; Carbohydrate transport and metabolism	bifunctional bis(5&apos;-adenosyl)-triphosphatase/adenylylsulfatase FHIT isoform X4 [Morus notabilis]
Elaeagnus_angustifolia_newGene_9635	--	--	--	--	--	--	--	--	F-box protein SKIP27 OS=Arabidopsis thaliana OX=3702 GN=SKIP27 PE=1 SV=2	S	Function unknown	F-box protein At1g61340-like [Quercus suber]
Elaeagnus_angustifolia_newGene_3939	--	--	Molecular Function: zinc ion binding (GO:0008270);;	--	--	[R]	General function prediction only	DYW family of nucleic acid deaminases;; PPR repeat;; PPR repeat family;; PPR repeat;; Pentatricopeptide repeat domain	Pentatricopeptide repeat-containing protein At4g33170 OS=Arabidopsis thaliana OX=3702 GN=PCMP-H53 PE=3 SV=1	S	Function unknown	PREDICTED: putative pentatricopeptide repeat-containing protein At5g52630 [Juglans regia]
Elaeagnus_angustifolia_newGene_1213	--	--	--	--	--	--	--	--	--	S	Function unknown	hypothetical protein JCGZ_25652 [Jatropha curcas]
Elaeagnus_angustifolia_newGene_4192	--	--	--	--	--	--	--	C2 domain of PTEN tumour-suppressor protein	Formin-like protein 13 OS=Arabidopsis thaliana OX=3702 GN=FH13 PE=2 SV=3	S	Function unknown	formin-like protein 13 [Prunus persica]
Elaeagnus_angustifolia_newGene_4010	[R]	General function prediction only	Molecular Function: hydrolase activity (GO:0016787);;	K17725|1.23611e-157|mdm:103405156|K17725 sulfur dioxygenase [EC:1.13.11.18] | (RefSeq) persulfide dioxygenase ETHE1 homolog, mitochondrial-like	Sulfur metabolism (ko00920)	[R]	General function prediction only	Metallo-beta-lactamase superfamily	Persulfide dioxygenase ETHE1 homolog, mitochondrial OS=Arabidopsis thaliana OX=3702 GN=GLY3 PE=1 SV=3	S	Function unknown	PREDICTED: persulfide dioxygenase ETHE1 homolog, mitochondrial-like isoform X1 [Ziziphus jujuba]
Elaeagnus_angustifolia_newGene_209	--	--	Molecular Function: transcription factor activity, sequence-specific DNA binding (GO:0003700);; Biological Process: regulation of transcription, DNA-templated (GO:0006355);; Molecular Function: sequence-specific DNA binding (GO:0043565);;	K14432|9.88862e-161|mdm:103438647|K14432 ABA responsive element binding factor | (RefSeq) BZIP15; ABSCISIC ACID-INSENSITIVE 5-like protein 2	Plant hormone signal transduction (ko04075)	--	--	bZIP transcription factor;; Basic region leucine zipper	ABSCISIC ACID-INSENSITIVE 5-like protein 2 OS=Arabidopsis thaliana OX=3702 GN=DPBF3 PE=1 SV=1	K	Transcription	PREDICTED: ABSCISIC ACID-INSENSITIVE 5-like protein 2 [Ziziphus jujuba]
Elaeagnus_angustifolia_newGene_277	--	--	--	K13464|5.10273e-51|cmo:103498883|K13464 jasmonate ZIM domain-containing protein | (RefSeq) protein TIFY 9	Plant hormone signal transduction (ko04075)	--	--	Divergent CCT motif;; tify domain	Protein TIFY 9 OS=Arabidopsis thaliana OX=3702 GN=TIFY9 PE=1 SV=1	S	Function unknown	PREDICTED: protein TIFY 9 isoform X1 [Ziziphus jujuba]
Elaeagnus_angustifolia_newGene_10440	--	--	--	--	--	[R]	General function prediction only	PPR repeat family;; PPR repeat;; PPR repeat;; Pentatricopeptide repeat domain;; Pentacotripeptide-repeat region of PRORP;; Mitochondrial 28S ribosomal protein S27;; beta-keto acid cleavage enzyme;; Coat F domain;; Tetratricopeptide repeat;; Coatomer epsilon subunit;; Tim10/DDP family zinc finger	Pentatricopeptide repeat-containing protein At1g63080, mitochondrial OS=Arabidopsis thaliana OX=3702 GN=At1g63080 PE=2 SV=1	S	Function unknown	pentatricopeptide repeat-containing protein At1g63330-like [Prunus avium]
Elaeagnus_angustifolia_newGene_118	--	--	Cellular Component: integral component of membrane (GO:0016021);;	--	--	--	--	NADH-ubiquinone reductase complex 1 MLRQ subunit	--	S	Function unknown	PREDICTED: uncharacterized protein LOC102603775 [Solanum tuberosum]
Elaeagnus_angustifolia_newGene_8618	--	--	--	--	--	[R]	General function prediction only	PPR repeat family;; PPR repeat;; PPR repeat;; PPR repeat family;; Pentatricopeptide repeat domain;; PPR repeat;; PPR repeat	Pentatricopeptide repeat-containing protein At2g19280 OS=Arabidopsis thaliana OX=3702 GN=At2g19280 PE=2 SV=2	S	Function unknown	PREDICTED: uncharacterized protein LOC107412823 [Ziziphus jujuba]
Elaeagnus_angustifolia_newGene_4091	--	--	--	K04728|1.29039e-07|pvu:PHAVU_009G178400g|K04728 ataxia telangiectasia mutated family protein [EC:2.7.11.1] | (RefSeq) hypothetical protein	--	--	--	--	Serine/threonine-protein kinase ATM OS=Arabidopsis thaliana OX=3702 GN=ATM PE=2 SV=1	S	Function unknown	hypothetical protein VIGAN_02241900 [Vigna angularis var. angularis]
Elaeagnus_angustifolia_newGene_11513	--	--	Molecular Function: DNA binding (GO:0003677);; Cellular Component: nucleus (GO:0005634);; Biological Process: regulation of transcription, DNA-templated (GO:0006355);; Molecular Function: protein dimerization activity (GO:0046983);;	--	--	[K]	Transcription	SRF-type transcription factor (DNA-binding and dimerisation domain)	Agamous-like MADS-box protein AGL30 OS=Arabidopsis thaliana OX=3702 GN=AGL30 PE=1 SV=1	K	Transcription	PREDICTED: agamous-like MADS-box protein AGL30 isoform X2 [Prunus mume]
Elaeagnus_angustifolia_newGene_9742	--	--	Molecular Function: transcription factor activity, sequence-specific DNA binding (GO:0003700);; Cellular Component: nucleus (GO:0005634);; Molecular Function: zinc ion binding (GO:0008270);; Molecular Function: sequence-specific DNA binding (GO:0043565);; Biological Process: positive regulation of transcription, DNA-templated (GO:0045893);;	--	--	[K]	Transcription	GATA zinc finger	GATA transcription factor 4 OS=Arabidopsis thaliana OX=3702 GN=GATA4 PE=2 SV=1	K	Transcription	PREDICTED: GATA transcription factor 4 [Ziziphus jujuba]
Elaeagnus_angustifolia_newGene_6987	[C]	Energy production and conversion	Cellular Component: plasma membrane (GO:0005886);; Cellular Component: chloroplast thylakoid membrane (GO:0009535);; Cellular Component: integral component of membrane (GO:0016021);; Molecular Function: oxidoreductase activity, acting on NAD(P)H, quinone or similar compound as acceptor (GO:0016655);; Biological Process: photosynthesis, light reaction (GO:0019684);; Molecular Function: quinone bin…	K05572|4.81955e-29|mtr:MetrCp009|K05572 NAD(P)H-quinone oxidoreductase subunit 1 [EC:1.6.5.3] | (RefSeq) ndhA; NADH dehydrogenase subunit 1	Oxidative phosphorylation (ko00190)	[C]	Energy production and conversion	--	NAD(P)H-quinone oxidoreductase subunit 1, chloroplastic OS=Draba nemorosa OX=171822 GN=ndhA PE=3 SV=1	C	Energy production and conversion	ndhA gene product (chloroplast) [Ginkgo biloba]
Elaeagnus_angustifolia_newGene_1893	--	--	Molecular Function: hydrolase activity (GO:0016787);; Biological Process: phosphatidylinositol dephosphorylation (GO:0046856);;	--	--	[U]	Intracellular trafficking, secretion, and vesicular transport	--	Type I inositol polyphosphate 5-phosphatase 8 OS=Arabidopsis thaliana OX=3702 GN=IP5P8 PE=2 SV=1	T	Signal transduction mechanisms	PREDICTED: type I inositol polyphosphate 5-phosphatase 4-like [Prunus mume]
Elaeagnus_angustifolia_newGene_4582	[CE]	Energy production and conversion;; Amino acid transport and metabolism	Molecular Function: magnesium ion binding (GO:0000287);; Molecular Function: 3-isopropylmalate dehydrogenase activity (GO:0003862);; Cellular Component: cytoplasm (GO:0005737);; Biological Process: leucine biosynthetic process (GO:0009098);; Molecular Function: NAD binding (GO:0051287);; Biological Process: oxidation-reduction process (GO:0055114);;	K00052|8.8069e-106|pper:PRUPE_ppa006579mg|K00052 3-isopropylmalate dehydrogenase [EC:1.1.1.85] | (RefSeq) hypothetical protein	Valine, leucine and isoleucine biosynthesis (ko00290);C5-Branched dibasic acid metabolism (ko00660);2-Oxocarboxylic acid metabolism (ko01210);Biosynthesis of amino acids (ko01230)	[E]	Amino acid transport and metabolism	Isocitrate/isopropylmalate dehydrogenase	3-isopropylmalate dehydrogenase, chloroplastic OS=Brassica napus OX=3708 PE=2 SV=1	E	Amino acid transport and metabolism	PREDICTED: 3-isopropylmalate dehydrogenase 2, chloroplastic-like [Ziziphus jujuba]
Elaeagnus_angustifolia_newGene_4861	[J]	Translation, ribosomal structure and biogenesis	Molecular Function: nucleotide binding (GO:0000166);; Molecular Function: nucleic acid binding (GO:0003676);;	K12741|7.06162e-155|pvu:PHAVU_008G206200g|K12741 heterogeneous nuclear ribonucleoprotein A1/A3 | (RefSeq) hypothetical protein	Spliceosome (ko03040)	[R]	General function prediction only	RNA recognition motif. (a.k.a. RRM, RBD, or RNP domain);; RNA recognition motif	UBP1-associated protein 2A OS=Arabidopsis thaliana OX=3702 GN=UBA2A PE=1 SV=1	S	Function unknown	hypothetical protein PHAVU_008G206200g [Phaseolus vulgaris]
Elaeagnus_angustifolia_newGene_9690	--	--	Cellular Component: intracellular (GO:0005622);; Molecular Function: zinc ion binding (GO:0008270);;	--	--	--	--	PLATZ transcription factor	--	S	Function unknown	B-box-type zinc finger [Parasponia andersonii]
Elaeagnus_angustifolia_newGene_470	--	--	--	--	--	--	--	Weak chloroplast movement under blue light	WEB family protein At2g40480 OS=Arabidopsis thaliana OX=3702 GN=At2g40480 PE=2 SV=1	S	Function unknown	PREDICTED: WEB family protein At2g40480 isoform X1 [Ziziphus jujuba]
Elaeagnus_angustifolia_newGene_3650	--	--	Molecular Function: chorismate mutase activity (GO:0004106);; Biological Process: aromatic amino acid family biosynthetic process (GO:0009073);; Biological Process: chorismate metabolic process (GO:0046417);;	K01850|8.11776e-83|tcc:TCM_018676|K01850 chorismate mutase [EC:5.4.99.5] | (RefSeq) Chorismate mutase 1	Phenylalanine, tyrosine and tryptophan biosynthesis (ko00400);Biosynthesis of amino acids (ko01230)	[E]	Amino acid transport and metabolism	--	Chorismate mutase 1, chloroplastic OS=Arabidopsis thaliana OX=3702 GN=CM1 PE=1 SV=3	E	Amino acid transport and metabolism	Chorismate mutase [Trema orientalis]
Elaeagnus_angustifolia_newGene_9499	--	--	Biological Process: amino acid transmembrane transport (GO:0003333);; Cellular Component: plasma membrane (GO:0005886);; Molecular Function: amino acid transmembrane transporter activity (GO:0015171);; Cellular Component: integral component of membrane (GO:0016021);; Molecular Function: carbohydrate binding (GO:0030246);;	--	--	[E]	Amino acid transport and metabolism	Transmembrane amino acid transporter protein	Proline transporter 1 OS=Arabidopsis thaliana OX=3702 GN=PROT1 PE=1 SV=1	E	Amino acid transport and metabolism	Lysine histidine transporter 1 [Morus notabilis]
Elaeagnus_angustifolia_newGene_1762	[R]	General function prediction only	--	K14554|8.21363e-89|pmum:103323711|K14554 U3 small nucleolar RNA-associated protein 21 | (RefSeq) U3 small nucleolar RNA-associated protein 21 homolog	Ribosome biogenesis in eukaryotes (ko03008)	[R]	General function prediction only	WD domain, G-beta repeat	Coatomer subunit alpha-2 OS=Oryza sativa subsp. japonica OX=39947 GN=Os03g0711500 PE=2 SV=1	S	Function unknown	PREDICTED: WD repeat-containing protein 36 [Ziziphus jujuba]
Elaeagnus_angustifolia_newGene_2497	--	--	Cellular Component: microtubule (GO:0005874);;	--	--	--	--	--	TORTIFOLIA1-like protein 3 OS=Arabidopsis thaliana OX=3702 GN=TOR1L3 PE=2 SV=1	S	Function unknown	hypothetical protein L484_008927 [Morus notabilis]
Elaeagnus_angustifolia_newGene_8508	--	--	Biological Process: cytoplasmic mRNA processing body assembly (GO:0033962);; Biological Process: cellular nitrogen compound metabolic process (GO:0034641);; Biological Process: primary metabolic process (GO:0044238);; Biological Process: cellular macromolecule metabolic process (GO:0044260);; Cellular Component: cytoplasmic part (GO:0044444);; Biological Process: regulation of cellular process (G…	K18749|2.94935e-130|pmum:103341419|K18749 protein LSM14 | (RefSeq) protein decapping 5	--	[U]	Intracellular trafficking, secretion, and vesicular transport	Scd6-like Sm domain;; FDF domain;; Ataxin 2 SM domain	Protein decapping 5 OS=Arabidopsis thaliana OX=3702 GN=DCP5 PE=1 SV=1	S	Function unknown	protein decapping 5 [Carica papaya]
Elaeagnus_angustifolia_newGene_2835	--	--	Molecular Function: DNA binding (GO:0003677);; Cellular Component: nucleus (GO:0005634);; Biological Process: regulation of transcription, DNA-templated (GO:0006355);;	--	--	--	--	No apical meristem (NAM) protein	NAC domain-containing protein 83 OS=Arabidopsis thaliana OX=3702 GN=NAC083 PE=1 SV=1	K	Transcription	PREDICTED: NAC domain-containing protein 83-like [Ziziphus jujuba]
Elaeagnus_angustifolia_newGene_4366	--	--	Cellular Component: integral component of membrane (GO:0016021);; Biological Process: transmembrane transport (GO:0055085);;	--	--	--	--	--	Probable metal-nicotianamine transporter YSL5 OS=Arabidopsis thaliana OX=3702 GN=YSL5 PE=1 SV=1	S	Function unknown	PREDICTED: probable metal-nicotianamine transporter YSL8 [Ziziphus jujuba]
Elaeagnus_angustifolia_newGene_6504	[J]	Translation, ribosomal structure and biogenesis	Biological Process: ribosomal large subunit assembly (GO:0000027);; Molecular Function: nucleotide binding (GO:0000166);; Molecular Function: structural constituent of ribosome (GO:0003735);; Biological Process: translation (GO:0006412);; Cellular Component: cytosolic large ribosomal subunit (GO:0022625);;	K02893|1.80912e-73|vra:106758587|K02893 large subunit ribosomal protein L23Ae | (RefSeq) 60S ribosomal protein L23A	Ribosome (ko03010)	[J]	Translation, ribosomal structure and biogenesis	Ribosomal protein L23, N-terminal domain;; Ribosomal protein L23	60S ribosomal protein L23A OS=Fritillaria agrestis OX=64177 GN=RPL23A PE=2 SV=1	J	Translation, ribosomal structure and biogenesis	60S ribosomal protein L23a [Cajanus cajan]
Elaeagnus_angustifolia_newGene_6871	--	--	Cellular Component: endoplasmic reticulum (GO:0005783);;	--	--	[P]	Inorganic ion transport and metabolism	SPX domain	SPX domain-containing protein 2 OS=Arabidopsis thaliana OX=3702 GN=SPX2 PE=2 SV=1	T	Signal transduction mechanisms	PREDICTED: SPX domain-containing protein 2-like [Ziziphus jujuba]
Elaeagnus_angustifolia_newGene_1239	[IQ]	Lipid transport and metabolism;; Secondary metabolites biosynthesis, transport and catabolism	Biological Process: fatty acid biosynthetic process (GO:0006633);; Molecular Function: transferase activity, transferring acyl groups other than amino-acyl groups (GO:0016747);;	K09458|2.3642e-128|tcc:TCM_002266|K09458 3-oxoacyl-[acyl-carrier-protein] synthase II [EC:2.3.1.179] | (RefSeq) 3-oxoacyl-[acyl-carrier-protein] synthase isoform 1	Fatty acid biosynthesis (ko00061);Biotin metabolism (ko00780);Fatty acid metabolism (ko01212)	[IQ]	--	Beta-ketoacyl synthase, N-terminal domain	3-oxoacyl-[acyl-carrier-protein] synthase, mitochondrial OS=Arabidopsis thaliana OX=3702 GN=KAS PE=1 SV=1	I	Lipid transport and metabolism	3-oxoacyl-[acyl-carrier-protein] synthase, mitochondrial isoform X2 [Quercus suber]
Elaeagnus_angustifolia_newGene_409	[G]	Carbohydrate transport and metabolism	Biological Process: flavonoid biosynthetic process (GO:0009813);; Cellular Component: intracellular membrane-bounded organelle (GO:0043231);; Biological Process: flavonoid glucuronidation (GO:0052696);; Molecular Function: quercetin 3-O-glucosyltransferase activity (GO:0080043);; Molecular Function: quercetin 7-O-glucosyltransferase activity (GO:0080044);;	--	--	[GC]	--	UDP-glucoronosyl and UDP-glucosyl transferase	7-deoxyloganetic acid glucosyltransferase OS=Catharanthus roseus OX=4058 GN=UGT709C2 PE=1 SV=1	S	Function unknown	7-deoxyloganetic acid glucosyltransferase [Morus notabilis]
Elaeagnus_angustifolia_newGene_9483	--	--	Molecular Function: core promoter sequence-specific DNA binding (GO:0001046);; Molecular Function: transcriptional activator activity, RNA polymerase II transcription regulatory region sequence-specific binding (GO:0001228);; Cellular Component: nucleus (GO:0005634);; Biological Process: transcription from RNA polymerase II promoter (GO:0006366);; Molecular Function: protein dimerization activity…	--	--	--	--	--	Transcription factor bHLH68 OS=Arabidopsis thaliana OX=3702 GN=BHLH68 PE=1 SV=2	K	Transcription	transcription factor bHLH68 [Morus notabilis]
Elaeagnus_angustifolia_newGene_10453	[F]	Nucleotide transport and metabolism	Molecular Function: CTP synthase activity (GO:0003883);; Molecular Function: ATP binding (GO:0005524);; Cellular Component: cytosol (GO:0005829);; Biological Process: glutamine metabolic process (GO:0006541);; Biological Process: 'de novo' CTP biosynthetic process (GO:0044210);;	K01937|2.81731e-170|cit:102612246|K01937 CTP synthase [EC:6.3.4.2] | (RefSeq) CTP synthase-like	Pyrimidine metabolism (ko00240)	[F]	Nucleotide transport and metabolism	CTP synthase N-terminus;; Glutamine amidotransferase class-I	--	F	Nucleotide transport and metabolism	CTP synthase-like [Carica papaya]
Elaeagnus_angustifolia_newGene_7204	--	--	--	--	--	--	--	--	Beta-galactosidase 3 OS=Arabidopsis thaliana OX=3702 GN=BGAL3 PE=2 SV=1	--	--	beta-galactosidase 3-like, partial [Carica papaya]
Elaeagnus_angustifolia_newGene_402	[T]	Signal transduction mechanisms	Molecular Function: protein serine/threonine phosphatase activity (GO:0004722);; Biological Process: protein dephosphorylation (GO:0006470);; Molecular Function: metal ion binding (GO:0046872);;	K06269|2.4008e-173|pmum:103332536|K06269 serine/threonine-protein phosphatase PP1 catalytic subunit [EC:3.1.3.16] | (RefSeq) serine/threonine-protein phosphatase PP1 isozyme 4	mRNA surveillance pathway (ko03015)	[TR]	--	Calcineurin-like phosphoesterase;; Serine-threonine protein phosphatase N-terminal domain	Serine/threonine-protein phosphatase PP1 isozyme 4 OS=Arabidopsis thaliana OX=3702 GN=TOPP4 PE=1 SV=1	T	Signal transduction mechanisms	PREDICTED: serine/threonine-protein phosphatase PP1 isozyme 4 [Prunus mume]
Elaeagnus_angustifolia_newGene_9442	--	--	--	K15902|2.22548e-48|pper:PRUPE_ppa013862mg|K15902 EKC/KEOPS complex subunit PCC1/LAGE3 | (RefSeq) hypothetical protein	--	--	--	Transcription factor Pcc1	--	S	Function unknown	uncharacterized protein LOC18784878 [Prunus persica]
Elaeagnus_angustifolia_newGene_8593	--	--	Biological Process: protein transport (GO:0015031);;	K19476|1.34791e-146|jcu:105642034|K19476 vacuolar protein sorting-associated protein IST1 | (RefSeq) IST1 homolog	Endocytosis (ko04144)	[Z]	Cytoskeleton	Regulator of Vps4 activity in the MVB pathway	--	S	Function unknown	Vacuolar protein sorting-associated protein [Trema orientalis]
Elaeagnus_angustifolia_newGene_2683	--	--	Cellular Component: extracellular region (GO:0005576);; Cellular Component: integral component of membrane (GO:0016021);; Biological Process: sexual reproduction (GO:0019953);;	--	--	--	--	Pollen allergen;; Lytic transglycolase	Expansin-B15 OS=Oryza sativa subsp. japonica OX=39947 GN=EXPB15 PE=3 SV=2	U	Intracellular trafficking, secretion, and vesicular transport	expansin-B15 [Prunus persica]
Elaeagnus_angustifolia_newGene_8354	[J]	Translation, ribosomal structure and biogenesis	Molecular Function: nucleic acid binding (GO:0003676);; Molecular Function: ATP binding (GO:0005524);; Molecular Function: ATP-dependent helicase activity (GO:0008026);;	K18995|0|pmum:103319030|K18995 ATP-dependent RNA helicase DHX29 [EC:3.6.4.13] | (RefSeq) DExH-box ATP-dependent RNA helicase DExH7, chloroplastic	--	[A]	RNA processing and modification	Oligonucleotide/oligosaccharide-binding (OB)-fold;; Helicase associated domain (HA2);; Helicase conserved C-terminal domain;; DEAD/DEAH box helicase	DExH-box ATP-dependent RNA helicase DExH7, chloroplastic OS=Arabidopsis thaliana OX=3702 GN=At1g58060 PE=2 SV=1	L	Replication, recombination and repair	PREDICTED: DExH-box ATP-dependent RNA helicase DExH7, chloroplastic isoform X1 [Ziziphus jujuba]
Elaeagnus_angustifolia_newGene_10881	--	--	--	--	--	--	--	--	--	--	--	hypothetical protein CQW23_01668 [Capsicum baccatum]
Elaeagnus_angustifolia_newGene_10293	[R]	General function prediction only	--	--	--	--	--	--	--	S	Function unknown	uncharacterized protein LOC21399226 isoform X2 [Morus notabilis]
Elaeagnus_angustifolia_newGene_8511	--	--	--	K13115|5.04479e-41|pop:POPTR_0010s14040g|K13115 coiled-coil domain-containing protein 130 | (RefSeq) POPTRDRAFT_658951; hypothetical protein	--	[S]	Function unknown	Family of unknown function (DUF572);; Family of unknown function (DUF572)	--	S	Function unknown	PREDICTED: coiled-coil domain-containing protein 130-like [Ziziphus jujuba]
Elaeagnus_angustifolia_newGene_1865	[G]	Carbohydrate transport and metabolism	Biological Process: polysaccharide catabolic process (GO:0000272);; Molecular Function: beta-amylase activity (GO:0016161);;	K01177|0|fve:101301974|K01177 beta-amylase [EC:3.2.1.2] | (RefSeq) beta-amylase 3, chloroplastic	Starch and sucrose metabolism (ko00500)	--	--	Glycosyl hydrolase family 14	Beta-amylase 3, chloroplastic OS=Arabidopsis thaliana OX=3702 GN=BAM3 PE=1 SV=3	S	Function unknown	Glycoside hydrolase [Trema orientalis]
Elaeagnus_angustifolia_newGene_8329	[F]	Nucleotide transport and metabolism	Molecular Function: phosphoribosylamine-glycine ligase activity (GO:0004637);; Molecular Function: ATP binding (GO:0005524);; Biological Process: purine nucleobase biosynthetic process (GO:0009113);; Cellular Component: chloroplast stroma (GO:0009570);; Molecular Function: metal ion binding (GO:0046872);;	K01945|0|pper:PRUPE_ppa004353mg|K01945 phosphoribosylamine--glycine ligase [EC:6.3.4.13] | (RefSeq) hypothetical protein	Purine metabolism (ko00230)	[F]	Nucleotide transport and metabolism	Phosphoribosylglycinamide synthetase, ATP-grasp (A) domain;; Phosphoribosylglycinamide synthetase, N domain;; Phosphoribosylglycinamide synthetase, C domain;; ATP-grasp domain	Phosphoribosylamine--glycine ligase, chloroplastic OS=Arabidopsis thaliana OX=3702 GN=PUR2 PE=2 SV=2	F	Nucleotide transport and metabolism	phosphoribosylamine--glycine ligase [Morus notabilis]
Elaeagnus_angustifolia_newGene_9647	--	--	--	--	--	--	--	MYND finger	F-box protein At1g67340 OS=Arabidopsis thaliana OX=3702 GN=At1g67340 PE=1 SV=1	S	Function unknown	PREDICTED: F-box protein At1g67340-like [Ziziphus jujuba]
Elaeagnus_angustifolia_newGene_10674	--	--	Cellular Component: mitochondrion (GO:0005739);; Cellular Component: integral component of membrane (GO:0016021);;	--	--	--	--	--	Ubiquinol-cytochrome c reductase complex 6.7 kDa protein OS=Solanum tuberosum OX=4113 PE=1 SV=2	O	Posttranslational modification, protein turnover, chaperones	hypothetical protein CISIN_1g035393mg [Citrus sinensis]
Elaeagnus_angustifolia_newGene_931	--	--	Cellular Component: integral component of membrane (GO:0016021);;	--	--	--	--	--	--	S	Function unknown	uncharacterized protein LOC111484905 [Cucurbita maxima]
Elaeagnus_angustifolia_newGene_3540	--	--	Molecular Function: organic cyclic compound binding (GO:0097159);; Molecular Function: heterocyclic compound binding (GO:1901363);;	K13201|3.47404e-28|vvi:100259344|K13201 nucleolysin TIA-1/TIAR | (RefSeq) oligouridylate-binding protein 1	--	[R]	General function prediction only	--	Oligouridylate-binding protein 1 OS=Nicotiana plumbaginifolia OX=4092 GN=UBP1 PE=2 SV=1	S	Function unknown	PREDICTED: oligouridylate-binding protein 1 isoform X2 [Vitis vinifera]
Elaeagnus_angustifolia_newGene_5658	[H]	Coenzyme transport and metabolism	Cellular Component: cytosol (GO:0005829);; Molecular Function: O-methyltransferase activity (GO:0008171);; Molecular Function: S-adenosylmethionine-dependent methyltransferase activity (GO:0008757);; Biological Process: aromatic compound biosynthetic process (GO:0019438);; Biological Process: methylation (GO:0032259);; Molecular Function: protein dimerization activity (GO:0046983);;	K13066|2.52952e-166|pper:PRUPE_ppa019499mg|K13066 caffeic acid 3-O-methyltransferase [EC:2.1.1.68] | (RefSeq) hypothetical protein	Phenylpropanoid biosynthesis (ko00940)	[R]	General function prediction only	O-methyltransferase;; Dimerisation domain	Anthranilate N-methyltransferase OS=Ruta graveolens OX=37565 PE=1 SV=1	S	Function unknown	O-methyltransferase COMT-type [Trema orientalis]
Elaeagnus_angustifolia_newGene_4309	[J]	Translation, ribosomal structure and biogenesis	Biological Process: tRNA modification (GO:0006400);; Molecular Function: tRNA (guanine-N7-)-methyltransferase activity (GO:0008176);; Biological Process: RNA (guanine-N7)-methylation (GO:0036265);; Cellular Component: tRNA methyltransferase complex (GO:0043527);;	K03439|6.62318e-93|mdm:103407934|K03439 tRNA (guanine-N7-)-methyltransferase [EC:2.1.1.33] | (RefSeq) tRNA (guanine-N(7)-)-methyltransferase	--	[R]	General function prediction only	Putative methyltransferase	tRNA (guanine-N(7)-)-methyltransferase OS=Arabidopsis thaliana OX=3702 GN=At5g24840 PE=2 SV=1	S	Function unknown	PREDICTED: tRNA (guanine-N(7)-)-methyltransferase [Ziziphus jujuba]
Elaeagnus_angustifolia_newGene_5416	--	--	Molecular Function: ARF guanyl-nucleotide exchange factor activity (GO:0005086);; Cellular Component: trans-Golgi network (GO:0005802);; Cellular Component: cytosol (GO:0005829);; Biological Process: vesicle-mediated transport (GO:0016192);; Biological Process: regulation of ARF protein signal transduction (GO:0032012);; Biological Process: positive regulation of GTPase activity (GO:0043547);;	K18442|2.54295e-31|tcc:TCM_005494|K18442 brefeldin A-inhibited guanine nucleotide-exchange protein | (RefSeq) SEC7-like guanine nucleotide exchange family protein	Endocytosis (ko04144)	[U]	Intracellular trafficking, secretion, and vesicular transport	--	Brefeldin A-inhibited guanine nucleotide-exchange protein 2 OS=Arabidopsis thaliana OX=3702 GN=BIG2 PE=2 SV=1	S	Function unknown	PREDICTED: brefeldin A-inhibited guanine nucleotide-exchange protein 2 [Ziziphus jujuba]
Elaeagnus_angustifolia_newGene_2030	[C]	Energy production and conversion	Cellular Component: chloroplast (GO:0009507);; Biological Process: ATP synthesis coupled proton transport (GO:0015986);; Cellular Component: proton-transporting ATP synthase complex, catalytic core F(1) (GO:0045261);; Molecular Function: proton-transporting ATP synthase activity, rotational mechanism (GO:0046933);; Molecular Function: proton-transporting ATPase activity, rotational mechanism (GO:…	K02115|6.60556e-156|mdm:103438301|K02115 F-type H+-transporting ATPase subunit gamma | (RefSeq) ATP synthase gamma chain, chloroplastic-like	Oxidative phosphorylation (ko00190);Photosynthesis (ko00195)	[C]	Energy production and conversion	ATP synthase;; ATP synthase	ATP synthase gamma chain 1, chloroplastic OS=Arabidopsis thaliana OX=3702 GN=ATPC1 PE=1 SV=1	S	Function unknown	PREDICTED: ATP synthase gamma chain, chloroplastic-like [Ziziphus jujuba]
Elaeagnus_angustifolia_newGene_6975	[R]	General function prediction only	--	--	--	[R]	General function prediction only	SET domain;; CW-type Zinc Finger;; PPR repeat;; PPR repeat family;; PPR repeat;; Pentatricopeptide repeat domain;; Pentacotripeptide-repeat region of PRORP	Pentatricopeptide repeat-containing protein At5g66500, mitochondrial OS=Arabidopsis thaliana OX=3702 GN=PCMP-E38 PE=2 SV=1	S	Function unknown	PREDICTED: histone-lysine N-methyltransferase ASHH2 isoform X3 [Ziziphus jujuba]
Elaeagnus_angustifolia_newGene_4873	--	--	--	--	--	[J]	Translation, ribosomal structure and biogenesis	Pumilio-family RNA binding repeat	Pumilio homolog 12 OS=Arabidopsis thaliana OX=3702 GN=APUM12 PE=2 SV=2	J	Translation, ribosomal structure and biogenesis	pumilio homolog 12 [Prunus avium]
Elaeagnus_angustifolia_newGene_609	[V]	Defense mechanisms	Cellular Component: plasma membrane (GO:0005886);; Biological Process: cellular ion homeostasis (GO:0006873);; Molecular Function: voltage-gated anion channel activity (GO:0008308);; Cellular Component: integral component of membrane (GO:0016021);; Biological Process: regulation of anion transmembrane transport (GO:1903959);;	--	--	--	--	Voltage-dependent anion channel	S-type anion channel SLAH3 OS=Arabidopsis thaliana OX=3702 GN=SLAH3 PE=1 SV=1	P	Inorganic ion transport and metabolism	S-type anion channel SLAH3-like [Durio zibethinus]
Elaeagnus_angustifolia_newGene_102	--	--	Cellular Component: photosystem II (GO:0009523);; Biological Process: photosynthesis (GO:0015979);; Cellular Component: integral component of membrane (GO:0016021);; Molecular Function: manganese ion binding (GO:0030145);;	K02723|5.70788e-55|vvi:100252545|K02723 photosystem II PsbY protein | (RefSeq) photosystem II core complex proteins psbY, chloroplastic	Photosynthesis (ko00195)	--	--	Photosystem II protein Y (PsbY)	Photosystem II core complex proteins psbY, chloroplastic OS=Spinacia oleracea OX=3562 GN=PSBY PE=1 SV=2	I	Lipid transport and metabolism	PREDICTED: photosystem II core complex proteins psbY, chloroplastic [Ziziphus jujuba]
Elaeagnus_angustifolia_newGene_9662	[M]	Cell wall/membrane/envelope biogenesis	Cellular Component: cytosol (GO:0005829);; Biological Process: pollen germination (GO:0009846);; Biological Process: pollen tube growth (GO:0009860);; Molecular Function: transferase activity (GO:0016740);;	--	--	--	--	--	Protein CDI OS=Arabidopsis thaliana OX=3702 GN=CDI PE=2 SV=1	S	Function unknown	PREDICTED: protein CDI-like [Juglans regia]
Elaeagnus_angustifolia_newGene_10286	[T]	Signal transduction mechanisms	Molecular Function: protein kinase activity (GO:0004672);; Cellular Component: membrane (GO:0016020);; Biological Process: phosphorylation (GO:0016310);;	--	--	--	--	Protein tyrosine kinase;; Protein kinase domain	Probable LRR receptor-like serine/threonine-protein kinase At3g47570 OS=Arabidopsis thaliana OX=3702 GN=At3g47570 PE=2 SV=1	T	Signal transduction mechanisms	probable LRR receptor-like serine/threonine-protein kinase At3g47570 [Morus notabilis]
Elaeagnus_angustifolia_newGene_2429	--	--	--	--	--	--	--	--	--	S	Function unknown	BSD domain containing protein [Trema orientalis]
Elaeagnus_angustifolia_newGene_2693	--	--	--	--	--	--	--	--	--	--	--	RING finger and transmembrane domain-containing protein 2 [Morus notabilis]
Elaeagnus_angustifolia_newGene_4072	--	--	Biological Process: regulation of alternative mRNA splicing, via spliceosome (GO:0000381);; Cellular Component: nucleus (GO:0005634);; Biological Process: mRNA methylation (GO:0080009);;	--	--	[A]	RNA processing and modification	WTAP/Mum2p family	FKBP12-interacting protein of 37 kDa OS=Arabidopsis thaliana OX=3702 GN=FIP37 PE=1 SV=1	S	Function unknown	PREDICTED: FKBP12-interacting protein of 37 kDa [Ziziphus jujuba]
Elaeagnus_angustifolia_newGene_495	--	--	--	--	--	--	--	--	--	S	Function unknown	PREDICTED: uncharacterized protein LOC107414034 isoform X2 [Ziziphus jujuba]
Elaeagnus_angustifolia_newGene_4383	--	--	Molecular Function: nucleic acid binding (GO:0003676);;	--	--	--	--	--	Zinc finger protein GIS3 OS=Arabidopsis thaliana OX=3702 GN=GIS3 PE=1 SV=1	S	Function unknown	zinc finger protein GIS3 [Prunus avium]
Elaeagnus_angustifolia_newGene_11112	--	--	--	--	--	[R]	General function prediction only	--	Retrovirus-related Pol polyprotein from transposon TNT 1-94 OS=Nicotiana tabacum OX=4097 PE=2 SV=1	L	Replication, recombination and repair	Retrovirus-related Pol polyprotein from transposon TNT 1-94 [Cajanus cajan]
Elaeagnus_angustifolia_newGene_5688	--	--	--	K13464|5.2015e-73|pper:PRUPE_ppa009778mg|K13464 jasmonate ZIM domain-containing protein | (RefSeq) hypothetical protein	Plant hormone signal transduction (ko04075)	--	--	Divergent CCT motif;; tify domain	Protein TIFY 10A OS=Arabidopsis thaliana OX=3702 GN=TIFY10A PE=1 SV=1	S	Function unknown	Jasmonate-zim domain protein [Parasponia andersonii]
Elaeagnus_angustifolia_newGene_2812	[TK]	Signal transduction mechanisms;; Transcription	Biological Process: phosphorelay signal transduction system (GO:0000160);; Cellular Component: intracellular (GO:0005622);;	K14492|2.17828e-83|fve:101301052|K14492 two-component response regulator ARR-A family | (RefSeq) two-component response regulator ARR9-like	Plant hormone signal transduction (ko04075)	[K]	Transcription	Response regulator receiver domain	Two-component response regulator ORR10 OS=Oryza sativa subsp. japonica OX=39947 GN=RR10 PE=2 SV=2	K	Transcription	two-component response regulator ORR9-like [Prunus avium]
Elaeagnus_angustifolia_newGene_10660	[R]	General function prediction only	--	--	--	--	--	von Willebrand factor type A domain;; von Willebrand factor type A domain	--	S	Function unknown	PREDICTED: uncharacterized protein LOC107435459 [Ziziphus jujuba]
Elaeagnus_angustifolia_newGene_8353	--	--	Molecular Function: hydrolase activity (GO:0016787);;	--	--	--	--	Plant organelle RNA recognition domain	Protein WHAT&apos;S THIS FACTOR 1 homolog OS=Arabidopsis thaliana OX=3702 GN=At4g01037 PE=3 SV=1	S	Function unknown	Plant organelle RNA recognition domain containing protein [Parasponia andersonii]
Elaeagnus_angustifolia_newGene_7759	--	--	--	--	--	[L]	Replication, recombination and repair	--	--	S	Function unknown	PREDICTED: uncharacterized protein LOC103719932, partial [Phoenix dactylifera]
Elaeagnus_angustifolia_newGene_10688	--	--	Molecular Function: DNA binding (GO:0003677);; Molecular Function: protein dimerization activity (GO:0046983);;	--	--	--	--	Protein of unknown function (DUF 659);; hAT family C-terminal dimerisation region;; BED zinc finger	--	S	Function unknown	uncharacterized protein LOC110756752 [Prunus avium]
Elaeagnus_angustifolia_newGene_462	--	--	Biological Process: metabolic process (GO:0008152);; Molecular Function: amino acid binding (GO:0016597);;	--	--	--	--	--	ACT domain-containing protein ACR10 OS=Arabidopsis thaliana OX=3702 GN=ACR10 PE=2 SV=1	S	Function unknown	PREDICTED: ACT domain-containing protein ACR10 [Malus domestica]
Elaeagnus_angustifolia_newGene_4046	--	--	--	--	--	[R]	General function prediction only	--	--	S	Function unknown	PREDICTED: uncharacterized protein At4g22758-like isoform X1 [Prunus mume]
Elaeagnus_angustifolia_newGene_3564	--	--	--	--	--	--	--	--	--	S	Function unknown	PREDICTED: uncharacterized protein LOC103956333 [Pyrus x bretschneideri]
Elaeagnus_angustifolia_newGene_5600	--	--	--	--	--	[S]	Function unknown	Uncharacterized conserved protein (DUF2043)	UV-stimulated scaffold protein A homolog OS=Arabidopsis thaliana OX=3702 GN=At3g61800 PE=3 SV=1	S	Function unknown	UV-stimulated scaffold protein A homolog [Prunus persica]
Elaeagnus_angustifolia_newGene_5360	[IQ]	Lipid transport and metabolism;; Secondary metabolites biosynthesis, transport and catabolism	Cellular Component: chloroplast envelope (GO:0009941);;	K14487|5.41429e-66|pper:PRUPE_ppa003141mg|K14487 auxin responsive GH3 gene family | (RefSeq) hypothetical protein	Plant hormone signal transduction (ko04075)	--	--	GH3 auxin-responsive promoter	Putative indole-3-acetic acid-amido synthetase GH3.9 OS=Arabidopsis thaliana OX=3702 GN=GH3.9 PE=2 SV=1	S	Function unknown	PREDICTED: putative indole-3-acetic acid-amido synthetase GH3.9 [Ziziphus jujuba]
Elaeagnus_angustifolia_newGene_10334	[G]	Carbohydrate transport and metabolism	Molecular Function: polygalacturonase activity (GO:0004650);; Cellular Component: extracellular region (GO:0005576);; Biological Process: carbohydrate metabolic process (GO:0005975);; Biological Process: cell wall organization (GO:0071555);;	--	--	--	--	--	Polygalacturonase At1g48100 OS=Arabidopsis thaliana OX=3702 GN=At1g48100 PE=2 SV=1	M	Cell wall/membrane/envelope biogenesis	polygalacturonase At1g48100-like isoform X3 [Cucurbita pepo subsp. pepo]
Elaeagnus_angustifolia_newGene_3343	--	--	Molecular Function: nucleic acid binding (GO:0003676);; Molecular Function: zinc ion binding (GO:0008270);; Biological Process: DNA integration (GO:0015074);;	--	--	--	--	--	--	--	--	Gag-Pol polyprotein [Medicago truncatula]
Elaeagnus_angustifolia_newGene_612	--	--	--	--	--	--	--	--	--	S	Function unknown	PREDICTED: uncharacterized protein LOC107414532 [Ziziphus jujuba]
Elaeagnus_angustifolia_newGene_5818	--	--	Biological Process: cellular process (GO:0009987);;	--	--	--	--	GRAS domain family;; GRAS domain family	Scarecrow-like protein 15 OS=Arabidopsis thaliana OX=3702 GN=SCL15 PE=1 SV=3	K	Transcription	PREDICTED: scarecrow-like protein 15 [Fragaria vesca subsp. vesca]
Elaeagnus_angustifolia_newGene_7762	--	--	--	--	--	--	--	Protein of unknown function (DUF620)	--	S	Function unknown	PREDICTED: uncharacterized protein LOC107420549 isoform X1 [Ziziphus jujuba]
Elaeagnus_angustifolia_newGene_4514	[T]	Signal transduction mechanisms	Biological Process: response to stress (GO:0006950);; Molecular Function: hydrolase activity (GO:0016787);;	--	--	--	--	Universal stress protein family	Universal stress protein A-like protein OS=Arabidopsis thaliana OX=3702 GN=At3g01520 PE=1 SV=2	T	Signal transduction mechanisms	PREDICTED: universal stress protein PHOS32 [Theobroma cacao]
Elaeagnus_angustifolia_newGene_4632	--	--	--	--	--	[KB]	--	Methyl-CpG binding domain	Methyl-CpG-binding domain-containing protein 7 OS=Arabidopsis thaliana OX=3702 GN=MBD7 PE=1 SV=1	S	Function unknown	PREDICTED: methyl-CpG-binding domain-containing protein 7 isoform X1 [Juglans regia]
Elaeagnus_angustifolia_newGene_3946	--	--	Molecular Function: DNA binding (GO:0003677);; Molecular Function: transcription factor activity, sequence-specific DNA binding (GO:0003700);; Cellular Component: nucleus (GO:0005634);; Biological Process: regulation of transcription, DNA-templated (GO:0006355);;	--	--	--	--	AP2 domain	Dehydration-responsive element-binding protein 2A OS=Oryza sativa subsp. indica OX=39946 GN=DREB2A PE=3 SV=2	K	Transcription	AP2/ERF transcription factor [Parasponia andersonii]
Elaeagnus_angustifolia_newGene_1022	--	--	Biological Process: metabolic process (GO:0008152);; Molecular Function: terpene synthase activity (GO:0010333);; Molecular Function: metal ion binding (GO:0046872);;	--	--	--	--	Terpene synthase family, metal binding domain;; Terpene synthase, N-terminal domain	(-)-germacrene D synthase OS=Vitis vinifera OX=29760 GN=VIT_19s0014g04930 PE=1 SV=1	S	Function unknown	Delta-cadinene synthase isozyme A, putative [Theobroma cacao]
Elaeagnus_angustifolia_newGene_4633	--	--	--	K09422|2.88557e-87|mdm:103421497|K09422 myb proto-oncogene protein, plant | (RefSeq) transcription factor MYB59	--	[K]	Transcription	Myb-like DNA-binding domain	Transcription factor MYB48 OS=Arabidopsis thaliana OX=3702 GN=MYB48 PE=2 SV=1	K	Transcription	PREDICTED: transcription factor MYB59 isoform X1 [Malus domestica]
Elaeagnus_angustifolia_newGene_7440	--	--	--	--	--	--	--	--	--	S	Function unknown	embryo defective [Trema orientalis]
Elaeagnus_angustifolia_newGene_2390	--	--	--	--	--	--	--	--	--	M	Cell wall/membrane/envelope biogenesis	PREDICTED: CSC1-like protein RXW8, partial [Nelumbo nucifera]
Elaeagnus_angustifolia_newGene_9546	[T]	Signal transduction mechanisms	Molecular Function: protein serine/threonine kinase activity (GO:0004674);; Molecular Function: ATP binding (GO:0005524);; Biological Process: protein phosphorylation (GO:0006468);;	--	--	[T]	Signal transduction mechanisms	Protein kinase domain;; Protein tyrosine kinase	Serine/threonine-protein kinase PEPKR2 OS=Arabidopsis thaliana OX=3702 GN=PEPKR2 PE=2 SV=1	T	Signal transduction mechanisms	calcium-dependent protein kinase 26 [Prunus persica]
Elaeagnus_angustifolia_newGene_1025	--	--	--	--	--	--	--	Root cap	--	S	Function unknown	PREDICTED: uncharacterized protein LOC101301956 [Fragaria vesca subsp. vesca]
Elaeagnus_angustifolia_newGene_2014	[KL]	Transcription;; Replication, recombination and repair	Cellular Component: nucleolus (GO:0005730);; Molecular Function: S-adenosylmethionine-dependent methyltransferase activity (GO:0008757);; Biological Process: methylation (GO:0032259);;	K14850|1.35384e-139|pxb:103959718|K14850 ribosomal RNA-processing protein 8 [EC:2.1.1.287] | (RefSeq) ribosomal RNA-processing protein 8-like	--	[A]	RNA processing and modification	Hypothetical methyltransferase;; Methyltransferase domain	Ribosomal RNA-processing protein 8 OS=Arabidopsis thaliana OX=3702 GN=At5g40530 PE=2 SV=1	S	Function unknown	PREDICTED: ribosomal RNA-processing protein 8 [Juglans regia]
Elaeagnus_angustifolia_newGene_3693	[J]	Translation, ribosomal structure and biogenesis	Cellular Component: ribosome (GO:0005840);;	K02937|1.17151e-113|cam:101492681|K02937 large subunit ribosomal protein L7e | (RefSeq) 60S ribosomal protein L7-2	Ribosome (ko03010)	[J]	Translation, ribosomal structure and biogenesis	Ribosomal L30 N-terminal domain;; Ribosomal protein L30p/L7e	60S ribosomal protein L7-2 OS=Arabidopsis thaliana OX=3702 GN=RPL7B PE=1 SV=1	J	Translation, ribosomal structure and biogenesis	PREDICTED: 60S ribosomal protein L7-2 [Cicer arietinum]
Elaeagnus_angustifolia_newGene_9815	--	--	--	--	--	--	--	Protein of unknown function (DUF632);; Protein of unknown function (DUF630)	Nitrate regulatory gene2 protein OS=Arabidopsis thaliana OX=3702 GN=NRG2 PE=1 SV=1	S	Function unknown	hypothetical protein TorRG33x02_337960 [Trema orientalis]
Elaeagnus_angustifolia_newGene_3656	[O]	Posttranslational modification, protein turnover, chaperones	Cellular Component: mitochondrion (GO:0005739);; Cellular Component: cytosol (GO:0005829);; Cellular Component: plasma membrane (GO:0005886);; Biological Process: glycerol ether metabolic process (GO:0006662);; Molecular Function: protein disulfide oxidoreductase activity (GO:0015035);; Molecular Function: oxidoreductase activity, acting on a sulfur group of donors, disulfide as acceptor (GO:0016…	K03671|6.87247e-59|sind:105167678|K03671 thioredoxin 1 | (RefSeq) thioredoxin H2	--	[O]	Posttranslational modification, protein turnover, chaperones	Thioredoxin;; Thioredoxin-like domain;; Thioredoxin-like	Thioredoxin H2 OS=Arabidopsis thaliana OX=3702 GN=TRX2 PE=2 SV=2	O	Posttranslational modification, protein turnover, chaperones	thioredoxin H2 [Sesamum indicum]
Elaeagnus_angustifolia_newGene_3609	[M]	Cell wall/membrane/envelope biogenesis	Molecular Function: UDP-glucose 4-epimerase activity (GO:0003978);; Biological Process: galactose metabolic process (GO:0006012);;	K01784|0|jcu:105645852|K01784 UDP-glucose 4-epimerase [EC:5.1.3.2] | (RefSeq) bifunctional UDP-glucose 4-epimerase and UDP-xylose 4-epimerase 1	Galactose metabolism (ko00052);Amino sugar and nucleotide sugar metabolism (ko00520)	[M]	Cell wall/membrane/envelope biogenesis	GDP-mannose 4,6 dehydratase;; NAD dependent epimerase/dehydratase family;; Polysaccharide biosynthesis protein;; 3-beta hydroxysteroid dehydrogenase/isomerase family;; RmlD substrate binding domain;; Male sterility protein;; KR domain	Bifunctional UDP-glucose 4-epimerase and UDP-xylose 4-epimerase 1 OS=Arabidopsis thaliana OX=3702 GN=UGE1 PE=1 SV=2	M	Cell wall/membrane/envelope biogenesis	UDP-glucose 4-epimerase [Parasponia andersonii]
Elaeagnus_angustifolia_newGene_2674	[Q]	Secondary metabolites biosynthesis, transport and catabolism	Molecular Function: iron ion binding (GO:0005506);; Biological Process: response to light stimulus (GO:0009416);; Biological Process: gibberellin biosynthetic process (GO:0009686);; Biological Process: gibberellic acid mediated signaling pathway (GO:0009740);; Biological Process: unidimensional cell growth (GO:0009826);; Biological Process: flower development (GO:0009908);; Molecular Function: gi…	K05282|0|rcu:8258329|K05282 gibberellin 20-oxidase [EC:1.14.11.12] | (RefSeq) gibberellin 20 oxidase 1	Diterpenoid biosynthesis (ko00904)	[QR]	--	2OG-Fe(II) oxygenase superfamily;; non-haem dioxygenase in morphine synthesis N-terminal	Gibberellin 20 oxidase 1 OS=Arabidopsis thaliana OX=3702 GN=GA20OX1 PE=2 SV=2	S	Function unknown	gibberellin 20 oxidase 1 [Castanea mollissima]
Elaeagnus_angustifolia_newGene_10261	--	--	--	K05391|4.55422e-110|pxb:103928207|K05391 cyclic nucleotide gated channel, other eukaryote | (RefSeq) cyclic nucleotide-gated ion channel 1-like	Plant-pathogen interaction (ko04626)	[PT]	--	--	Probable cyclic nucleotide-gated ion channel 10 OS=Arabidopsis thaliana OX=3702 GN=CNGC10 PE=2 SV=2	U	Intracellular trafficking, secretion, and vesicular transport	cyclic nucleotide-gated ion channel 1-like isoform X2 [Quercus suber]
Elaeagnus_angustifolia_newGene_3053	--	--	Cellular Component: integral component of membrane (GO:0016021);;	--	--	--	--	--	--	S	Function unknown	uncharacterized protein LOC112020825 [Quercus suber]
Elaeagnus_angustifolia_newGene_2975	--	--	--	--	--	--	--	--	--	--	--	PREDICTED: uncharacterized protein LOC107412530 isoform X2 [Ziziphus jujuba]
Elaeagnus_angustifolia_newGene_10487	--	--	--	K14432|7.65835e-40|mdm:103438647|K14432 ABA responsive element binding factor | (RefSeq) BZIP15; ABSCISIC ACID-INSENSITIVE 5-like protein 2	Plant hormone signal transduction (ko04075)	--	--	Basic region leucine zipper	ABSCISIC ACID-INSENSITIVE 5-like protein 2 OS=Arabidopsis thaliana OX=3702 GN=DPBF3 PE=1 SV=1	K	Transcription	ABSCISIC ACID-INSENSITIVE 5-like protein 2 [Cucurbita maxima]
Elaeagnus_angustifolia_newGene_2809	[I]	Lipid transport and metabolism	Biological Process: metabolic process (GO:0008152);; Molecular Function: transferase activity (GO:0016740);;	K05928|2.37849e-36|jcu:105632484|K05928 tocopherol O-methyltransferase [EC:2.1.1.95] | (RefSeq) probable tocopherol O-methyltransferase, chloroplastic	Ubiquinone and other terpenoid-quinone biosynthesis (ko00130)	[IR]	--	--	Probable tocopherol O-methyltransferase, chloroplastic OS=Oryza sativa subsp. japonica OX=39947 GN=VTE4 PE=2 SV=1	S	Function unknown	PREDICTED: tocopherol O-methyltransferase, chloroplastic isoform X2 [Juglans regia]
Elaeagnus_angustifolia_newGene_4018	--	--	Biological Process: peptidyl-diphthamide biosynthetic process from peptidyl-histidine (GO:0017183);;	K07561|4.6544e-123|fve:101291951|K07561 2-(3-amino-3-carboxypropyl)histidine synthase [EC:2.5.1.108] | (RefSeq) diphthamide biosynthesis protein 1	--	[J]	Translation, ribosomal structure and biogenesis	Putative diphthamide synthesis protein	--	J	Translation, ribosomal structure and biogenesis	2-(3-amino-3-carboxypropyl)histidine synthase subunit 1 [Morus notabilis]
Elaeagnus_angustifolia_newGene_6042	[QR]	Secondary metabolites biosynthesis, transport and catabolism;; General function prediction only	Molecular Function: S-adenosylmethionine-dependent methyltransferase activity (GO:0008757);; Biological Process: methylation (GO:0032259);;	--	--	--	--	Thiopurine S-methyltransferase (TPMT);; Methyltransferase domain;; Methyltransferase domain;; Methyltransferase domain;; Methyltransferase domain	Probable thiol methyltransferase 2 OS=Arabidopsis thaliana OX=3702 GN=HOL3 PE=1 SV=1	Q	Secondary metabolites biosynthesis, transport and catabolism	PREDICTED: probable thiol methyltransferase 2 isoform X1 [Pyrus x bretschneideri]
Elaeagnus_angustifolia_newGene_3645	--	--	--	--	--	--	--	Plant invertase/pectin methylesterase inhibitor	Putative invertase inhibitor OS=Platanus acerifolia OX=140101 PE=1 SV=1	S	Function unknown	Pectinesterase inhibitor domain containing protein [Parasponia andersonii]
Elaeagnus_angustifolia_newGene_8422	--	--	Biological Process: transport (GO:0006810);; Cellular Component: integral component of membrane (GO:0016021);;	--	--	--	--	Mitochondrial carrier protein	--	S	Function unknown	uncharacterized protein LOC112010687 [Quercus suber]
Elaeagnus_angustifolia_newGene_10379	--	--	Cellular Component: integral component of membrane (GO:0016021);; Biological Process: transmembrane transport (GO:0055085);;	K15275|2.32002e-130|tcc:TCM_011775|K15275 solute carrier family 35 (UDP-galactose transporter), member B1 | (RefSeq) UDP-galactose transporter 3 isoform 1	--	[G]	Carbohydrate transport and metabolism	UAA transporter family;; UAA transporter family	UDP-galactose/UDP-glucose transporter 3 OS=Arabidopsis thaliana OX=3702 GN=UTR3 PE=1 SV=1	EG	Amino acid transport and metabolism;; Carbohydrate transport and metabolism	UDP-galactose/UDP-glucose transporter 3 isoform X2 [Cucurbita pepo subsp. pepo]
Elaeagnus_angustifolia_newGene_4731	[O]	Posttranslational modification, protein turnover, chaperones	Molecular Function: ATP binding (GO:0005524);; Biological Process: protein ubiquitination (GO:0016567);; Molecular Function: transferase activity (GO:0016740);; Molecular Function: ligase activity (GO:0016874);;	--	--	[O]	Posttranslational modification, protein turnover, chaperones	Ubiquitin-conjugating enzyme	Ubiquitin-conjugating enzyme E2-17 kDa OS=Solanum lycopersicum OX=4081 PE=2 SV=1	O	Posttranslational modification, protein turnover, chaperones	PREDICTED: ubiquitin-conjugating enzyme E2 28-like isoform X1 [Nicotiana tabacum]
Elaeagnus_angustifolia_newGene_7096	--	--	Molecular Function: cyclin-dependent protein serine/threonine kinase activity (GO:0004693);; Cellular Component: integral component of membrane (GO:0016021);; Biological Process: regulation of cell cycle (GO:0051726);;	--	--	[GE]	--	Triose-phosphate Transporter family;; EamA-like transporter family;; UAA transporter family	UDP-galactose transporter 1 OS=Arabidopsis thaliana OX=3702 GN=UDP-GALT1 PE=2 SV=1	S	Function unknown	UDP-galactose transporter 1 [Prunus persica]
Elaeagnus_angustifolia_newGene_2495	--	--	--	--	--	--	--	--	--	S	Function unknown	hypothetical protein POPTR_0008s22220g [Populus trichocarpa]
Elaeagnus_angustifolia_newGene_6974	--	--	--	--	--	[R]	General function prediction only	PPR repeat;; PPR repeat family;; PPR repeat;; Pentatricopeptide repeat domain;; Pentacotripeptide-repeat region of PRORP	Pentatricopeptide repeat-containing protein At5g66500, mitochondrial OS=Arabidopsis thaliana OX=3702 GN=PCMP-E38 PE=2 SV=1	S	Function unknown	pentatricopeptide repeat-containing protein At5g66500, mitochondrial [Quercus suber]
Elaeagnus_angustifolia_newGene_6324	--	--	--	--	--	--	--	--	--	--	--	PREDICTED: uncharacterized protein LOC105352671 [Fragaria vesca subsp. vesca]
Elaeagnus_angustifolia_newGene_7264	--	--	Molecular Function: actin binding (GO:0003779);; Cellular Component: cytoplasm (GO:0005737);; Cellular Component: cytoskeleton (GO:0005856);;	K05759|7.67094e-74|jcu:105637824|K05759 profilin | (RefSeq) profilin-1	--	[Z]	Cytoskeleton	Profilin	Profilin-1 OS=Ricinus communis OX=3988 GN=PRO1 PE=2 SV=1	O	Posttranslational modification, protein turnover, chaperones	profilin-1 [Manihot esculenta]
Elaeagnus_angustifolia_newGene_4205	--	--	Molecular Function: protein phosphatase inhibitor activity (GO:0004864);; Biological Process: regulation of signal transduction (GO:0009966);; Biological Process: negative regulation of catalytic activity (GO:0043086);; Biological Process: regulation of phosphoprotein phosphatase activity (GO:0043666);;	K16833|3.39351e-43|pmum:103333234|K16833 protein phosphatase inhibitor 2 | (RefSeq) protein phosphatase inhibitor 2	--	--	--	Protein phosphatase inhibitor 2 (IPP-2)	Protein phosphatase inhibitor 2 OS=Arabidopsis thaliana OX=3702 GN=I-2 PE=1 SV=1	S	Function unknown	PREDICTED: protein phosphatase inhibitor 2 isoform X1 [Prunus mume]
Elaeagnus_angustifolia_newGene_9965	--	--	--	--	--	--	--	PDDEXK-like family of unknown function	--	S	Function unknown	PREDICTED: uncharacterized protein LOC107413121 [Ziziphus jujuba]
Elaeagnus_angustifolia_newGene_886	--	--	Cellular Component: membrane (GO:0016020);;	--	--	--	--	Protein of unknown function (DUF1517)	--	S	Function unknown	PREDICTED: uncharacterized protein LOC107403653 [Ziziphus jujuba]
Elaeagnus_angustifolia_newGene_10476	[R]	General function prediction only	Molecular Function: metal ion binding (GO:0046872);;	--	--	[R]	General function prediction only	WD domain, G-beta repeat;; PQQ-like domain	Zinc finger CCCH domain-containing protein 17 OS=Oryza sativa subsp. japonica OX=39947 GN=Os02g0677700 PE=2 SV=2	S	Function unknown	PREDICTED: zinc finger CCCH domain-containing protein 48-like [Prunus mume]
Elaeagnus_angustifolia_newGene_2898	--	--	Molecular Function: nucleic acid binding (GO:0003676);; Molecular Function: chromatin binding (GO:0003682);; Molecular Function: transcription factor activity, sequence-specific DNA binding (GO:0003700);; Molecular Function: transcription coactivator activity (GO:0003713);; Molecular Function: histone acetyltransferase activity (GO:0004402);; Cellular Component: nucleus (GO:0005634);; Biological …	--	--	--	--	Myb-like DNA-binding domain	Transcription factor KUA1 OS=Arabidopsis thaliana OX=3702 GN=KUA1 PE=1 SV=1	K	Transcription	GAMYB transcription factor [Trema orientalis]
Elaeagnus_angustifolia_newGene_1947	--	--	Cellular Component: integral component of membrane (GO:0016021);;	--	--	[R]	General function prediction only	Late exocytosis, associated with Golgi transport	CSC1-like protein At3g54510 OS=Arabidopsis thaliana OX=3702 GN=At3g54510 PE=3 SV=1	S	Function unknown	PREDICTED: CSC1-like protein At3g54510, partial [Juglans regia]
Elaeagnus_angustifolia_newGene_9636	--	--	--	--	--	--	--	Agenet domain;; ENT domain	--	S	Function unknown	PREDICTED: uncharacterized protein LOC107432399 [Ziziphus jujuba]
Elaeagnus_angustifolia_newGene_5513	--	--	Biological Process: glycolipid metabolic process (GO:0006664);; Cellular Component: endomembrane system (GO:0012505);; Cellular Component: integral component of membrane (GO:0016021);; Molecular Function: glucosyltransferase activity (GO:0046527);;	K13667|0|pper:PRUPE_ppa026562mg|K13667 protein glucosyltransferase [EC:2.4.1.-] | (RefSeq) hypothetical protein	--	[R]	General function prediction only	Glycosyl transferase family 90;; Glycosyl transferase family 90	--	S	Function unknown	O-glucosyltransferase rumi homolog [Prunus avium]
Elaeagnus_angustifolia_newGene_4115	--	--	Biological Process: spindle assembly (GO:0051225);; Cellular Component: HAUS complex (GO:0070652);;	--	--	--	--	HAUS augmin-like complex subunit 6 N-terminus	AUGMIN subunit 6 OS=Arabidopsis thaliana OX=3702 GN=AUG6 PE=1 SV=1	S	Function unknown	PREDICTED: AUGMIN subunit 6 [Prunus mume]
Elaeagnus_angustifolia_newGene_94	--	--	Cellular Component: mitochondrial respiratory chain complex I (GO:0005747);;	--	--	--	--	--	--	S	Function unknown	PREDICTED: uncharacterized protein LOC100781005 [Glycine max]
Elaeagnus_angustifolia_newGene_2100	--	--	Cellular Component: anchored component of plasma membrane (GO:0046658);;	--	--	--	--	--	Uncharacterized GPI-anchored protein At4g28100 OS=Arabidopsis thaliana OX=3702 GN=At4g28100 PE=1 SV=1	S	Function unknown	uncharacterized GPI-anchored protein At4g28100 [Morus notabilis]
Elaeagnus_angustifolia_newGene_5080	--	--	Molecular Function: nucleic acid binding (GO:0003676);; Molecular Function: metal ion binding (GO:0046872);;	--	--	[R]	General function prediction only	--	Protein SHOOT GRAVITROPISM 5 OS=Arabidopsis thaliana OX=3702 GN=SGR5 PE=1 SV=1	S	Function unknown	Zinc finger, C2H2 [Corchorus olitorius]
Elaeagnus_angustifolia_newGene_991	--	--	Cellular Component: membrane (GO:0016020);;	--	--	--	--	Plastocyanin-like domain	Blue copper protein OS=Arabidopsis thaliana OX=3702 GN=BCB PE=1 SV=2	S	Function unknown	cucumber peeling cupredoxin [Morus notabilis]
Elaeagnus_angustifolia_newGene_1859	--	--	Molecular Function: transcription factor activity, sequence-specific DNA binding (GO:0003700);; Cellular Component: nucleus (GO:0005634);; Biological Process: regulation of transcription, DNA-templated (GO:0006355);; Biological Process: anatomical structure morphogenesis (GO:0009653);; Molecular Function: sequence-specific DNA binding (GO:0043565);; Biological Process: system development (GO:0048…	K09338|1.19447e-118|pop:POPTR_0001s15490g|K09338 homeobox-leucine zipper protein | (RefSeq) homeobox-leucine zipper family protein	--	[K]	Transcription	HD-ZIP protein N terminus;; Homeobox domain;; Homeobox associated leucine zipper;; Homeobox KN domain	Homeobox-leucine zipper protein HAT4 OS=Arabidopsis thaliana OX=3702 GN=HAT4 PE=1 SV=1	K	Transcription	homeobox-leucine zipper family protein [Populus trichocarpa]
Elaeagnus_angustifolia_newGene_4134	[M]	Cell wall/membrane/envelope biogenesis	--	--	--	[R]	General function prediction only	Kelch motif;; Kelch motif;; Kelch motif;; Galactose oxidase, central domain;; Galactose oxidase, central domain;; F-box domain	F-box/kelch-repeat protein At1g55270 OS=Arabidopsis thaliana OX=3702 GN=At1g55270 PE=2 SV=1	S	Function unknown	F-box/kelch-repeat protein At1g55270 [Morus notabilis]
Elaeagnus_angustifolia_newGene_3552	--	--	Cellular Component: membrane (GO:0016020);; Cellular Component: cell part (GO:0044464);;	K15378|1.00655e-30|pper:PRUPE_ppa003041mg|K15378 solute carrier family 45, member 1/2/4 | (RefSeq) hypothetical protein	--	[G]	Carbohydrate transport and metabolism	--	Sucrose transport protein SUC3 OS=Arabidopsis thaliana OX=3702 GN=SUC3 PE=1 SV=1	U	Intracellular trafficking, secretion, and vesicular transport	PREDICTED: sucrose transport protein SUC3 isoform X2 [Malus domestica]
Elaeagnus_angustifolia_newGene_4049	[IR]	Lipid transport and metabolism;; General function prediction only	Molecular Function: hydrolase activity, acting on ester bonds (GO:0016788);;	--	--	--	--	GDSL-like Lipase/Acylhydrolase	GDSL esterase/lipase At3g48460 OS=Arabidopsis thaliana OX=3702 GN=At3g48460 PE=2 SV=1	S	Function unknown	PREDICTED: GDSL esterase/lipase At3g48460 [Ziziphus jujuba]
Elaeagnus_angustifolia_newGene_8474	--	--	Biological Process: primary metabolic process (GO:0044238);; Biological Process: cellular macromolecule metabolic process (GO:0044260);; Biological Process: regulation of cellular process (GO:0050794);;	--	--	--	--	bZIP transcription factor;; Basic region leucine zipper	Basic leucine zipper 43 OS=Arabidopsis thaliana OX=3702 GN=BZIP43 PE=1 SV=1	K	Transcription	PREDICTED: basic leucine zipper 43 [Theobroma cacao]
Elaeagnus_angustifolia_newGene_7262	[T]	Signal transduction mechanisms	Molecular Function: phosphatidylinositol-4,5-bisphosphate 5-phosphatase activity (GO:0004439);; Molecular Function: protein tyrosine phosphatase activity (GO:0004725);; Molecular Function: protein tyrosine/serine/threonine phosphatase activity (GO:0008138);; Biological Process: peptidyl-tyrosine dephosphorylation (GO:0035335);;	K14165|2.78902e-154|pmum:103340795|K14165 atypical dual specificity phosphatase [EC:3.1.3.16 3.1.3.48] | (RefSeq) putative dual specificity protein phosphatase DSP8	--	[V]	Defense mechanisms	Dual specificity phosphatase, catalytic domain	Putative dual specificity protein phosphatase DSP8 OS=Arabidopsis thaliana OX=3702 GN=DSP8 PE=2 SV=2	T	Signal transduction mechanisms	Dual specificity phosphatase [Parasponia andersonii]
Elaeagnus_angustifolia_newGene_5473	--	--	Cellular Component: mitochondrion (GO:0005739);; Cellular Component: plastid (GO:0009536);; Cellular Component: membrane (GO:0016020);; Biological Process: phospholipid scrambling (GO:0017121);; Molecular Function: phospholipid scramblase activity (GO:0017128);;	--	--	[M]	Cell wall/membrane/envelope biogenesis	--	--	S	Function unknown	PREDICTED: altered inheritance rate of mitochondria protein 25-like [Ziziphus jujuba]
Elaeagnus_angustifolia_newGene_4850	[EF]	Amino acid transport and metabolism;; Nucleotide transport and metabolism	Molecular Function: serine-glyoxylate transaminase activity (GO:0050281);;	K00830|5.92325e-48|aip:107608681|K00830 alanine-glyoxylate transaminase / serine-glyoxylate transaminase / serine-pyruvate transaminase [EC:2.6.1.44 2.6.1.45 2.6.1.51] | (RefSeq) serine--glyoxylate aminotransferase	Alanine, aspartate and glutamate metabolism (ko00250);Glycine, serine and threonine metabolism (ko00260);Glyoxylate and dicarboxylate metabolism (ko00630);Carbon metabolism (ko01200);Peroxisome (ko04146)	[R]	General function prediction only	Aminotransferase class-V	Serine--glyoxylate aminotransferase OS=Arabidopsis thaliana OX=3702 GN=AGT1 PE=1 SV=2	E	Amino acid transport and metabolism	hypothetical protein GOBAR_AA22736 [Gossypium barbadense]
Elaeagnus_angustifolia_newGene_3694	--	--	Molecular Function: lipid binding (GO:0008289);;	--	--	--	--	START domain	--	S	Function unknown	hypothetical protein POPTR_004G231000v3 [Populus trichocarpa]
Elaeagnus_angustifolia_newGene_11467	--	--	--	--	--	--	--	--	--	S	Function unknown	PREDICTED: uncharacterized protein LOC102661553 [Glycine max]
Elaeagnus_angustifolia_newGene_6314	--	--	--	K08867|5.04513e-30|vvi:100259251|K08867 WNK lysine deficient protein kinase [EC:2.7.11.1] | (RefSeq) probable serine/threonine-protein kinase WNK6	--	[R]	General function prediction only	--	Probable serine/threonine-protein kinase WNK6 OS=Arabidopsis thaliana OX=3702 GN=WNK6 PE=2 SV=1	T	Signal transduction mechanisms	PREDICTED: probable serine/threonine-protein kinase WNK6 isoform X1 [Vitis vinifera]
Elaeagnus_angustifolia_newGene_176	--	--	Cellular Component: cytoplasm (GO:0005737);; Molecular Function: metal ion binding (GO:0046872);; Biological Process: cellular transition metal ion homeostasis (GO:0046916);;	K07213|1.98483e-19|gra:105779205|K07213 copper chaperone | (RefSeq) copper transport protein CCH-like	--	[P]	Inorganic ion transport and metabolism	--	Copper transport protein ATX1 OS=Arabidopsis thaliana OX=3702 GN=ATX1 PE=1 SV=2	S	Function unknown	unnamed protein product [Coffea canephora]
Elaeagnus_angustifolia_newGene_4425	--	--	--	K18635|6.84847e-25|vvi:100252679|K18635 protein SPIRAL1 and related proteins | (RefSeq) protein SPIRAL1-like 1	--	--	--	--	Protein SPIRAL1-like 2 OS=Arabidopsis thaliana OX=3702 GN=SP1L2 PE=2 SV=1	S	Function unknown	PREDICTED: protein SPIRAL1-like 1 [Vitis vinifera]
Elaeagnus_angustifolia_newGene_4146	--	--	Cellular Component: integral component of membrane (GO:0016021);;	--	--	--	--	Hydrophobic seed protein;; Probable lipid transfer;; Protease inhibitor/seed storage/LTP family	pEARLI1-like lipid transfer protein 1 OS=Arabidopsis thaliana OX=3702 GN=AZI1 PE=1 SV=1	U	Intracellular trafficking, secretion, and vesicular transport	hypothetical protein CRG98_027036 [Punica granatum]
Elaeagnus_angustifolia_newGene_5088	[K]	Transcription	Molecular Function: protein serine/threonine kinase activity (GO:0004674);; Molecular Function: ATP binding (GO:0005524);; Biological Process: protein phosphorylation (GO:0006468);; Cellular Component: integral component of membrane (GO:0016021);;	--	--	--	--	Leucine rich repeat;; Protein kinase domain;; Protein tyrosine kinase;; Leucine Rich repeats (2 copies);; Leucine Rich Repeat;; Leucine rich repeat N-terminal domain;; Leucine Rich repeat	Serine/threonine-protein kinase BRI1-like 2 OS=Arabidopsis thaliana OX=3702 GN=BRL2 PE=1 SV=1	S	Function unknown	serine/threonine-protein kinase BRI1-like 2 [Prunus persica]
Elaeagnus_angustifolia_newGene_834	--	--	--	--	--	--	--	--	--	--	--	Cytochrome P [Trema orientalis]
Elaeagnus_angustifolia_newGene_10360	--	--	--	--	--	--	--	--	--	--	--	Basic helix-loop-helix transcription factor [Parasponia andersonii]
Elaeagnus_angustifolia_newGene_3059	--	--	--	--	--	--	--	--	--	--	--	hypothetical protein CFP56_10739 [Quercus suber]
Elaeagnus_angustifolia_newGene_7349	[O]	Posttranslational modification, protein turnover, chaperones	Molecular Function: serine-type endopeptidase activity (GO:0004252);; Cellular Component: Golgi apparatus (GO:0005794);; Biological Process: proteolysis (GO:0006508);; Cellular Component: integral component of membrane (GO:0016021);; Biological Process: hyperosmotic salinity response (GO:0042538);;	K08653|0|tcc:TCM_037871|K08653 membrane-bound transcription factor site-1 protease [EC:3.4.21.112] | (RefSeq) Site-1 protease, putative isoform 1	Protein processing in endoplasmic reticulum (ko04141)	[O]	Posttranslational modification, protein turnover, chaperones	Subtilase family;; Subtilase family	Subtilisin-like protease SBT6.1 OS=Arabidopsis thaliana OX=3702 GN=SBT6.1 PE=1 SV=1	O	Posttranslational modification, protein turnover, chaperones	subtilisin-like protease SBT6.1 isoform X3 [Durio zibethinus]
Elaeagnus_angustifolia_newGene_6799	--	--	Cellular Component: cell wall (GO:0005618);; Cellular Component: vacuole (GO:0005773);; Biological Process: response to virus (GO:0009615);; Biological Process: systemic acquired resistance (GO:0009627);; Biological Process: response to UV-B (GO:0010224);; Biological Process: regulation of anthocyanin biosynthetic process (GO:0031540);; Biological Process: response to cadmium ion (GO:0046686);; C…	--	--	--	--	--	Pathogenesis-related protein 5 OS=Arabidopsis thaliana OX=3702 GN=At1g75040 PE=1 SV=1	S	Function unknown	pathogenesis-related thaumatin family protein [Medicago truncatula]
Elaeagnus_angustifolia_newGene_5144	--	--	Molecular Function: nucleic acid binding (GO:0003676);;	--	--	[R]	General function prediction only	--	--	L	Replication, recombination and repair	uncharacterized protein LOC111395103 [Olea europaea var. sylvestris]
Elaeagnus_angustifolia_newGene_263	[R]	General function prediction only	--	K14487|0|pper:PRUPE_ppa003065mg|K14487 auxin responsive GH3 gene family | (RefSeq) hypothetical protein	Plant hormone signal transduction (ko04075)	--	--	GH3 auxin-responsive promoter	Indole-3-acetic acid-amido synthetase GH3.17 OS=Arabidopsis thaliana OX=3702 GN=GH3.17 PE=1 SV=1	S	Function unknown	indole-3-acetic acid-amido synthetase GH3.17-like [Quercus suber]
Elaeagnus_angustifolia_newGene_9254	--	--	Molecular Function: DNA binding (GO:0003677);; Molecular Function: transcription factor activity, sequence-specific DNA binding (GO:0003700);; Cellular Component: nucleus (GO:0005634);; Biological Process: regulation of transcription, DNA-templated (GO:0006355);; Molecular Function: protein dimerization activity (GO:0046983);;	K09264|5.94009e-76|pxb:103949344|K09264 MADS-box transcription factor, plant | (RefSeq) floral homeotic protein PMADS 2	--	[K]	Transcription	SRF-type transcription factor (DNA-binding and dimerisation domain);; K-box region	Floral homeotic protein GLOBOSA OS=Antirrhinum majus OX=4151 GN=GLO PE=1 SV=1	K	Transcription	PREDICTED: floral homeotic protein PMADS 2 [Pyrus x bretschneideri]
Elaeagnus_angustifolia_newGene_4775	[O]	Posttranslational modification, protein turnover, chaperones	--	--	--	[O]	Posttranslational modification, protein turnover, chaperones	DnaJ domain	Chaperone protein dnaJ 6 OS=Arabidopsis thaliana OX=3702 GN=ATJ6 PE=2 SV=1	O	Posttranslational modification, protein turnover, chaperones	dnaJ homolog subfamily B member 6-like [Cajanus cajan]
Elaeagnus_angustifolia_newGene_10267	--	--	--	--	--	--	--	GRAM domain	GEM-like protein 4 OS=Arabidopsis thaliana OX=3702 GN=At5g08350 PE=2 SV=1	S	Function unknown	PREDICTED: putative GEM-like protein 8 [Ziziphus jujuba]
Elaeagnus_angustifolia_newGene_1972	--	--	Biological Process: suberin biosynthetic process (GO:0010345);; Molecular Function: anthranilate N-benzoyltransferase activity (GO:0047672);; Molecular Function: hydroxycinnamoyltransferase activity (GO:0050734);; Biological Process: cell wall pectin biosynthetic process (GO:0052325);;	K15400|0|vvi:100854389|K15400 omega-hydroxypalmitate O-feruloyl transferase [EC:2.3.1.188] | (RefSeq) omega-hydroxypalmitate O-feruloyl transferase	Cutin, suberine and wax biosynthesis (ko00073)	--	--	Transferase family	Omega-hydroxypalmitate O-feruloyl transferase OS=Arabidopsis thaliana OX=3702 GN=HHT1 PE=1 SV=1	S	Function unknown	Transferase [Trema orientalis]
Elaeagnus_angustifolia_newGene_8088	[T]	Signal transduction mechanisms	Molecular Function: magnesium ion binding (GO:0000287);; Molecular Function: pyruvate kinase activity (GO:0004743);; Biological Process: glycolytic process (GO:0006096);; Molecular Function: kinase activity (GO:0016301);; Molecular Function: potassium ion binding (GO:0030955);;	K00873|0|fve:101310390|K00873 pyruvate kinase [EC:2.7.1.40] | (RefSeq) pyruvate kinase, cytosolic isozyme	Glycolysis / Gluconeogenesis (ko00010);Purine metabolism (ko00230);Pyruvate metabolism (ko00620);Carbon metabolism (ko01200);Biosynthesis of amino acids (ko01230)	[G]	Carbohydrate transport and metabolism	Pyruvate kinase, barrel domain;; Pyruvate kinase, alpha/beta domain	Pyruvate kinase, cytosolic isozyme OS=Nicotiana tabacum OX=4097 PE=2 SV=1	G	Carbohydrate transport and metabolism	PREDICTED: pyruvate kinase, cytosolic isozyme [Fragaria vesca subsp. vesca]
Elaeagnus_angustifolia_newGene_82	[R]	General function prediction only	Molecular Function: beta-1,4-mannosylglycoprotein 4-beta-N-acetylglucosaminyltransferase activity (GO:0003830);; Biological Process: protein N-linked glycosylation (GO:0006487);; Cellular Component: integral component of membrane (GO:0016021);;	K00737|0|cit:102616219|K00737 beta-1,4-mannosyl-glycoprotein beta-1,4-N-acetylglucosaminyltransferase [EC:2.4.1.144] | (RefSeq) uncharacterized LOC102616219	N-Glycan biosynthesis (ko00510)	--	--	Glycosyltransferase family 17	--	S	Function unknown	Glycosyl transferase [Trema orientalis]
Elaeagnus_angustifolia_newGene_5543	[DZ]	Cell cycle control, cell division, chromosome partitioning;; Cytoskeleton	Molecular Function: oxidoreductase activity, acting on paired donors, with incorporation or reduction of molecular oxygen (GO:0016705);; Biological Process: oxidation-reduction process (GO:0055114);;	--	--	[S]	Function unknown	Regulator of chromosome condensation (RCC1) repeat;; Regulator of chromosome condensation (RCC1) repeat	Ultraviolet-B receptor UVR8 OS=Arabidopsis thaliana OX=3702 GN=UVR8 PE=1 SV=1	DZ	Cell cycle control, cell division, chromosome partitioning;; Cytoskeleton	Regulator of chromosome condensation [Parasponia andersonii]
Elaeagnus_angustifolia_newGene_2564	[Q]	Secondary metabolites biosynthesis, transport and catabolism	Molecular Function: oxidoreductase activity, acting on paired donors, with incorporation or reduction of molecular oxygen, 2-oxoglutarate as one donor, and incorporation of one atom each of oxygen into both donors (GO:0016706);; Molecular Function: metal ion binding (GO:0046872);; Biological Process: oxidation-reduction process (GO:0055114);;	--	--	[QR]	--	non-haem dioxygenase in morphine synthesis N-terminal;; 2OG-Fe(II) oxygenase superfamily	Flavanone 3-dioxygenase 2 OS=Oryza sativa subsp. japonica OX=39947 GN=F3H-2 PE=1 SV=1	S	Function unknown	protein DMR6-LIKE OXYGENASE 2 [Citrus clementina]
Elaeagnus_angustifolia_newGene_2626	--	--	Cellular Component: nucleus (GO:0005634);; Biological Process: regulation of transcription, DNA-templated (GO:0006355);; Molecular Function: zinc ion binding (GO:0008270);;	--	--	[K]	Transcription	Putative zinc finger motif, C2HC5-type	--	S	Function unknown	activating signal cointegrator 1-like [Quercus suber]
Elaeagnus_angustifolia_newGene_1566	--	--	--	--	--	--	--	Domain of unknown function (DUF1985)	--	--	--	uncharacterized protein LOC109948730 [Prunus persica]
Elaeagnus_angustifolia_newGene_3877	[H]	Coenzyme transport and metabolism	Cellular Component: mitochondrial inner membrane (GO:0005743);; Biological Process: response to cold (GO:0009409);; Molecular Function: alternative oxidase activity (GO:0009916);; Cellular Component: integral component of membrane (GO:0016021);; Biological Process: mitochondria-nucleus signaling pathway (GO:0031930);; Biological Process: cellular respiration (GO:0045333);; Molecular Function: met…	K17893|0|pmum:103336721|K17893 ubiquinol oxidase [EC:1.10.3.11] | (RefSeq) ubiquinol oxidase 2, mitochondrial-like	--	--	--	Alternative oxidase	Ubiquinol oxidase 1a, mitochondrial OS=Arabidopsis thaliana OX=3702 GN=AOX1A PE=1 SV=2	S	Function unknown	Alternative oxidase [Trema orientalis]
Elaeagnus_angustifolia_newGene_8386	[J]	Translation, ribosomal structure and biogenesis	Cellular Component: intracellular ribonucleoprotein complex (GO:0030529);;	K02955|3.95687e-71|zma:100216896|K02955 small subunit ribosomal protein S14e | (RefSeq) cl25046_1a, GRMZM2G069762; uncharacterized LOC100216896	Ribosome (ko03010)	[J]	Translation, ribosomal structure and biogenesis	Ribosomal protein S11	40S ribosomal protein S14 OS=Zea mays OX=4577 PE=3 SV=1	J	Translation, ribosomal structure and biogenesis	CRY1-like protein 2 [Zea mays]
Elaeagnus_angustifolia_newGene_3246	--	--	--	K11547|2.02215e-43|csv:101221570|K11547 kinetochore protein NDC80 | (RefSeq) kinetochore protein NDC80 homolog	--	[D]	Cell cycle control, cell division, chromosome partitioning	--	--	D	Cell cycle control, cell division, chromosome partitioning	Kinetochore protein Ndc [Trema orientalis]
Elaeagnus_angustifolia_newGene_467	[E]	Amino acid transport and metabolism	Molecular Function: transporter activity (GO:0005215);; Biological Process: transport (GO:0006810);; Cellular Component: integral component of membrane (GO:0016021);;	--	--	[E]	Amino acid transport and metabolism	POT family	Protein NRT1/ PTR FAMILY 5.1 OS=Arabidopsis thaliana OX=3702 GN=NPF5.1 PE=2 SV=2	E	Amino acid transport and metabolism	PREDICTED: protein NRT1/ PTR FAMILY 5.1 [Ziziphus jujuba]
Elaeagnus_angustifolia_newGene_2496	--	--	--	--	--	--	--	--	TORTIFOLIA1-like protein 3 OS=Arabidopsis thaliana OX=3702 GN=TOR1L3 PE=2 SV=1	S	Function unknown	PREDICTED: microtubule-associated protein TORTIFOLIA1 isoform X3 [Ziziphus jujuba]
Elaeagnus_angustifolia_newGene_9568	--	--	Cellular Component: membrane (GO:0016020);;	--	--	[S]	Function unknown	Serine incorporator (Serinc);; Serine incorporator (Serinc)	--	S	Function unknown	PREDICTED: probable serine incorporator [Ziziphus jujuba]
Elaeagnus_angustifolia_newGene_3005	--	--	--	--	--	--	--	--	DCC family protein At1g52590, chloroplastic OS=Arabidopsis thaliana OX=3702 GN=At1g52590 PE=2 SV=1	S	Function unknown	PREDICTED: DCC family protein At1g52590, chloroplastic [Prunus mume]
Elaeagnus_angustifolia_newGene_651	--	--	Molecular Function: nucleotide binding (GO:0000166);; Molecular Function: nucleic acid binding (GO:0003676);;	--	--	[R]	General function prediction only	RNA recognition motif. (a.k.a. RRM, RBD, or RNP domain);; Ataxin-2 C-terminal region	Polyadenylate-binding protein-interacting protein 11 OS=Arabidopsis thaliana OX=3702 GN=CID11 PE=2 SV=1	S	Function unknown	PREDICTED: polyadenylate-binding protein-interacting protein 12 [Ziziphus jujuba]
Elaeagnus_angustifolia_newGene_938	--	--	--	--	--	--	--	--	--	S	Function unknown	uncharacterized protein LOC21387674 [Morus notabilis]
Elaeagnus_angustifolia_newGene_1901	[IQR]	Lipid transport and metabolism;; Secondary metabolites biosynthesis, transport and catabolism;; General function prediction only	Molecular Function: NADPH dehydrogenase activity (GO:0003959);; Cellular Component: chloroplast thylakoid membrane (GO:0009535);; Cellular Component: chloroplast envelope (GO:0009941);; Molecular Function: protochlorophyllide reductase activity (GO:0016630);; Biological Process: oxidation-reduction process (GO:0055114);;	K00218|0|tcc:TCM_008067|K00218 protochlorophyllide reductase [EC:1.3.1.33] | (RefSeq) Protochlorophyllide oxidoreductase C, C,PORC	Porphyrin and chlorophyll metabolism (ko00860)	[Q]	Secondary metabolites biosynthesis, transport and catabolism	short chain dehydrogenase;; Enoyl-(Acyl carrier protein) reductase;; KR domain	Protochlorophyllide reductase, chloroplastic OS=Cucumis sativus OX=3659 GN=PORA PE=2 SV=1	S	Function unknown	Short-chain dehydrogenase/reductase [Trema orientalis]
Elaeagnus_angustifolia_newGene_1853	--	--	--	--	--	--	--	--	--	S	Function unknown	uncharacterized protein LOC18776601 isoform X2 [Prunus persica]
Elaeagnus_angustifolia_newGene_10534	--	--	Molecular Function: transcription factor activity, sequence-specific DNA binding (GO:0003700);; Biological Process: regulation of transcription, DNA-templated (GO:0006355);; Molecular Function: sequence-specific DNA binding (GO:0043565);;	--	--	--	--	WRKY DNA -binding domain	Probable WRKY transcription factor 75 OS=Arabidopsis thaliana OX=3702 GN=WRKY75 PE=2 SV=1	K	Transcription	PREDICTED: probable WRKY transcription factor 75 [Nicotiana tomentosiformis]
Elaeagnus_angustifolia_newGene_4726	--	--	Cellular Component: nuclear telomere cap complex (GO:0000783);; Molecular Function: double-stranded telomeric DNA binding (GO:0003691);; Biological Process: telomeric loop formation (GO:0031627);;	--	--	--	--	--	--	K	Transcription	GAMYB transcription factor [Trema orientalis]
Elaeagnus_angustifolia_newGene_5327	[K]	Transcription	--	--	--	--	--	TIR domain;; NB-ARC domain;; TIR domain	Putative disease resistance protein At4g11170 OS=Arabidopsis thaliana OX=3702 GN=At4g11170 PE=2 SV=1	S	Function unknown	PREDICTED: TMV resistance protein N-like [Ziziphus jujuba]
Elaeagnus_angustifolia_newGene_10433	--	--	--	--	--	--	--	--	F-box protein At2g02240 OS=Arabidopsis thaliana OX=3702 GN=At2g02240 PE=2 SV=1	S	Function unknown	Phloem protein [Trema orientalis]
Elaeagnus_angustifolia_newGene_4223	--	--	Cellular Component: chloroplast thylakoid (GO:0009534);;	--	--	[S]	Function unknown	Chlorophyll A-B binding protein	--	S	Function unknown	Chlorophyll A-B binding protein [Trema orientalis]
Elaeagnus_angustifolia_newGene_767	[K]	Transcription	Molecular Function: ATP binding (GO:0005524);; Biological Process: protein phosphorylation (GO:0006468);; Cellular Component: integral component of membrane (GO:0016021);; Molecular Function: tau-protein kinase activity (GO:0050321);;	--	--	--	--	Protein kinase domain;; Protein tyrosine kinase;; Leucine rich repeat;; Leucine Rich repeats (2 copies);; Leucine rich repeat N-terminal domain	Probable inactive receptor kinase At1g48480 OS=Arabidopsis thaliana OX=3702 GN=RKL1 PE=2 SV=1	T	Signal transduction mechanisms	PREDICTED: probable inactive receptor kinase At1g48480 [Ziziphus jujuba]
Elaeagnus_angustifolia_newGene_4296	--	--	--	--	--	--	--	Protein of unknown function (DUF789)	--	S	Function unknown	hypothetical protein L484_004291 [Morus notabilis]
Elaeagnus_angustifolia_newGene_9661	--	--	--	--	--	--	--	--	--	S	Function unknown	PREDICTED: uncharacterized protein LOC101291673 [Fragaria vesca subsp. vesca]
Elaeagnus_angustifolia_newGene_2668	--	--	Molecular Function: chaperone binding (GO:0051087);;	--	--	[T]	Signal transduction mechanisms	BAG domain	BAG family molecular chaperone regulator 3 OS=Arabidopsis thaliana OX=3702 GN=BAG3 PE=1 SV=1	O	Posttranslational modification, protein turnover, chaperones	Molecular chaperone regulator [Trema orientalis]
Elaeagnus_angustifolia_newGene_1118	[HJ]	Coenzyme transport and metabolism;; Translation, ribosomal structure and biogenesis	--	K14487|0|jcu:105632850|K14487 auxin responsive GH3 gene family | (RefSeq) indole-3-acetic acid-amido synthetase GH3.6	Plant hormone signal transduction (ko04075)	--	--	GH3 auxin-responsive promoter	Indole-3-acetic acid-amido synthetase GH3.6 OS=Arabidopsis thaliana OX=3702 GN=GH3.6 PE=1 SV=1	S	Function unknown	PREDICTED: indole-3-acetic acid-amido synthetase GH3.6-like isoform X1 [Ziziphus jujuba]
Elaeagnus_angustifolia_newGene_4852	[R]	General function prediction only	--	--	--	[R]	General function prediction only	Ankyrin repeats (many copies);; Ankyrin repeat;; Ankyrin repeats (3 copies);; Ankyrin repeats (many copies);; Ankyrin repeat	Ankyrin repeat domain-containing protein 2A OS=Arabidopsis thaliana OX=3702 GN=AKR2A PE=1 SV=2	S	Function unknown	ankyrin repeat family protein [Populus trichocarpa]
Elaeagnus_angustifolia_newGene_4025	--	--	Cellular Component: extracellular region (GO:0005576);; Cellular Component: cell wall (GO:0005618);; Biological Process: plant-type cell wall organization (GO:0009664);; Cellular Component: membrane (GO:0016020);;	--	--	--	--	Pollen allergen;; Lytic transglycolase	Expansin-A13 OS=Arabidopsis thaliana OX=3702 GN=EXPA13 PE=2 SV=2	G	Carbohydrate transport and metabolism	Expansin [Trema orientalis]
Elaeagnus_angustifolia_newGene_6405	--	--	--	--	--	[L]	Replication, recombination and repair	DDE superfamily endonuclease;; Plant transposon protein	Protein ALP1-like OS=Arabidopsis thaliana OX=3702 GN=At3g55350 PE=2 SV=1	S	Function unknown	hypothetical protein L195_g036086, partial [Trifolium pratense]
Elaeagnus_angustifolia_newGene_8771	--	--	--	--	--	--	--	Reverse transcriptase-like	--	S	Function unknown	ribonuclease H [Trifolium pratense]
Elaeagnus_angustifolia_newGene_9241	--	--	--	--	--	[R]	General function prediction only	GAG-pre-integrase domain	Retrovirus-related Pol polyprotein from transposon TNT 1-94 OS=Nicotiana tabacum OX=4097 PE=2 SV=1	S	Function unknown	Retrovirus-related Pol polyprotein from transposon TNT 1-94 [Dendrobium catenatum]
Elaeagnus_angustifolia_newGene_10526	--	--	Biological Process: lipid metabolic process (GO:0006629);; Molecular Function: phosphoric diester hydrolase activity (GO:0008081);; Biological Process: single-organism cellular process (GO:0044763);;	--	--	[R]	General function prediction only	Glycerophosphoryl diester phosphodiesterase family;; Glycerophosphoryl diester phosphodiesterase family	Glycerophosphodiester phosphodiesterase GDPD2 OS=Arabidopsis thaliana OX=3702 GN=GDPD2 PE=2 SV=1	C	Energy production and conversion	PREDICTED: glycerophosphodiester phosphodiesterase GDPD1, chloroplastic-like [Ziziphus jujuba]
Elaeagnus_angustifolia_newGene_4596	--	--	--	--	--	--	--	Plant protein of unknown function (DUF868)	--	S	Function unknown	PREDICTED: uncharacterized protein LOC107412177 [Ziziphus jujuba]
Elaeagnus_angustifolia_newGene_639	[G]	Carbohydrate transport and metabolism	Biological Process: carbohydrate metabolic process (GO:0005975);; Biological Process: pentose-phosphate shunt (GO:0006098);; Molecular Function: 6-phosphogluconolactonase activity (GO:0017057);;	K01057|8.71892e-143|jcu:105634451|K01057 6-phosphogluconolactonase [EC:3.1.1.31] | (RefSeq) probable 6-phosphogluconolactonase 4, chloroplastic	Pentose phosphate pathway (ko00030);Carbon metabolism (ko01200)	[G]	Carbohydrate transport and metabolism	Glucosamine-6-phosphate isomerases/6-phosphogluconolactonase	Probable 6-phosphogluconolactonase 4, chloroplastic OS=Oryza sativa subsp. indica OX=39946 GN=OsI_031067 PE=3 SV=2	G	Carbohydrate transport and metabolism	6-phosphogluconolactonase [Parasponia andersonii]
Elaeagnus_angustifolia_newGene_3596	--	--	Cellular Component: cytoplasm (GO:0005737);; Biological Process: metal ion transport (GO:0030001);; Molecular Function: transition metal ion binding (GO:0046914);; Biological Process: cellular transition metal ion homeostasis (GO:0046916);;	--	--	[P]	Inorganic ion transport and metabolism	Heavy-metal-associated domain	Heavy metal-associated isoprenylated plant protein 39 OS=Arabidopsis thaliana OX=3702 GN=HIPP39 PE=2 SV=1	S	Function unknown	PREDICTED: uncharacterized protein LOC107430194 [Ziziphus jujuba]
Elaeagnus_angustifolia_newGene_3072	--	--	--	--	--	--	--	Protein of unknown function (DUF1677)	--	S	Function unknown	PREDICTED: uncharacterized protein LOC107435416 [Ziziphus jujuba]
Elaeagnus_angustifolia_newGene_4061	--	--	Cellular Component: plasma membrane (GO:0005886);; Biological Process: response to nitrate (GO:0010167);; Molecular Function: nitrate transmembrane transporter activity (GO:0015112);; Biological Process: nitrate transport (GO:0015706);; Cellular Component: integral component of membrane (GO:0016021);;	--	--	--	--	High-affinity nitrate transporter accessory;; Ser-Thr-rich glycosyl-phosphatidyl-inositol-anchored membrane family	High-affinity nitrate transporter-activating protein 2.1 OS=Oryza sativa subsp. japonica OX=39947 GN=NAR2.1 PE=1 SV=1	P	Inorganic ion transport and metabolism	PREDICTED: high-affinity nitrate transporter 3.1 [Ziziphus jujuba]
Elaeagnus_angustifolia_newGene_10657	[L]	Replication, recombination and repair	Biological Process: DNA repair (GO:0006281);; Molecular Function: dioxygenase activity (GO:0051213);; Biological Process: oxidation-reduction process (GO:0055114);;	--	--	[A]	RNA processing and modification	2OG-Fe(II) oxygenase superfamily	--	L	Replication, recombination and repair	Alkylated DNA repair protein AlkB [Parasponia andersonii]
Elaeagnus_angustifolia_newGene_5867	--	--	Molecular Function: zinc ion binding (GO:0008270);;	--	--	[R]	General function prediction only	DYW family of nucleic acid deaminases;; PPR repeat family;; PPR repeat;; PPR repeat;; Pentatricopeptide repeat domain;; PPR repeat family;; PPR repeat	Pentatricopeptide repeat-containing protein DOT4, chloroplastic OS=Arabidopsis thaliana OX=3702 GN=DOT4 PE=2 SV=1	S	Function unknown	DYW domain containing protein [Trema orientalis]
Elaeagnus_angustifolia_newGene_3233	--	--	Cellular Component: chloroplast thylakoid membrane (GO:0009535);; Cellular Component: photosystem I reaction center (GO:0009538);; Biological Process: photosynthesis (GO:0015979);;	K02692|1.35014e-106|nnu:104611929|K02692 photosystem I subunit II | (RefSeq) photosystem I reaction center subunit II, chloroplastic	Photosynthesis (ko00195)	--	--	PsaD	Photosystem I reaction center subunit II, chloroplastic OS=Cucumis sativus OX=3659 GN=psaD PE=1 SV=1	C	Energy production and conversion	PREDICTED: photosystem I reaction center subunit II, chloroplastic-like [Ziziphus jujuba]
Elaeagnus_angustifolia_newGene_8780	[T]	Signal transduction mechanisms	Molecular Function: calcium ion binding (GO:0005509);; Cellular Component: nucleus (GO:0005634);; Cellular Component: cytoplasm (GO:0005737);; Molecular Function: 2-alkenal reductase [NAD(P)] activity (GO:0032440);; Biological Process: root hair elongation (GO:0048767);; Biological Process: oxidation-reduction process (GO:0055114);;	K13448|2.98534e-71|csv:101212098|K13448 calcium-binding protein CML | (RefSeq) probable calcium-binding protein CML25	Plant-pathogen interaction (ko04626)	[T]	Signal transduction mechanisms	EF hand;; EF-hand domain pair;; EF hand;; EF-hand domain;; EF-hand domain pair;; Secreted protein acidic and rich in cysteine Ca binding region	Probable calcium-binding protein CML25 OS=Arabidopsis thaliana OX=3702 GN=CML25 PE=2 SV=1	DTZ	Cell cycle control, cell division, chromosome partitioning;; Signal transduction mechanisms;; Cytoskeleton	probable calcium-binding protein CML25 [Morus notabilis]
Elaeagnus_angustifolia_newGene_2355	--	--	--	--	--	--	--	--	Uncharacterized protein At3g27210 OS=Arabidopsis thaliana OX=3702 GN=Y-2 PE=1 SV=1	S	Function unknown	PREDICTED: uncharacterized protein At3g27210-like [Ziziphus jujuba]
Elaeagnus_angustifolia_newGene_10443	--	--	Molecular Function: nucleotide binding (GO:0000166);; Molecular Function: nucleic acid binding (GO:0003676);;	--	--	[R]	General function prediction only	--	--	S	Function unknown	RNA-binding protein 42 isoform X2 [Morus notabilis]
Elaeagnus_angustifolia_newGene_5286	--	--	--	--	--	[R]	General function prediction only	PPR repeat family;; PPR repeat;; PPR repeat;; Pentatricopeptide repeat domain;; Pentacotripeptide-repeat region of PRORP;; Mitochondrial ATPase expression;; Mitochondrial 28S ribosomal protein S27	Pentatricopeptide repeat-containing protein At2g19280 OS=Arabidopsis thaliana OX=3702 GN=At2g19280 PE=2 SV=2	S	Function unknown	Tetratricopeptide-like helical domain containing protein [Parasponia andersonii]
Elaeagnus_angustifolia_newGene_7477	--	--	Cellular Component: integral component of membrane (GO:0016021);;	--	--	--	--	Salt stress response/antifungal	Cysteine-rich repeat secretory protein 15 OS=Arabidopsis thaliana OX=3702 GN=CRRSP15 PE=1 SV=1	S	Function unknown	Stress-antifung domain-containing protein [Cephalotus follicularis]
Elaeagnus_angustifolia_newGene_3618	--	--	--	--	--	[R]	General function prediction only	--	Uncharacterized protein At4g22758 OS=Arabidopsis thaliana OX=3702 GN=At4g22758 PE=2 SV=1	S	Function unknown	hypothetical protein L484_023207 [Morus notabilis]
Elaeagnus_angustifolia_newGene_1275	--	--	--	K09422|1.76966e-68|vvi:100256383|K09422 myb proto-oncogene protein, plant | (RefSeq) myb-related protein Myb4	--	[K]	Transcription	Myb-like DNA-binding domain;; Myb-like DNA-binding domain	Transcription factor MYB102 OS=Arabidopsis thaliana OX=3702 GN=MYB102 PE=2 SV=1	K	Transcription	transcription factor MYB14-like [Quercus suber]
Elaeagnus_angustifolia_newGene_528	[G]	Carbohydrate transport and metabolism	Molecular Function: transporter activity (GO:0005215);; Cellular Component: integral component of membrane (GO:0016021);; Biological Process: transmembrane transport (GO:0055085);;	K13783|0|tcc:TCM_014926|K13783 MFS transporter, OPA family, solute carrier family 37 (glycerol-3-phosphate transporter), member 1/2 | (RefSeq) Phosphate starvation-induced gene 3 isoform 1	--	[G]	Carbohydrate transport and metabolism	Major Facilitator Superfamily;; Sugar (and other) transporter	Putative glycerol-3-phosphate transporter 1 OS=Arabidopsis thaliana OX=3702 GN=At3g47420 PE=2 SV=1	G	Carbohydrate transport and metabolism	Sugar phosphate transporter [Trema orientalis]
Elaeagnus_angustifolia_newGene_454	[DPM]	Cell cycle control, cell division, chromosome partitioning;; Inorganic ion transport and metabolism;; Cell wall/membrane/envelope biogenesis	Molecular Function: copper ion binding (GO:0005507);; Molecular Function: oxidoreductase activity, oxidizing metal ions (GO:0016722);; Biological Process: lignin catabolic process (GO:0046274);; Cellular Component: apoplast (GO:0048046);; Molecular Function: hydroquinone:oxygen oxidoreductase activity (GO:0052716);; Biological Process: oxidation-reduction process (GO:0055114);;	K05909|6.28024e-179|mdm:103427498|K05909 laccase [EC:1.10.3.2] | (RefSeq) laccase-12-like	--	[Q]	Secondary metabolites biosynthesis, transport and catabolism	Multicopper oxidase;; Multicopper oxidase	Laccase-5 OS=Arabidopsis thaliana OX=3702 GN=LAC5 PE=2 SV=1	Q	Secondary metabolites biosynthesis, transport and catabolism	laccase-12-like [Prunus avium]
Elaeagnus_angustifolia_newGene_2652	--	--	--	K13425|1.43714e-51|gra:105801810|K13425 WRKY transcription factor 22 | (RefSeq) probable WRKY transcription factor 27	Plant-pathogen interaction (ko04626)	--	--	WRKY DNA -binding domain	Probable WRKY transcription factor 27 OS=Arabidopsis thaliana OX=3702 GN=WRKY27 PE=2 SV=1	K	Transcription	PREDICTED: probable WRKY transcription factor 27 [Ziziphus jujuba]
Elaeagnus_angustifolia_newGene_10312	--	--	--	--	--	--	--	gag-polypeptide of LTR copia-type;; Zinc knuckle	Retrovirus-related Pol polyprotein from transposon TNT 1-94 OS=Nicotiana tabacum OX=4097 PE=2 SV=1	K	Transcription	Zinc finger, CCHC-type, partial [Trema orientalis]
Elaeagnus_angustifolia_newGene_9513	[U]	Intracellular trafficking, secretion, and vesicular transport	Cellular Component: membrane (GO:0016020);; Molecular Function: hydrolase activity (GO:0016787);; Cellular Component: plastid part (GO:0044435);;	K03100|2.9765e-124|pper:PRUPE_ppa008221mg|K03100 signal peptidase I [EC:3.4.21.89] | (RefSeq) hypothetical protein	Protein export (ko03060)	[O]	Posttranslational modification, protein turnover, chaperones	Signal peptidase, peptidase S26;; Peptidase S24-like	Chloroplast processing peptidase OS=Arabidopsis thaliana OX=3702 GN=PLSP1 PE=2 SV=2	U	Intracellular trafficking, secretion, and vesicular transport	PREDICTED: chloroplast processing peptidase [Ziziphus jujuba]
Elaeagnus_angustifolia_newGene_4006	[R]	General function prediction only	--	--	--	[S]	Function unknown	WD domain, G-beta repeat;; Anaphase-promoting complex subunit 4 WD40 domain	WD repeat-containing protein 26 homolog OS=Arabidopsis thaliana OX=3702 GN=WDR26 PE=1 SV=1	S	Function unknown	PREDICTED: WD repeat-containing protein 26-like [Ziziphus jujuba]
Elaeagnus_angustifolia_newGene_3527	--	--	--	K08819|1.14024e-09|tcc:TCM_021134|K08819 cyclin-dependent kinase 12/13 [EC:2.7.11.22 2.7.11.23] | (RefSeq) Serine/threonine-protein kinase isoform 1	--	--	--	--	--	--	--	Serine/threonine-protein kinase isoform 1 [Theobroma cacao]
Elaeagnus_angustifolia_newGene_3206	[G]	Carbohydrate transport and metabolism	Molecular Function: hydrolase activity, hydrolyzing O-glycosyl compounds (GO:0004553);; Biological Process: carbohydrate metabolic process (GO:0005975);;	K01193|0|egr:104449979|K01193 beta-fructofuranosidase [EC:3.2.1.26] | (RefSeq) beta-fructofuranosidase, insoluble isoenzyme CWINV1	Galactose metabolism (ko00052);Starch and sucrose metabolism (ko00500)	[G]	Carbohydrate transport and metabolism	Glycosyl hydrolases family 32 N-terminal domain;; Glycosyl hydrolases family 32 C terminal	Beta-fructofuranosidase, insoluble isoenzyme CWINV1 OS=Arabidopsis thaliana OX=3702 GN=CWINV1 PE=1 SV=1	G	Carbohydrate transport and metabolism	hypothetical protein L484_005113 [Morus notabilis]
Elaeagnus_angustifolia_newGene_10633	[T]	Signal transduction mechanisms	Molecular Function: protein serine/threonine kinase activity (GO:0004674);; Molecular Function: ATP binding (GO:0005524);; Cellular Component: nucleolus (GO:0005730);; Cellular Component: cytoplasm (GO:0005737);; Cellular Component: plasma membrane (GO:0005886);; Biological Process: protein phosphorylation (GO:0006468);; Biological Process: intracellular signal transduction (GO:0035556);;	K08286|0|pper:PRUPE_ppa002965mg|K08286 protein-serine/threonine kinase [EC:2.7.11.-] | (RefSeq) hypothetical protein	--	[R]	General function prediction only	Protein kinase domain;; Protein tyrosine kinase	Serine/threonine-protein kinase D6PKL2 OS=Arabidopsis thaliana OX=3702 GN=D6PKL2 PE=1 SV=1	T	Signal transduction mechanisms	serine/threonine-protein kinase D6PKL2 [Prunus persica]
Elaeagnus_angustifolia_newGene_9766	--	--	Molecular Function: nucleic acid binding (GO:0003676);;	--	--	[A]	RNA processing and modification	Domain of unknown function (DUF4187);; G-patch domain;; G-patch domain	--	S	Function unknown	PREDICTED: G patch domain-containing protein 11 [Ziziphus jujuba]
Elaeagnus_angustifolia_newGene_4356	--	--	Cellular Component: integral component of membrane (GO:0016021);; Molecular Function: transferase activity, transferring glycosyl groups (GO:0016757);;	--	--	--	--	GDP-fucose protein O-fucosyltransferase	O-fucosyltransferase 20 OS=Arabidopsis thaliana OX=3702 GN=OFUT20 PE=1 SV=1	S	Function unknown	PREDICTED: uncharacterized protein At1g04910 [Ziziphus jujuba]
Elaeagnus_angustifolia_newGene_799	--	--	Molecular Function: binding (GO:0005488);;	--	--	[R]	General function prediction only	--	Protein indeterminate-domain 14 OS=Arabidopsis thaliana OX=3702 GN=IDD14 PE=1 SV=1	S	Function unknown	PREDICTED: protein SHOOT GRAVITROPISM 5 [Ricinus communis]
Elaeagnus_angustifolia_newGene_10295	--	--	Molecular Function: calcium ion binding (GO:0005509);; Cellular Component: endoplasmic reticulum (GO:0005783);; Biological Process: protein folding (GO:0006457);; Molecular Function: unfolded protein binding (GO:0051082);;	K08057|0|pxb:103933225|K08057 calreticulin | (RefSeq) calreticulin-3	Protein processing in endoplasmic reticulum (ko04141);Phagosome (ko04145)	[O]	Posttranslational modification, protein turnover, chaperones	Calreticulin family	Calreticulin-3 OS=Arabidopsis thaliana OX=3702 GN=CRT3 PE=1 SV=2	O	Posttranslational modification, protein turnover, chaperones	PREDICTED: calreticulin-3-like isoform X1 [Juglans regia]
Elaeagnus_angustifolia_newGene_598	[I]	Lipid transport and metabolism	Molecular Function: iron ion binding (GO:0005506);; Biological Process: fatty acid biosynthetic process (GO:0006633);; Cellular Component: integral component of membrane (GO:0016021);; Molecular Function: oxidoreductase activity (GO:0016491);; Biological Process: oxidation-reduction process (GO:0055114);;	K15746|2.2355e-154|pxb:103966173|K15746 beta-carotene 3-hydroxylase [EC:1.14.13.129] | (RefSeq) beta-carotene hydroxylase 2, chloroplastic-like	Carotenoid biosynthesis (ko00906)	--	--	Fatty acid hydroxylase superfamily	Beta-carotene hydroxylase 2, chloroplastic (Fragment) OS=Capsicum annuum OX=4072 GN=CA2 PE=2 SV=1	S	Function unknown	PREDICTED: beta-carotene hydroxylase 2, chloroplastic [Ziziphus jujuba]
Elaeagnus_angustifolia_newGene_10716	[T]	Signal transduction mechanisms	Molecular Function: fatty-acyl-CoA binding (GO:0000062);; Cellular Component: integral component of membrane (GO:0016021);;	--	--	[I]	Lipid transport and metabolism	Acyl CoA binding protein;; Ankyrin repeats (many copies);; Ankyrin repeats (many copies);; Ankyrin repeats (3 copies);; Ankyrin repeat;; Ankyrin repeat	Acyl-CoA-binding domain-containing protein 2 OS=Arabidopsis thaliana OX=3702 GN=ACBP2 PE=1 SV=1	I	Lipid transport and metabolism	Notch [Trema orientalis]
Elaeagnus_angustifolia_newGene_3647	[HR]	Coenzyme transport and metabolism;; General function prediction only	Molecular Function: hydrolase activity (GO:0016787);;	--	--	--	--	Alpha/beta hydrolase family;; alpha/beta hydrolase fold;; Serine aminopeptidase, S33	Putative methylesterase 11, chloroplastic OS=Arabidopsis thaliana OX=3702 GN=MES11 PE=2 SV=1	S	Function unknown	PREDICTED: LOW QUALITY PROTEIN: putative methylesterase 11, chloroplastic [Malus domestica]
Elaeagnus_angustifolia_newGene_7655	--	--	Molecular Function: chaperone binding (GO:0051087);;	--	--	[T]	Signal transduction mechanisms	BAG domain;; Ubiquitin family	BAG family molecular chaperone regulator 4 OS=Arabidopsis thaliana OX=3702 GN=BAG4 PE=1 SV=1	O	Posttranslational modification, protein turnover, chaperones	BAG family molecular chaperone regulator 4-like isoform X1 [Quercus suber]
Elaeagnus_angustifolia_newGene_10417	--	--	Cellular Component: cytosol (GO:0005829);;	--	--	[R]	General function prediction only	Kelch motif	--	S	Function unknown	PREDICTED: acyl-CoA-binding domain-containing protein 4 isoform X4 [Ziziphus jujuba]
Elaeagnus_angustifolia_newGene_9444	--	--	--	--	--	--	--	Protein of unknown function (DUF688)	Uncharacterized protein At4g00950 OS=Arabidopsis thaliana OX=3702 GN=At4g00950 PE=2 SV=1	S	Function unknown	PREDICTED: uncharacterized protein At4g00950 [Prunus mume]
Elaeagnus_angustifolia_newGene_3686	--	--	--	--	--	--	--	Protein of unknown function (DUF3223)	Protein DCL homolog, chloroplastic OS=Arabidopsis thaliana OX=3702 GN=DCL PE=2 SV=1	S	Function unknown	PREDICTED: protein DCL, chloroplastic [Nelumbo nucifera]
Elaeagnus_angustifolia_newGene_5695	[D]	Cell cycle control, cell division, chromosome partitioning	Biological Process: barrier septum assembly (GO:0000917);; Molecular Function: GTP binding (GO:0005525);; Molecular Function: hydrolase activity (GO:0016787);;	K03978|2.3255e-149|rcu:8283390|K03978 GTP-binding protein | (RefSeq) GTP-binding protein At2g22870	--	[R]	General function prediction only	50S ribosome-binding GTPase;; Ferrous iron transport protein B	GTP-binding protein At2g22870 OS=Arabidopsis thaliana OX=3702 GN=EMB2001 PE=2 SV=2	S	Function unknown	PREDICTED: GTP-binding protein At2g22870 [Ziziphus jujuba]
Elaeagnus_angustifolia_newGene_10567	--	--	--	--	--	--	--	--	Putative FBD-associated F-box protein At1g61330 OS=Arabidopsis thaliana OX=3702 GN=At1g61330 PE=4 SV=1	S	Function unknown	PREDICTED: putative FBD-associated F-box protein At1g61330 [Ziziphus jujuba]
Elaeagnus_angustifolia_newGene_3961	--	--	Cellular Component: membrane (GO:0016020);;	--	--	[L]	Replication, recombination and repair	--	--	S	Function unknown	hypothetical protein Csa_2G418340 [Cucumis sativus]
Elaeagnus_angustifolia_newGene_5011	--	--	--	--	--	--	--	AP2 domain	Ethylene-responsive transcription factor ERF118 OS=Arabidopsis thaliana OX=3702 GN=ERF118 PE=2 SV=1	K	Transcription	AP2/ERF transcription factor [Parasponia andersonii]
Elaeagnus_angustifolia_newGene_5212	[KT]	Transcription;; Signal transduction mechanisms	--	K03969|0|pper:PRUPE_ppa008331mg|K03969 phage shock protein A | (RefSeq) hypothetical protein	--	--	--	PspA/IM30 family	Membrane-associated 30 kDa protein, chloroplastic OS=Pisum sativum OX=3888 GN=IM30 PE=2 SV=1	KT	Transcription;; Signal transduction mechanisms	membrane-associated 30 kDa protein, chloroplastic [Prunus avium]
Elaeagnus_angustifolia_newGene_2702	--	--	Molecular Function: zinc ion binding (GO:0008270);; Cellular Component: integral component of membrane (GO:0016021);;	--	--	[O]	Posttranslational modification, protein turnover, chaperones	Ring finger domain;; RING-like zinc finger;; Zinc finger, C3HC4 type (RING finger);; RING-H2 zinc finger domain;; Zinc finger, C3HC4 type (RING finger);; Anaphase-promoting complex subunit 11 RING-H2 finger	RING-H2 finger protein ATL72 OS=Arabidopsis thaliana OX=3702 GN=ATL72 PE=2 SV=1	O	Posttranslational modification, protein turnover, chaperones	RING-H2 finger protein ATL72-like [Manihot esculenta]
Elaeagnus_angustifolia_newGene_9111	--	--	--	--	--	--	--	Protein of unknown function (DUF760)	UV-B-induced protein At3g17800, chloroplastic OS=Arabidopsis thaliana OX=3702 GN=At3g17800 PE=2 SV=1	S	Function unknown	PREDICTED: UV-B-induced protein At3g17800, chloroplastic [Ziziphus jujuba]
Elaeagnus_angustifolia_newGene_1800	--	--	Molecular Function: zinc ion binding (GO:0008270);; Cellular Component: integral component of membrane (GO:0016021);; Molecular Function: polysaccharide binding (GO:0030247);;	--	--	[O]	Posttranslational modification, protein turnover, chaperones	Ring finger domain;; RING-like zinc finger;; RING-H2 zinc finger domain;; Zinc finger, C3HC4 type (RING finger);; Zinc finger, C3HC4 type (RING finger);; RING-type zinc-finger;; Anaphase-promoting complex subunit 11 RING-H2 finger	Putative RING-H2 finger protein ATL69 OS=Arabidopsis thaliana OX=3702 GN=ATL69 PE=3 SV=1	O	Posttranslational modification, protein turnover, chaperones	RING-H2 finger protein ATL20 [Prunus persica]
Elaeagnus_angustifolia_newGene_10269	--	--	Biological Process: response to stress (GO:0006950);; Biological Process: response to abiotic stimulus (GO:0009628);; Cellular Component: membrane (GO:0016020);; Molecular Function: transferase activity, transferring alkyl or aryl (other than methyl) groups (GO:0016765);; Biological Process: response to chemical (GO:0042221);; Biological Process: primary metabolic process (GO:0044238);; Biologica…	K11778|1.73099e-72|pxb:103964605|K11778 ditrans,polycis-polyprenyl diphosphate synthase [EC:2.5.1.87] | (RefSeq) dehydrodolichyl diphosphate synthase complex subunit NUS1	Terpenoid backbone biosynthesis (ko00900)	--	--	--	--	S	Function unknown	PREDICTED: dehydrodolichyl diphosphate synthase complex subunit NUS1 [Pyrus x bretschneideri]
Elaeagnus_angustifolia_newGene_2426	[P]	Inorganic ion transport and metabolism	Molecular Function: zinc ion transmembrane transporter activity (GO:0005385);; Biological Process: response to zinc ion (GO:0010043);; Cellular Component: integral component of membrane (GO:0016021);; Biological Process: regulation of sequestering of zinc ion (GO:0061088);; Biological Process: zinc II ion transmembrane transport (GO:0071577);;	--	--	[P]	Inorganic ion transport and metabolism	Cation efflux family;; Dimerisation domain of Zinc Transporter	Metal tolerance protein 10 OS=Arabidopsis thaliana OX=3702 GN=MTP10 PE=2 SV=1	P	Inorganic ion transport and metabolism	Cation efflux protein [Parasponia andersonii]
Elaeagnus_angustifolia_newGene_4458	--	--	Biological Process: transport (GO:0006810);; Cellular Component: TRAPP complex (GO:0030008);;	K20303|1.84628e-28|bvg:104890672|K20303 trafficking protein particle complex subunit 4 | (RefSeq) trafficking protein particle complex subunit 4	--	[U]	Intracellular trafficking, secretion, and vesicular transport	Sybindin-like family;; Sybindin-like family;; Sybindin-like family;; Sedlin, N-terminal conserved region	--	U	Intracellular trafficking, secretion, and vesicular transport	trafficking protein particle complex subunit 4-like [Chenopodium quinoa]
Elaeagnus_angustifolia_newGene_4897	[T]	Signal transduction mechanisms	Molecular Function: protein serine/threonine kinase activity (GO:0004674);; Molecular Function: ATP binding (GO:0005524);; Cellular Component: nucleus (GO:0005634);; Cellular Component: cytoplasm (GO:0005737);; Biological Process: protein phosphorylation (GO:0006468);; Cellular Component: integral component of membrane (GO:0016021);; Biological Process: intracellular signal transduction (GO:00355…	K14498|0|gra:105782605|K14498 serine/threonine-protein kinase SRK2 [EC:2.7.11.1] | (RefSeq) serine/threonine-protein kinase SRK2A-like	Plant hormone signal transduction (ko04075)	[T]	Signal transduction mechanisms	Protein kinase domain;; Protein tyrosine kinase	Serine/threonine-protein kinase SRK2B OS=Arabidopsis thaliana OX=3702 GN=SRK2B PE=1 SV=1	T	Signal transduction mechanisms	serine/threonine-protein kinase SRK2A isoform X1 [Carica papaya]
Elaeagnus_angustifolia_newGene_5424	[G]	Carbohydrate transport and metabolism	Biological Process: metabolic process (GO:0008152);; Molecular Function: hydrolase activity, acting on glycosyl bonds (GO:0016798);;	K01213|3.29721e-38|pmum:103325908|K01213 galacturan 1,4-alpha-galacturonidase [EC:3.2.1.67] | (RefSeq) exopolygalacturonase	--	--	--	Glycosyl hydrolases family 28	Exopolygalacturonase (Fragment) OS=Oenothera organensis OX=3945 PE=2 SV=1	S	Function unknown	exopolygalacturonase [Quercus suber]
Elaeagnus_angustifolia_newGene_7942	--	--	--	--	--	--	--	--	--	--	--	sugar transporter ERD6-like 5 [Manihot esculenta]
Elaeagnus_angustifolia_newGene_7495	--	--	--	--	--	--	--	--	--	--	--	hypothetical protein L195_g047580, partial [Trifolium pratense]
Elaeagnus_angustifolia_newGene_3673	[QV]	Secondary metabolites biosynthesis, transport and catabolism;; Defense mechanisms	Molecular Function: iron ion binding (GO:0005506);; Biological Process: multicellular organism development (GO:0007275);; Biological Process: abscisic acid metabolic process (GO:0009687);; Biological Process: brassinosteroid homeostasis (GO:0010268);; Molecular Function: (+)-abscisic acid 8'-hydroxylase activity (GO:0010295);; Cellular Component: integral component of membrane (GO:0016021);; Biol…	K09843|0|fve:101299092|K09843 (+)-abscisic acid 8'-hydroxylase [EC:1.14.13.93] | (RefSeq) abscisic acid 8'-hydroxylase 1-like	Carotenoid biosynthesis (ko00906)	[QI]	--	Cytochrome P450	Abscisic acid 8&apos;-hydroxylase 1 OS=Arabidopsis thaliana OX=3702 GN=CYP707A1 PE=2 SV=1	Q	Secondary metabolites biosynthesis, transport and catabolism	abscisic acid 8&apos;-hydroxylase 1-like [Hevea brasiliensis]
Elaeagnus_angustifolia_newGene_7064	--	--	Molecular Function: structural constituent of ribosome (GO:0003735);; Biological Process: translation (GO:0006412);; Cellular Component: integral component of membrane (GO:0016021);; Cellular Component: cytosolic small ribosomal subunit (GO:0022627);;	--	--	[S]	Function unknown	--	--	U	Intracellular trafficking, secretion, and vesicular transport	TLC domain-containing protein 2 [Prunus persica]
Elaeagnus_angustifolia_newGene_2941	--	--	Cellular Component: extracellular region (GO:0005576);; Cellular Component: cell wall (GO:0005618);; Biological Process: plant-type cell wall loosening (GO:0009828);; Cellular Component: membrane (GO:0016020);;	--	--	--	--	Lytic transglycolase;; Lytic transglycolase	Expansin-A10 OS=Arabidopsis thaliana OX=3702 GN=EXPA10 PE=2 SV=1	G	Carbohydrate transport and metabolism	expansin-A10 [Brassica napus]
Elaeagnus_angustifolia_newGene_3382	[T]	Signal transduction mechanisms	Cellular Component: chloroplast (GO:0009507);; Biological Process: chloroplast-nucleus signaling pathway (GO:0010019);; Molecular Function: enzyme binding (GO:0019899);; Molecular Function: tetrapyrrole binding (GO:0046906);;	--	--	--	--	GUN4-like	Tetrapyrrole-binding protein, chloroplastic OS=Arabidopsis thaliana OX=3702 GN=GUN4 PE=1 SV=1	S	Function unknown	PREDICTED: tetrapyrrole-binding protein, chloroplastic [Juglans regia]
Elaeagnus_angustifolia_newGene_10044	[M]	Cell wall/membrane/envelope biogenesis	Cellular Component: membrane (GO:0016020);; Molecular Function: glucuronosyl-N-acetylglucosaminyl-proteoglycan 4-alpha-N-acetylglucosaminyltransferase activity (GO:0050508);;	--	--	[GMW]	--	Exostosin family	Probable glycosyltransferase At3g07620 OS=Arabidopsis thaliana OX=3702 GN=At3g07620 PE=3 SV=1	S	Function unknown	PREDICTED: probable glycosyltransferase At3g07620 [Ziziphus jujuba]
Elaeagnus_angustifolia_newGene_3963	--	--	Cellular Component: integral component of membrane (GO:0016021);;	--	--	[R]	General function prediction only	Late exocytosis, associated with Golgi transport	Calcium permeable stress-gated cation channel 1 OS=Arabidopsis thaliana OX=3702 GN=CSC1 PE=2 SV=1	S	Function unknown	early-responsive to dehydration family protein [Populus trichocarpa]
Elaeagnus_angustifolia_newGene_141	[N]	Cell motility	Cellular Component: integral component of membrane (GO:0016021);;	K13680|0|pmum:103331195|K13680 beta-mannan synthase [EC:2.4.1.32] | (RefSeq) glucomannan 4-beta-mannosyltransferase 9-like	--	--	--	Glycosyl transferase family group 2;; Glycosyltransferase like family 2;; Glycosyl transferase family 2;; Glycosyl transferase family 21	Glucomannan 4-beta-mannosyltransferase 9 OS=Arabidopsis thaliana OX=3702 GN=CSLA9 PE=2 SV=1	M	Cell wall/membrane/envelope biogenesis	Nucleotide-diphospho-sugar transferase [Trema orientalis]
Elaeagnus_angustifolia_newGene_4529	--	--	--	--	--	--	--	--	--	S	Function unknown	Transmembrane protein [Parasponia andersonii]
Elaeagnus_angustifolia_newGene_4102	--	--	Molecular Function: peroxidase activity (GO:0004601);; Cellular Component: extracellular region (GO:0005576);; Biological Process: response to oxidative stress (GO:0006979);; Molecular Function: heme binding (GO:0020037);; Biological Process: hydrogen peroxide catabolic process (GO:0042744);; Molecular Function: metal ion binding (GO:0046872);; Biological Process: oxidation-reduction process (GO:…	K00430|0|vvi:100249751|K00430 peroxidase [EC:1.11.1.7] | (RefSeq) peroxidase 55	Phenylpropanoid biosynthesis (ko00940)	--	--	Peroxidase	Peroxidase 55 OS=Arabidopsis thaliana OX=3702 GN=PER55 PE=1 SV=1	G	Carbohydrate transport and metabolism	PREDICTED: peroxidase 55 [Vitis vinifera]
Elaeagnus_angustifolia_newGene_2248	--	--	--	--	--	--	--	Zein-binding	Myosin-binding protein 3 OS=Arabidopsis thaliana OX=3702 GN=MYOB3 PE=1 SV=1	S	Function unknown	Zein-binding domain containing protein [Parasponia andersonii]
Elaeagnus_angustifolia_newGene_2641	--	--	--	--	--	--	--	Dof domain, zinc finger	Dof zinc finger protein DOF4.6 OS=Arabidopsis thaliana OX=3702 GN=DOF4.6 PE=2 SV=2	S	Function unknown	PREDICTED: dof zinc finger protein DOF4.6 isoform X1 [Vitis vinifera]
Elaeagnus_angustifolia_newGene_2013	[G]	Carbohydrate transport and metabolism	Biological Process: carbohydrate metabolic process (GO:0005975);; Molecular Function: isomerase activity (GO:0016853);; Molecular Function: carbohydrate binding (GO:0030246);;	K01792|0|tcc:TCM_016980|K01792 glucose-6-phosphate 1-epimerase [EC:5.1.3.15] | (RefSeq) Aldose 1-epimerase family protein isoform 1	Glycolysis / Gluconeogenesis (ko00010)	[G]	Carbohydrate transport and metabolism	Aldose 1-epimerase	Putative glucose-6-phosphate 1-epimerase OS=Cenchrus ciliaris OX=35872 PE=2 SV=1	G	Carbohydrate transport and metabolism	Aldose_epim domain-containing protein [Cephalotus follicularis]
Elaeagnus_angustifolia_newGene_2920	--	--	--	--	--	--	--	--	--	S	Function unknown	PREDICTED: uncharacterized protein LOC107428991 [Ziziphus jujuba]
Elaeagnus_angustifolia_newGene_4225	--	--	Biological Process: phosphorelay signal transduction system (GO:0000160);; Cellular Component: intracellular (GO:0005622);;	K12130|6.95517e-13|pop:POPTR_0002s18050g|K12130 pseudo-response regulator 5 | (RefSeq) POPTRDRAFT_755476; hypothetical protein	Circadian rhythm - plant (ko04712)	[K]	Transcription	--	Two-component response regulator-like APRR5 OS=Arabidopsis thaliana OX=3702 GN=APRR5 PE=1 SV=2	K	Transcription	PREDICTED: two-component response regulator-like APRR5 isoform X2 [Vigna angularis]
Elaeagnus_angustifolia_newGene_4652	--	--	--	--	--	--	--	Transcription factor regulating root and shoot growth via Pin3;; Transcription factor BRX N-terminal domain	Protein Brevis radix-like 4 OS=Arabidopsis thaliana OX=3702 GN=BRXL4 PE=2 SV=1	S	Function unknown	BREVIS RADIX transcription factor [Parasponia andersonii]
Elaeagnus_angustifolia_newGene_853	--	--	--	--	--	--	--	Vacuolar protein sorting-associated protein 62	--	S	Function unknown	PREDICTED: uncharacterized protein LOC107422865 [Ziziphus jujuba]
Elaeagnus_angustifolia_newGene_7219	--	--	Cellular Component: chromosome, telomeric region (GO:0000781);; Cellular Component: nuclear chromatin (GO:0000790);; Cellular Component: cytosol (GO:0005829);; Biological Process: chromatin silencing at telomere (GO:0006348);; Molecular Function: H4 histone acetyltransferase activity (GO:0010485);; Molecular Function: histone binding (GO:0042393);; Biological Process: histone H4 acetylation (GO:0…	K11303|0|fve:101307619|K11303 histone acetyltransferase 1 [EC:2.3.1.48] | (RefSeq) histone acetyltransferase type B catalytic subunit	--	[B]	Chromatin structure and dynamics	Histone acetyl transferase HAT1 N-terminus;; Acetyltransferase (GNAT) family	Histone acetyltransferase type B catalytic subunit OS=Arabidopsis thaliana OX=3702 GN=HAG2 PE=2 SV=1	B	Chromatin structure and dynamics	histone acetyltransferase type B catalytic subunit [Morus notabilis]
Elaeagnus_angustifolia_newGene_2873	--	--	--	--	--	--	--	Plant protein 1589 of unknown function (A_thal_3526)	--	S	Function unknown	uncharacterized protein LOC112033975 [Quercus suber]
Elaeagnus_angustifolia_newGene_4771	--	--	--	--	--	--	--	--	RNA pseudouridine synthase 1 OS=Arabidopsis thaliana OX=3702 GN=At1g56345 PE=2 SV=1	S	Function unknown	PREDICTED: uncharacterized protein LOC107411758 [Ziziphus jujuba]
Elaeagnus_angustifolia_newGene_6953	--	--	--	--	--	--	--	PHD-finger	PHD finger protein EHD3 OS=Oryza sativa subsp. japonica OX=39947 GN=EHD3 PE=1 SV=1	S	Function unknown	PREDICTED: methyl-CpG-binding domain-containing protein 9-like [Ziziphus jujuba]
Elaeagnus_angustifolia_newGene_4524	[IQR]	Lipid transport and metabolism;; Secondary metabolites biosynthesis, transport and catabolism;; General function prediction only	Molecular Function: oxidoreductase activity (GO:0016491);; Biological Process: oxidation-reduction process (GO:0055114);;	K08081|3.44753e-41|pper:PRUPE_ppa009959mg|K08081 tropinone reductase I [EC:1.1.1.206] | (RefSeq) hypothetical protein	Tropane, piperidine and pyridine alkaloid biosynthesis (ko00960)	[R]	General function prediction only	short chain dehydrogenase;; KR domain	Tropinone reductase OS=Cochlearia officinalis OX=270110 GN=TR PE=1 SV=1	S	Function unknown	hypothetical protein AALP_AA3G091300 [Arabis alpina]
Elaeagnus_angustifolia_newGene_3578	[R]	General function prediction only	--	--	--	[R]	General function prediction only	alpha/beta hydrolase fold;; Alpha/beta hydrolase family;; Serine aminopeptidase, S33	Embryogenesis-associated protein EMB8 OS=Picea glauca OX=3330 GN=EMB8 PE=2 SV=1	S	Function unknown	PREDICTED: embryogenesis-associated protein EMB8 [Ziziphus jujuba]
Elaeagnus_angustifolia_newGene_3759	--	--	Molecular Function: DNA binding (GO:0003677);;	K09422|2.0561e-94|mdm:103444173|K09422 myb proto-oncogene protein, plant | (RefSeq) MYB111; myb-related protein 308-like	--	[K]	Transcription	Myb-like DNA-binding domain;; Myb-like DNA-binding domain	Transcription factor MYB32 OS=Arabidopsis thaliana OX=3702 GN=MYB32 PE=2 SV=1	K	Transcription	MYB111 [Malus hybrid cultivar]
Elaeagnus_angustifolia_newGene_4715	--	--	Molecular Function: DNA binding (GO:0003677);;	K13424|0|pmum:103330550|K13424 WRKY transcription factor 33 | (RefSeq) probable WRKY transcription factor 33	Plant-pathogen interaction (ko04626)	--	--	WRKY DNA -binding domain	WRKY transcription factor WRKY24 OS=Oryza sativa subsp. indica OX=39946 GN=WRKY24 PE=2 SV=1	K	Transcription	WRKY domain containing protein [Trema orientalis]
Elaeagnus_angustifolia_newGene_5901	--	--	--	--	--	--	--	Protein of unknown function (DUF632)	Nitrate regulatory gene2 protein OS=Arabidopsis thaliana OX=3702 GN=NRG2 PE=1 SV=1	S	Function unknown	PREDICTED: uncharacterized protein LOC107406901 [Ziziphus jujuba]
Elaeagnus_angustifolia_newGene_7494	--	--	--	--	--	--	--	--	--	L	Replication, recombination and repair	hypothetical protein GOBAR_AA13923 [Gossypium barbadense]
Elaeagnus_angustifolia_newGene_7098	--	--	--	--	--	--	--	Protein of unknown function (DUF1313)	Protein ELF4-LIKE 3 OS=Arabidopsis thaliana OX=3702 GN=EFL3 PE=3 SV=1	S	Function unknown	protein ELF4-LIKE 3-like [Manihot esculenta]
Elaeagnus_angustifolia_newGene_4380	--	--	--	--	--	--	--	zinc-binding in reverse transcriptase;; Reverse transcriptase-like	--	S	Function unknown	uncharacterized protein LOC112032201 [Quercus suber]
Elaeagnus_angustifolia_newGene_6238	--	--	--	--	--	--	--	--	--	--	--	PREDICTED: uncharacterized protein LOC107262176 [Ricinus communis]
Elaeagnus_angustifolia_newGene_3707	[J]	Translation, ribosomal structure and biogenesis	Biological Process: maturation of LSU-rRNA (GO:0000470);; Molecular Function: structural constituent of ribosome (GO:0003735);; Cellular Component: mitochondrion (GO:0005739);; Biological Process: translation (GO:0006412);; Cellular Component: chloroplast (GO:0009507);; Molecular Function: rRNA binding (GO:0019843);; Cellular Component: cytosolic large ribosomal subunit (GO:0022625);;	K02863|1.31953e-20|vvi:100244868|K02863 large subunit ribosomal protein L1 | (RefSeq) 50S ribosomal protein L1, chloroplastic	Ribosome (ko03010)	[J]	Translation, ribosomal structure and biogenesis	--	50S ribosomal protein L1, chloroplastic (Fragment) OS=Pisum sativum OX=3888 GN=RPL1 PE=2 SV=1	J	Translation, ribosomal structure and biogenesis	unnamed protein product, partial [Vitis vinifera]
Elaeagnus_angustifolia_newGene_6425	--	--	--	--	--	--	--	--	Protein POLAR LOCALIZATION DURING ASYMMETRIC DIVISION AND REDISTRIBUTION OS=Arabidopsis thaliana OX=3702 GN=POLAR PE=2 SV=1	S	Function unknown	protein POLAR LOCALIZATION DURING ASYMMETRIC DIVISION AND REDISTRIBUTION [Citrus clementina]
Elaeagnus_angustifolia_newGene_5723	--	--	--	--	--	--	--	--	--	S	Function unknown	PREDICTED: uncharacterized protein LOC18611258 isoform X1 [Theobroma cacao]
Elaeagnus_angustifolia_newGene_4171	--	--	Molecular Function: zinc ion binding (GO:0008270);;	--	--	[O]	Posttranslational modification, protein turnover, chaperones	Ring finger domain;; RING-like zinc finger;; Zinc finger, C3HC4 type (RING finger);; Zinc finger, C3HC4 type (RING finger);; Zinc finger, C3HC4 type (RING finger);; RING-type zinc-finger	E3 ubiquitin-protein ligase SIRP1 OS=Oryza sativa subsp. japonica OX=39947 GN=SIRP1 PE=1 SV=1	O	Posttranslational modification, protein turnover, chaperones	PREDICTED: uncharacterized protein LOC107427501 [Ziziphus jujuba]
Elaeagnus_angustifolia_newGene_6239	[E]	Amino acid transport and metabolism	Molecular Function: serine-type endopeptidase activity (GO:0004252);; Biological Process: proteolysis (GO:0006508);;	K01303|1.09238e-92|jcu:105632075|K01303 acylaminoacyl-peptidase [EC:3.4.19.1] | (RefSeq) acylamino-acid-releasing enzyme	--	[O]	Posttranslational modification, protein turnover, chaperones	Prolyl oligopeptidase family;; Dienelactone hydrolase family	Acylamino-acid-releasing enzyme OS=Arabidopsis thaliana OX=3702 GN=AARE PE=1 SV=1	E	Amino acid transport and metabolism	acylamino-acid-releasing enzyme 1 [Quercus suber]
Elaeagnus_angustifolia_newGene_2477	--	--	--	K14497|1.59677e-06|ath:AT1G07430|K14497 protein phosphatase 2C [EC:3.1.3.16] | (RefSeq) HAI2; highly ABA-induced PP2C protein 2	Plant hormone signal transduction (ko04075)	[T]	Signal transduction mechanisms	Protein phosphatase 2C	Protein phosphatase 2C 3 OS=Arabidopsis thaliana OX=3702 GN=AIP1 PE=1 SV=1	--	--	protein phosphatase 2C 37-like [Lactuca sativa]
Elaeagnus_angustifolia_newGene_7561	--	--	--	K03934|9.78646e-08|mdm:103426210|K03934 NADH dehydrogenase (ubiquinone) Fe-S protein 1 [EC:1.6.5.3 1.6.99.3] | (RefSeq) NADH dehydrogenase [ubiquinone] iron-sulfur protein 1, mitochondrial-like	Oxidative phosphorylation (ko00190)	--	--	--	--	--	--	--
Elaeagnus_angustifolia_newGene_2475	--	--	Biological Process: regulation of catalytic activity (GO:0050790);; Biological Process: regulation of cellular process (GO:0050794);;	K16833|1.29136e-45|pmum:103333234|K16833 protein phosphatase inhibitor 2 | (RefSeq) protein phosphatase inhibitor 2	--	--	--	Protein phosphatase inhibitor 2 (IPP-2)	Protein phosphatase inhibitor 2 OS=Arabidopsis thaliana OX=3702 GN=I-2 PE=1 SV=1	S	Function unknown	Protein phosphatase inhibitor 2 (IPP-2) [Trema orientalis]
Elaeagnus_angustifolia_newGene_123	--	--	Cellular Component: nucleus (GO:0005634);; Cellular Component: integral component of membrane (GO:0016021);;	--	--	--	--	Protein of unknown function (DUF3537)	--	S	Function unknown	hypothetical protein L484_006745 [Morus notabilis]
Elaeagnus_angustifolia_newGene_5734	--	--	Molecular Function: aspartic-type endopeptidase activity (GO:0004190);; Biological Process: proteolysis (GO:0006508);; Cellular Component: membrane (GO:0016020);; Biological Process: protein catabolic process (GO:0030163);;	--	--	[O]	Posttranslational modification, protein turnover, chaperones	Xylanase inhibitor C-terminal;; Eukaryotic aspartyl protease;; Xylanase inhibitor N-terminal;; Eukaryotic aspartyl protease	Aspartic proteinase-like protein 2 OS=Arabidopsis thaliana OX=3702 GN=At1g65240 PE=1 SV=2	O	Posttranslational modification, protein turnover, chaperones	PREDICTED: aspartic proteinase-like protein 2 [Ziziphus jujuba]
Elaeagnus_angustifolia_newGene_3450	[T]	Signal transduction mechanisms	Molecular Function: protein serine/threonine phosphatase activity (GO:0004722);; Biological Process: protein dephosphorylation (GO:0006470);; Cellular Component: integral component of membrane (GO:0016021);; Molecular Function: metal ion binding (GO:0046872);;	K14803|0|pper:PRUPE_ppa006672mg|K14803 protein phosphatase PTC2/3 [EC:3.1.3.16] | (RefSeq) hypothetical protein	--	[T]	Signal transduction mechanisms	Protein phosphatase 2C	Probable protein phosphatase 2C 13 OS=Arabidopsis thaliana OX=3702 GN=At1g48040 PE=2 SV=2	T	Signal transduction mechanisms	PREDICTED: probable protein phosphatase 2C 13 [Juglans regia]
Elaeagnus_angustifolia_newGene_1377	--	--	Cellular Component: endoplasmic reticulum membrane (GO:0005789);;	--	--	[U]	Intracellular trafficking, secretion, and vesicular transport	--	Vesicle-associated protein 4-2 OS=Arabidopsis thaliana OX=3702 GN=PVA42 PE=1 SV=1	U	Intracellular trafficking, secretion, and vesicular transport	hypothetical protein POPTR_011G041900v3 [Populus trichocarpa]
Elaeagnus_angustifolia_newGene_10181	--	--	Cellular Component: plasma membrane (GO:0005886);; Cellular Component: integral component of membrane (GO:0016021);; Molecular Function: transmembrane transporter activity (GO:0022857);; Biological Process: transmembrane transport (GO:0055085);;	--	--	--	--	EamA-like transporter family	WAT1-related protein At5g07050 OS=Arabidopsis thaliana OX=3702 GN=At5g07050 PE=2 SV=1	S	Function unknown	WAT1-related protein At4g08300-like [Prunus avium]
Elaeagnus_angustifolia_newGene_9601	[R]	General function prediction only	Molecular Function: GTP binding (GO:0005525);; Cellular Component: vacuolar membrane (GO:0005774);; Cellular Component: plasma membrane (GO:0005886);; Biological Process: small GTPase mediated signal transduction (GO:0007264);;	K07904|7.72511e-127|tcc:TCM_030381|K07904 Ras-related protein Rab-11A | (RefSeq) RAB GTPase A5A isoform 1	Endocytosis (ko04144)	[U]	Intracellular trafficking, secretion, and vesicular transport	Ras family;; Ras of Complex, Roc, domain of DAPkinase;; ADP-ribosylation factor family;; 50S ribosome-binding GTPase;; Signal recognition particle receptor beta subunit;; Gtr1/RagA G protein conserved region	Ras-related protein RABA5a OS=Arabidopsis thaliana OX=3702 GN=RABA5A PE=1 SV=1	S	Function unknown	PREDICTED: ras-related protein RABA5a [Ziziphus jujuba]
Elaeagnus_angustifolia_newGene_1856	[FGR]	Nucleotide transport and metabolism;; Carbohydrate transport and metabolism;; General function prediction only	Molecular Function: sulfate adenylyltransferase (ADP) activity (GO:0004780);; Cellular Component: peroxisome (GO:0005777);; Biological Process: sulfur compound metabolic process (GO:0006790);; Biological Process: purine ribonucleotide metabolic process (GO:0009150);; Molecular Function: adenylylsulfatase activity (GO:0047627);;	--	--	[R]	General function prediction only	Scavenger mRNA decapping enzyme C-term binding;; HIT domain	Bifunctional adenosine 5&apos;-phosphosulfate phosphorylase/adenylylsulfatase HINT4 OS=Arabidopsis thaliana OX=3702 GN=HINT4 PE=1 SV=1	S	Function unknown	bifunctional adenosine 5&apos;-phosphosulfate phosphorylase/adenylylsulfatase HINT4 isoform X1 [Prunus persica]
Elaeagnus_angustifolia_newGene_2340	--	--	--	--	--	--	--	SBP domain	Squamosa promoter-binding-like protein 13B OS=Arabidopsis thaliana OX=3702 GN=SPL13B PE=3 SV=1	S	Function unknown	SBP-box transcription factor [Trema orientalis]
Elaeagnus_angustifolia_newGene_10450	--	--	Cellular Component: integral component of membrane (GO:0016021);;	--	--	--	--	--	--	S	Function unknown	uncharacterized protein LOC110650295 isoform X6 [Hevea brasiliensis]
Elaeagnus_angustifolia_newGene_8883	--	--	--	--	--	[R]	General function prediction only	Reverse transcriptase (RNA-dependent DNA polymerase)	Uncharacterized mitochondrial protein AtMg00810 OS=Arabidopsis thaliana OX=3702 GN=AtMg00810 PE=4 SV=1	S	Function unknown	Retrovirus-related Pol polyprotein from transposon TNT 1-94 [Cajanus cajan]
Elaeagnus_angustifolia_newGene_4890	--	--	--	--	--	--	--	Protein of unknown function, DUF538	--	S	Function unknown	uncharacterized protein LOC18775547 [Prunus persica]
Elaeagnus_angustifolia_newGene_498	[O]	Posttranslational modification, protein turnover, chaperones	Cellular Component: nucleus (GO:0005634);; Cellular Component: cytosol (GO:0005829);; Cellular Component: plasma membrane (GO:0005886);; Biological Process: glycerol ether metabolic process (GO:0006662);; Biological Process: cell communication (GO:0007154);; Cellular Component: plastid (GO:0009536);; Molecular Function: protein disulfide oxidoreductase activity (GO:0015035);; Cellular Component: …	K03671|9.23091e-16|nnu:104593745|K03671 thioredoxin 1 | (RefSeq) thioredoxin H4-1	--	[O]	Posttranslational modification, protein turnover, chaperones	Thioredoxin	Thioredoxin H4-1 OS=Oryza sativa subsp. japonica OX=39947 GN=Os01g0168200 PE=2 SV=1	O	Posttranslational modification, protein turnover, chaperones	hypothetical protein B456_006G235800 [Gossypium raimondii]
Elaeagnus_angustifolia_newGene_1236	--	--	--	--	--	--	--	Fasciclin domain	Fasciclin-like arabinogalactan protein 7 OS=Arabidopsis thaliana OX=3702 GN=FLA7 PE=1 SV=1	M	Cell wall/membrane/envelope biogenesis	FAS1 domain containing protein [Trema orientalis]
Elaeagnus_angustifolia_newGene_5793	--	--	Biological Process: autophagosome assembly (GO:0000045);; Cellular Component: pre-autophagosomal structure (GO:0000407);;	--	--	[S]	Function unknown	--	Autophagy-related protein 101 OS=Arabidopsis thaliana OX=3702 GN=ATG101 PE=1 SV=1	S	Function unknown	autophagy-related protein 101 isoform X1 [Morus notabilis]
Elaeagnus_angustifolia_newGene_2378	[T]	Signal transduction mechanisms	--	--	--	--	--	Protein tyrosine kinase;; Protein tyrosine kinase	G-type lectin S-receptor-like serine/threonine-protein kinase At4g03230 OS=Arabidopsis thaliana OX=3702 GN=At4g03230 PE=3 SV=3	--	--	G-type lectin S-receptor-like serine/threonine-protein kinase At1g11330 [Quercus suber]
Elaeagnus_angustifolia_newGene_257	--	--	Cellular Component: endoplasmic reticulum (GO:0005783);; Cellular Component: integral component of membrane (GO:0016021);;	K14001|2.21324e-167|vvi:100266149|K14001 nucleotide exchange factor SIL1 | (RefSeq) hsp70 nucleotide exchange factor FES1	Protein processing in endoplasmic reticulum (ko04141)	[O]	Posttranslational modification, protein turnover, chaperones	Nucleotide exchange factor Fes1	--	S	Function unknown	hsp70 nucleotide exchange factor FES1 [Herrania umbratica]
Elaeagnus_angustifolia_newGene_3228	[P]	Inorganic ion transport and metabolism	Cellular Component: Golgi membrane (GO:0000139);; Molecular Function: magnesium ion binding (GO:0000287);; Molecular Function: phospholipid-translocating ATPase activity (GO:0004012);; Molecular Function: ATP binding (GO:0005524);; Cellular Component: trans-Golgi network (GO:0005802);; Cellular Component: plasma membrane (GO:0005886);; Cellular Component: integral component of membrane (GO:001602…	K01530|0|pper:PRUPE_ppa000380mg|K01530 phospholipid-translocating ATPase [EC:3.6.3.1] | (RefSeq) hypothetical protein	--	[R]	General function prediction only	Phospholipid-translocating ATPase N-terminal;; Cation transport ATPase (P-type);; haloacid dehalogenase-like hydrolase	Probable phospholipid-transporting ATPase 4 OS=Arabidopsis thaliana OX=3702 GN=ALA4 PE=3 SV=2	P	Inorganic ion transport and metabolism	P-type ATPase, subfamily IV [Parasponia andersonii]
Elaeagnus_angustifolia_newGene_813	--	--	--	--	--	--	--	Tumour suppressing sub-chromosomal transferable candidate 4	--	S	Function unknown	PREDICTED: uncharacterized protein LOC107428000 [Ziziphus jujuba]
Elaeagnus_angustifolia_newGene_5671	[L]	Replication, recombination and repair	Molecular Function: RNA binding (GO:0003723);; Molecular Function: helicase activity (GO:0004386);; Molecular Function: ATP binding (GO:0005524);;	K14806|7.95578e-42|gra:105779600|K14806 ATP-dependent RNA helicase DDX31/DBP7 [EC:3.6.4.13] | (RefSeq) DEAD-box ATP-dependent RNA helicase 17	--	[A]	RNA processing and modification	--	DEAD-box ATP-dependent RNA helicase 17 OS=Arabidopsis thaliana OX=3702 GN=RH17 PE=2 SV=1	L	Replication, recombination and repair	DEAD-box ATP-dependent RNA helicase 17 [Morus notabilis]
Elaeagnus_angustifolia_newGene_8407	[O]	Posttranslational modification, protein turnover, chaperones	Cellular Component: nucleolus (GO:0005730);; Cellular Component: vacuolar membrane (GO:0005774);; Cellular Component: endoplasmic reticulum membrane (GO:0005789);; Cellular Component: Golgi apparatus (GO:0005794);; Cellular Component: plasmodesma (GO:0009506);; Molecular Function: cholesterol binding (GO:0015485);; Cellular Component: integral component of membrane (GO:0016021);; Biological Proce…	--	--	[R]	General function prediction only	SPFH domain / Band 7 family	--	O	Posttranslational modification, protein turnover, chaperones	PREDICTED: erlin-2-B [Juglans regia]
Elaeagnus_angustifolia_newGene_2008	--	--	Cellular Component: plasma membrane (GO:0005886);; Cellular Component: integral component of membrane (GO:0016021);; Molecular Function: transmembrane transporter activity (GO:0022857);; Biological Process: transmembrane transport (GO:0055085);;	--	--	--	--	EamA-like transporter family	WAT1-related protein At3g28050 OS=Arabidopsis thaliana OX=3702 GN=At3g28050 PE=2 SV=1	S	Function unknown	Plant-drug/metabolite exporter [Trema orientalis]
Elaeagnus_angustifolia_newGene_3868	[O]	Posttranslational modification, protein turnover, chaperones	Molecular Function: ATP binding (GO:0005524);;	K06689|3.61703e-79|thj:104811697|K06689 ubiquitin-conjugating enzyme E2 D [EC:2.3.2.23] | (RefSeq) ubiquitin-conjugating enzyme E2-17 kDa	Ubiquitin mediated proteolysis (ko04120);Protein processing in endoplasmic reticulum (ko04141)	[O]	Posttranslational modification, protein turnover, chaperones	Ubiquitin-conjugating enzyme	Ubiquitin-conjugating enzyme E2-17 kDa OS=Solanum lycopersicum OX=4081 PE=2 SV=1	O	Posttranslational modification, protein turnover, chaperones	Ubiquitin-conjugating enzyme E2-17 kDa [Dendrobium catenatum]
Elaeagnus_angustifolia_newGene_2676	--	--	Cellular Component: membrane (GO:0016020);;	--	--	--	--	Embryo-specific protein 3, (ATS3)	Embryo-specific protein ATS3B OS=Arabidopsis thaliana OX=3702 GN=ATS3B PE=1 SV=1	S	Function unknown	PREDICTED: uncharacterized protein LOC103439683 [Malus domestica]
Elaeagnus_angustifolia_newGene_3250	--	--	Cellular Component: nucleosome (GO:0000786);; Molecular Function: DNA binding (GO:0003677);; Cellular Component: nucleus (GO:0005634);; Biological Process: nucleosome assembly (GO:0006334);;	K09422|9.58931e-103|tcc:TCM_029078|K09422 myb proto-oncogene protein, plant | (RefSeq) Homeodomain-like/winged-helix DNA-binding family protein, putative	--	--	--	linker histone H1 and H5 family;; Myb-like DNA-binding domain;; Myb-like DNA-binding domain	Telomere repeat-binding factor 4 OS=Arabidopsis thaliana OX=3702 GN=At1g17520 PE=2 SV=2	B	Chromatin structure and dynamics	PREDICTED: telomere repeat-binding factor 4 [Ziziphus jujuba]
Elaeagnus_angustifolia_newGene_5201	--	--	--	--	--	--	--	--	--	S	Function unknown	PREDICTED: uncharacterized protein LOC107435096 isoform X2 [Ziziphus jujuba]
Elaeagnus_angustifolia_newGene_1272	--	--	Cellular Component: intracellular (GO:0005622);; Molecular Function: zinc ion binding (GO:0008270);;	--	--	--	--	--	B-box zinc finger protein 32 OS=Arabidopsis thaliana OX=3702 GN=BBX32 PE=1 SV=1	S	Function unknown	phosphopantothenoylcysteine decarboxylase subunit VHS3, partial [Morus notabilis]
Elaeagnus_angustifolia_newGene_4394	--	--	--	--	--	[K]	Transcription	B-box zinc finger	Zinc finger protein CONSTANS-LIKE 16 OS=Arabidopsis thaliana OX=3702 GN=COL16 PE=1 SV=2	K	Transcription	zinc finger protein CONSTANS-LIKE 6 [Malus domestica]
Elaeagnus_angustifolia_newGene_11036	--	--	--	--	--	--	--	--	Pathogenesis-related protein 5 OS=Arabidopsis thaliana OX=3702 GN=At1g75040 PE=1 SV=1	S	Function unknown	hypothetical protein VIGAN_10152200 [Vigna angularis var. angularis]
Elaeagnus_angustifolia_newGene_7101	--	--	Cellular Component: multivesicular body (GO:0005771);; Biological Process: vacuolar transport (GO:0007034);; Cellular Component: endosome membrane (GO:0010008);; Biological Process: protein transport (GO:0015031);; Biological Process: intralumenal vesicle formation (GO:0070676);;	K12191|1.36883e-118|aip:107620548|K12191 charged multivesicular body protein 2A | (RefSeq) vacuolar protein sorting-associated protein 2 homolog 1	Endocytosis (ko04144)	[U]	Intracellular trafficking, secretion, and vesicular transport	Snf7	Vacuolar protein sorting-associated protein 2 homolog 1 OS=Arabidopsis thaliana OX=3702 GN=VPS2.1 PE=1 SV=2	N	Cell motility	vacuolar protein sorting-associated protein 2 homolog 1 [Arachis ipaensis]
Elaeagnus_angustifolia_newGene_8337	[J]	Translation, ribosomal structure and biogenesis	Biological Process: pseudouridine synthesis (GO:0001522);; Molecular Function: RNA binding (GO:0003723);; Biological Process: tRNA processing (GO:0008033);; Molecular Function: pseudouridine synthase activity (GO:0009982);;	K06173|8.01018e-121|pxb:103946351|K06173 tRNA pseudouridine38-40 synthase [EC:5.4.99.12] | (RefSeq) tRNA pseudouridine synthase A-like	--	[AJ]	--	tRNA pseudouridine synthase;; tRNA pseudouridine synthase	--	J	Translation, ribosomal structure and biogenesis	PREDICTED: uncharacterized protein LOC108988892 isoform X6 [Juglans regia]
Elaeagnus_angustifolia_newGene_8607	--	--	--	--	--	--	--	--	--	--	--	PREDICTED: uncharacterized protein LOC107434962 isoform X2 [Ziziphus jujuba]
Elaeagnus_angustifolia_newGene_5834	--	--	Cellular Component: membrane (GO:0016020);;	--	--	--	--	--	--	S	Function unknown	hypothetical protein L484_020314 [Morus notabilis]
Elaeagnus_angustifolia_newGene_6640	--	--	Molecular Function: kinase activity (GO:0016301);; Biological Process: phosphorylation (GO:0016310);;	--	--	[V]	Defense mechanisms	Fungal domain of unknown function (DUF1712)	Vacuolar fusion protein CCZ1 homolog B OS=Arabidopsis thaliana OX=3702 GN=CCZ1B PE=1 SV=1	S	Function unknown	vacuolar fusion protein CCZ1 homolog B isoform X3 [Morus notabilis]
Elaeagnus_angustifolia_newGene_4845	--	--	Cellular Component: membrane (GO:0016020);;	--	--	--	--	--	Tetraspanin-19 OS=Arabidopsis thaliana OX=3702 GN=TOM2AH3 PE=2 SV=1	S	Function unknown	hypothetical protein TorRG33x02_002450 [Trema orientalis]
Elaeagnus_angustifolia_newGene_970	--	--	--	--	--	--	--	--	--	S	Function unknown	PREDICTED: uncharacterized protein LOC107427897 [Ziziphus jujuba]
Elaeagnus_angustifolia_newGene_2440	[M]	Cell wall/membrane/envelope biogenesis	Biological Process: glycolipid biosynthetic process (GO:0009247);; Molecular Function: transferase activity, transferring hexosyl groups (GO:0016758);;	K03715|0|pxb:103953874|K03715 1,2-diacylglycerol 3-beta-galactosyltransferase [EC:2.4.1.46] | (RefSeq) monogalactosyldiacylglycerol synthase 2, chloroplastic-like	Glycerolipid metabolism (ko00561)	--	--	Monogalactosyldiacylglycerol (MGDG) synthase;; Glycosyltransferase family 28 C-terminal domain	Monogalactosyldiacylglycerol synthase 2, chloroplastic OS=Arabidopsis thaliana OX=3702 GN=MGD2 PE=1 SV=1	M	Cell wall/membrane/envelope biogenesis	PREDICTED: monogalactosyldiacylglycerol synthase 2, chloroplastic-like isoform X1 [Ziziphus jujuba]
Elaeagnus_angustifolia_newGene_4154	[B]	Chromatin structure and dynamics	--	--	--	[K]	Transcription	SWIB/MDM2 domain	--	B	Chromatin structure and dynamics	PREDICTED: protein TRI1-like [Ziziphus jujuba]
Elaeagnus_angustifolia_newGene_4038	[FR]	Nucleotide transport and metabolism;; General function prediction only	Molecular Function: hydrolase activity (GO:0016787);;	K07766|6.1183e-91|gmx:100798559|K07766 diphosphoinositol-polyphosphate diphosphatase [EC:3.6.1.52] | (RefSeq) nudix hydrolase 18, mitochondrial-like	--	[T]	Signal transduction mechanisms	NUDIX domain	Nudix hydrolase 17, mitochondrial OS=Arabidopsis thaliana OX=3702 GN=NUDT17 PE=2 SV=1	L	Replication, recombination and repair	Dihydroneopterin triphosphate diphosphatase [Trema orientalis]
Elaeagnus_angustifolia_newGene_43	--	--	--	--	--	--	--	BURP domain	Polygalacturonase-1 non-catalytic subunit beta OS=Solanum lycopersicum OX=4081 GN=GP1 PE=1 SV=1	S	Function unknown	polygalacturonase 1 beta-like protein 3 [Morus notabilis]
Elaeagnus_angustifolia_newGene_4215	--	--	Molecular Function: iron ion binding (GO:0005506);; Cellular Component: cytoplasm (GO:0005737);; Cellular Component: plasma membrane (GO:0005886);; Biological Process: translational termination (GO:0006415);; Biological Process: fatty acid biosynthetic process (GO:0006633);; Biological Process: cuticle hydrocarbon biosynthetic process (GO:0006723);; Biological Process: wax biosynthetic process (G…	--	--	--	--	--	Protein ECERIFERUM 3 OS=Arabidopsis thaliana OX=3702 GN=CER3 PE=1 SV=1	S	Function unknown	protein ECERIFERUM 3 [Arachis ipaensis]
Elaeagnus_angustifolia_newGene_1818	--	--	--	K18635|5.99774e-26|tcc:TCM_016326|K18635 protein SPIRAL1 and related proteins | (RefSeq) hypothetical protein	--	--	--	--	Protein SPIRAL1-like 5 OS=Arabidopsis thaliana OX=3702 GN=SP1L5 PE=2 SV=1	S	Function unknown	PREDICTED: protein SPIRAL1-like 5 [Ziziphus jujuba]
Elaeagnus_angustifolia_newGene_9529	[T]	Signal transduction mechanisms	Molecular Function: ATP binding (GO:0005524);; Cellular Component: chloroplast (GO:0009507);;	--	--	[M]	Cell wall/membrane/envelope biogenesis	Ankyrin repeats (3 copies);; Ankyrin repeats (many copies);; Ankyrin repeat;; Ankyrin repeat;; Ankyrin repeats (many copies)	--	O	Posttranslational modification, protein turnover, chaperones	uncharacterized protein LOC112028990 [Quercus suber]
Elaeagnus_angustifolia_newGene_5636	--	--	Molecular Function: DNA binding (GO:0003677);;	K09338|9.84874e-88|fve:101301133|K09338 homeobox-leucine zipper protein | (RefSeq) homeobox-leucine zipper protein ATHB-12-like	--	[K]	Transcription	Homeobox domain;; Homeobox associated leucine zipper;; Homeobox KN domain	Homeobox-leucine zipper protein ATHB-7 OS=Arabidopsis thaliana OX=3702 GN=ATHB-7 PE=1 SV=2	K	Transcription	PREDICTED: homeobox-leucine zipper protein ATHB-12-like [Juglans regia]
Elaeagnus_angustifolia_newGene_3240	--	--	Cellular Component: integral component of membrane (GO:0016021);;	K20719|2.7461e-59|fve:101295127|K20719 sigma non-opioid intracellular receptor | (RefSeq) uncharacterized LOC101295127	--	--	--	ERG2 and Sigma1 receptor like protein	--	S	Function unknown	PREDICTED: uncharacterized protein LOC107423154, partial [Ziziphus jujuba]
Elaeagnus_angustifolia_newGene_175	[P]	Inorganic ion transport and metabolism	--	K07213|7.68017e-40|gra:105779205|K07213 copper chaperone | (RefSeq) copper transport protein CCH-like	--	[P]	Inorganic ion transport and metabolism	Heavy-metal-associated domain	Copper transport protein CCH OS=Arabidopsis thaliana OX=3702 GN=CCH PE=1 SV=1	S	Function unknown	copper transport protein CCH-like [Olea europaea var. sylvestris]
Elaeagnus_angustifolia_newGene_2519	--	--	Molecular Function: actin filament binding (GO:0051015);; Biological Process: actin filament bundle assembly (GO:0051017);;	--	--	[Z]	Cytoskeleton	--	Villin-5 OS=Oryza sativa subsp. japonica OX=39947 GN=VLN5 PE=3 SV=1	S	Function unknown	Villin-4, partial [Ananas comosus]
Elaeagnus_angustifolia_newGene_4217	--	--	Molecular Function: iron ion binding (GO:0005506);; Cellular Component: plasma membrane (GO:0005886);; Biological Process: fatty acid biosynthetic process (GO:0006633);; Biological Process: cuticle hydrocarbon biosynthetic process (GO:0006723);; Biological Process: wax biosynthetic process (GO:0010025);; Cellular Component: integral component of membrane (GO:0016021);; Molecular Function: oxidore…	--	--	--	--	WAX2 C-terminal domain;; WAX2 C-terminal domain	Protein ECERIFERUM 3 OS=Arabidopsis thaliana OX=3702 GN=CER3 PE=1 SV=1	S	Function unknown	protein ECERIFERUM 3 [Morus notabilis]
Elaeagnus_angustifolia_newGene_2490	[F]	Nucleotide transport and metabolism	Molecular Function: DNA binding (GO:0003677);; Molecular Function: ATP binding (GO:0005524);; Cellular Component: cytosol (GO:0005829);; Biological Process: DNA metabolic process (GO:0006259);; Biological Process: proteolysis (GO:0006508);; Biological Process: glutamine metabolic process (GO:0006541);; Molecular Function: DNA-dependent ATPase activity (GO:0008094);; Molecular Function: peptidase …	--	--	[F]	Nucleotide transport and metabolism	Glutamine amidotransferase class-I;; Peptidase C26;; Homoserine O-succinyltransferase	Gamma-glutamyl peptidase 3 OS=Arabidopsis thaliana OX=3702 GN=GGP3 PE=1 SV=1	F	Nucleotide transport and metabolism	gamma-glutamyl peptidase 3-like [Hevea brasiliensis]
Elaeagnus_angustifolia_newGene_2025	--	--	--	--	--	--	--	--	--	--	--	PREDICTED: uncharacterized protein LOC107432246 [Ziziphus jujuba]
Elaeagnus_angustifolia_newGene_1218	--	--	--	--	--	--	--	--	--	--	--	hypothetical protein T459_03784 [Capsicum annuum]
Elaeagnus_angustifolia_newGene_6846	[HC]	Coenzyme transport and metabolism;; Energy production and conversion	Molecular Function: monooxygenase activity (GO:0004497);; Cellular Component: integral component of membrane (GO:0016021);; Biological Process: secondary metabolite biosynthetic process (GO:0044550);; Biological Process: oxidation-reduction process (GO:0055114);; Molecular Function: FAD binding (GO:0071949);;	--	--	[CR]	--	NAD(P)-binding Rossmann-like domain	--	CH	Energy production and conversion;; Coenzyme transport and metabolism	PREDICTED: zeaxanthin epoxidase, chloroplastic [Populus euphratica]
Elaeagnus_angustifolia_newGene_4042	--	--	Cellular Component: nucleosome (GO:0000786);; Molecular Function: DNA binding (GO:0003677);; Cellular Component: nucleus (GO:0005634);; Biological Process: nucleosome assembly (GO:0006334);; Biological Process: regulation of transcription, DNA-templated (GO:0006355);;	--	--	--	--	linker histone H1 and H5 family;; AT hook motif	HMG-Y-related protein A OS=Glycine max OX=3847 PE=2 SV=1	S	Function unknown	PREDICTED: HMG-Y-related protein A-like [Malus domestica]
Elaeagnus_angustifolia_newGene_5068	[G]	Carbohydrate transport and metabolism	Molecular Function: fructose-bisphosphate aldolase activity (GO:0004332);; Cellular Component: mitochondrion (GO:0005739);; Biological Process: glycolytic process (GO:0006096);; Biological Process: response to oxidative stress (GO:0006979);; Cellular Component: chloroplast thylakoid (GO:0009534);; Cellular Component: plastoglobule (GO:0010287);;	K01623|0|cic:CICLE_v10017877mg|K01623 fructose-bisphosphate aldolase, class I [EC:4.1.2.13] | (RefSeq) hypothetical protein	Glycolysis / Gluconeogenesis (ko00010);Pentose phosphate pathway (ko00030);Fructose and mannose metabolism (ko00051);Carbon fixation in photosynthetic organisms (ko00710);Carbon metabolism (ko01200);Biosynthesis of amino acids (ko01230)	[G]	Carbohydrate transport and metabolism	Fructose-bisphosphate aldolase class-I	Fructose-bisphosphate aldolase 3, chloroplastic OS=Arabidopsis thaliana OX=3702 GN=FBA3 PE=1 SV=1	G	Carbohydrate transport and metabolism	fructose-bisphosphate aldolase 3, chloroplastic [Hevea brasiliensis]
Elaeagnus_angustifolia_newGene_10537	[T]	Signal transduction mechanisms	Molecular Function: phosphorelay sensor kinase activity (GO:0000155);; Biological Process: phosphorelay signal transduction system (GO:0000160);; Cellular Component: intracellular (GO:0005622);; Biological Process: response to osmotic stress (GO:0006970);; Biological Process: regulation of flower development (GO:0009909);; Biological Process: regulation of seed germination (GO:0010029);; Biologic…	K14489|0|pmum:103322084|K14489 arabidopsis histidine kinase 2/3/4 (cytokinin receptor) [EC:2.7.13.3] | (RefSeq) histidine kinase 3	Plant hormone signal transduction (ko04075)	[T]	Signal transduction mechanisms	CHASE domain;; Histidine kinase-, DNA gyrase B-, and HSP90-like ATPase;; Response regulator receiver domain;; His Kinase A (phospho-acceptor) domain;; GNS1/SUR4 family	Histidine kinase 3 OS=Arabidopsis thaliana OX=3702 GN=AHK3 PE=1 SV=1	T	Signal transduction mechanisms	PREDICTED: histidine kinase 3 [Ziziphus jujuba]
Elaeagnus_angustifolia_newGene_3794	[IR]	Lipid transport and metabolism;; General function prediction only	Cellular Component: plant-type cell wall (GO:0009505);; Cellular Component: plasmodesma (GO:0009506);; Molecular Function: hydrolase activity, acting on ester bonds (GO:0016788);;	--	--	--	--	GDSL-like Lipase/Acylhydrolase	GDSL esterase/lipase At5g14450 OS=Arabidopsis thaliana OX=3702 GN=At5g14450 PE=2 SV=1	S	Function unknown	GDSL esterase/lipase At5g14450-like isoform X1 [Prunus avium]
Elaeagnus_angustifolia_newGene_526	[O]	Posttranslational modification, protein turnover, chaperones	--	K13993|2.09356e-66|aip:107629638|K13993 HSP20 family protein | (RefSeq) heat shock 22 kDa protein, mitochondrial	Protein processing in endoplasmic reticulum (ko04141)	[O]	Posttranslational modification, protein turnover, chaperones	Hsp20/alpha crystallin family	Heat shock 22 kDa protein, mitochondrial OS=Pisum sativum OX=3888 GN=HSP22 PE=2 SV=1	O	Posttranslational modification, protein turnover, chaperones	HSP20 domain-containing protein [Cephalotus follicularis]
Elaeagnus_angustifolia_newGene_1102	--	--	--	--	--	--	--	Surfeit locus protein 2 (SURF2)	Uridine kinase-like protein 5 OS=Arabidopsis thaliana OX=3702 GN=UKL5 PE=2 SV=1	S	Function unknown	surfeit locus protein 2 [Prunus persica]
Elaeagnus_angustifolia_newGene_4536	[E]	Amino acid transport and metabolism	Molecular Function: cysteine synthase activity (GO:0004124);; Biological Process: cysteine biosynthetic process from serine (GO:0006535);; Molecular Function: transferase activity (GO:0016740);;	K01738|0|pxb:103954443|K01738 cysteine synthase A [EC:2.5.1.47] | (RefSeq) cysteine synthase	Cysteine and methionine metabolism (ko00270);Sulfur metabolism (ko00920);Carbon metabolism (ko01200);Biosynthesis of amino acids (ko01230)	[E]	Amino acid transport and metabolism	Pyridoxal-phosphate dependent enzyme	Cysteine synthase OS=Citrullus lanatus OX=3654 PE=1 SV=1	E	Amino acid transport and metabolism	Cysteine synthase [Trema orientalis]
Elaeagnus_angustifolia_newGene_9992	--	--	Biological Process: guard cell differentiation (GO:0010052);;	--	--	--	--	Epidermal patterning factor proteins	EPIDERMAL PATTERNING FACTOR-like protein 4 OS=Arabidopsis thaliana OX=3702 GN=EPFL4 PE=1 SV=1	S	Function unknown	hypothetical protein CFOL_v3_01096 [Cephalotus follicularis]
Elaeagnus_angustifolia_newGene_121	[R]	General function prediction only	--	--	--	[R]	General function prediction only	Ankyrin repeats (3 copies);; Ankyrin repeats (many copies);; Ankyrin repeats (many copies);; Ankyrin repeat;; Ankyrin repeat	--	S	Function unknown	PREDICTED: uncharacterized protein LOC107428379 [Ziziphus jujuba]
Elaeagnus_angustifolia_newGene_2298	--	--	Molecular Function: nucleic acid binding (GO:0003676);;	--	--	[L]	Replication, recombination and repair	hAT family C-terminal dimerisation region;; Domain of unknown function (DUF4413);; BED zinc finger	Zinc finger BED domain-containing protein RICESLEEPER 2 OS=Oryza sativa subsp. japonica OX=39947 GN=Os03g0733400 PE=2 SV=1	S	Function unknown	zinc finger BED domain-containing protein RICESLEEPER 2-like [Citrus clementina]
Elaeagnus_angustifolia_newGene_2482	--	--	--	--	--	--	--	--	Leucine-rich repeat receptor-like serine/threonine/tyrosine-protein kinase SOBIR1 OS=Arabidopsis thaliana OX=3702 GN=SOBIR1 PE=1 SV=1	T	Signal transduction mechanisms	hypothetical protein TanjilG_28921 [Lupinus angustifolius]
Elaeagnus_angustifolia_newGene_1138	--	--	--	--	--	--	--	Senescence regulator	--	S	Function unknown	PREDICTED: uncharacterized protein LOC103326446 isoform X1 [Prunus mume]
Elaeagnus_angustifolia_newGene_9994	--	--	--	--	--	[R]	General function prediction only	gag-polypeptide of LTR copia-type	Retrovirus-related Pol polyprotein from transposon RE1 OS=Arabidopsis thaliana OX=3702 GN=RE1 PE=2 SV=1	L	Replication, recombination and repair	unnamed protein product, partial [Vitis vinifera]
Elaeagnus_angustifolia_newGene_3871	--	--	Molecular Function: nucleotide binding (GO:0000166);; Molecular Function: protein kinase activity (GO:0004672);; Cellular Component: membrane (GO:0016020);; Biological Process: phosphorylation (GO:0016310);;	--	--	--	--	Leucine rich repeat;; Leucine Rich repeats (2 copies);; Leucine rich repeat N-terminal domain;; Leucine Rich repeat	Serine/threonine-protein kinase BRI1-like 1 OS=Arabidopsis thaliana OX=3702 GN=BRL1 PE=1 SV=1	S	Function unknown	Leucine-rich repeat receptor kinase [Trema orientalis]
Elaeagnus_angustifolia_newGene_9640	--	--	Molecular Function: calmodulin binding (GO:0005516);; Cellular Component: plasma membrane (GO:0005886);; Biological Process: defense response (GO:0006952);; Biological Process: response to biotic stimulus (GO:0009607);; Cellular Component: integral component of membrane (GO:0016021);;	K08472|0|pper:PRUPE_ppa003706mg|K08472 mlo protein | (RefSeq) hypothetical protein	--	--	--	Mlo family;; Mlo family	MLO-like protein 11 OS=Arabidopsis thaliana OX=3702 GN=MLO11 PE=2 SV=1	D	Cell cycle control, cell division, chromosome partitioning	PREDICTED: MLO-like protein 11 [Ziziphus jujuba]
Elaeagnus_angustifolia_newGene_6692	[J]	Translation, ribosomal structure and biogenesis	Molecular Function: nucleotide binding (GO:0000166);; Molecular Function: structural constituent of ribosome (GO:0003735);; Cellular Component: ribosome (GO:0005840);; Biological Process: translation (GO:0006412);;	K02974|1.80161e-80|tcc:TCM_020621|K02974 small subunit ribosomal protein S24e | (RefSeq) Ribosomal protein S24e family protein isoform 1	Ribosome (ko03010)	[J]	Translation, ribosomal structure and biogenesis	Ribosomal protein S24e	40S ribosomal protein S24-2 OS=Arabidopsis thaliana OX=3702 GN=RPS24B PE=2 SV=2	J	Translation, ribosomal structure and biogenesis	Ribosomal protein S24e family protein isoform 1 [Theobroma cacao]
Elaeagnus_angustifolia_newGene_4869	[J]	Translation, ribosomal structure and biogenesis	Molecular Function: RNA binding (GO:0003723);; Molecular Function: structural constituent of ribosome (GO:0003735);; Biological Process: translation (GO:0006412);; Cellular Component: cytosolic large ribosomal subunit (GO:0022625);;	K02908|7.97216e-72|adu:107464664|K02908 large subunit ribosomal protein L30e | (RefSeq) 60S ribosomal protein L30	Ribosome (ko03010)	[J]	Translation, ribosomal structure and biogenesis	Ribosomal protein L7Ae/L30e/S12e/Gadd45 family	60S ribosomal protein L30 OS=Lupinus luteus OX=3873 GN=RPL30 PE=3 SV=1	J	Translation, ribosomal structure and biogenesis	60s ribosomal protein l30-2, partial [Nicotiana attenuata]
Elaeagnus_angustifolia_newGene_1223	--	--	Cellular Component: endosome (GO:0005768);; Cellular Component: vacuolar membrane (GO:0005774);; Cellular Component: trans-Golgi network (GO:0005802);; Cellular Component: plasmodesma (GO:0009506);; Cellular Component: integral component of membrane (GO:0016021);;	--	--	[U]	Intracellular trafficking, secretion, and vesicular transport	Endomembrane protein 70	Transmembrane 9 superfamily member 12 OS=Arabidopsis thaliana OX=3702 GN=TMN12 PE=2 SV=1	S	Function unknown	Nonaspanin (TM9SF) [Corchorus capsularis]
Elaeagnus_angustifolia_newGene_1775	--	--	--	--	--	--	--	--	--	--	--	uncharacterized protein At3g17950-like isoform X1 [Hevea brasiliensis]
Elaeagnus_angustifolia_newGene_10206	[T]	Signal transduction mechanisms	Molecular Function: protein serine/threonine kinase activity (GO:0004674);; Molecular Function: ATP binding (GO:0005524);; Biological Process: protein phosphorylation (GO:0006468);;	K08790|0|tcc:TCM_020906|K08790 serine/threonine kinase 38 [EC:2.7.11.1] | (RefSeq) AGC (cAMP-dependent, cGMP-dependent and protein kinase C) kinase family protein isoform 1	--	[R]	General function prediction only	Protein kinase domain;; Protein tyrosine kinase;; Protein kinase C terminal domain	Probable serine/threonine protein kinase IRE OS=Arabidopsis thaliana OX=3702 GN=IRE PE=2 SV=1	T	Signal transduction mechanisms	Rho-associated protein kinase [Trema orientalis]
Elaeagnus_angustifolia_newGene_4107	--	--	Molecular Function: ligase activity (GO:0016874);;	--	--	[R]	General function prediction only	Kelch motif;; Kelch motif;; Kelch motif;; Galactose oxidase, central domain;; Galactose oxidase, central domain	F-box/kelch-repeat protein At3g27150 OS=Arabidopsis thaliana OX=3702 GN=At3g27150 PE=2 SV=1	S	Function unknown	hypothetical protein POPTR_001G331500v3 [Populus trichocarpa]
Elaeagnus_angustifolia_newGene_10292	[P]	Inorganic ion transport and metabolism	Cellular Component: Golgi membrane (GO:0000139);; Molecular Function: zinc ion transmembrane transporter activity (GO:0005385);; Cellular Component: trans-Golgi network (GO:0005802);; Cellular Component: integral component of membrane (GO:0016021);; Biological Process: zinc II ion transmembrane transport (GO:0071577);;	--	--	[P]	Inorganic ion transport and metabolism	ZIP Zinc transporter	Putative zinc transporter At3g08650 OS=Arabidopsis thaliana OX=3702 GN=At3g08650 PE=2 SV=2	P	Inorganic ion transport and metabolism	Zinc/iron permease [Trema orientalis]
Elaeagnus_angustifolia_newGene_4496	--	--	Biological Process: G1/S transition of mitotic cell cycle (GO:0000082);; Molecular Function: GTPase activator activity (GO:0005096);; Cellular Component: nucleus (GO:0005634);; Cellular Component: cytoplasm (GO:0005737);; Cellular Component: centrosome (GO:0005813);; Biological Process: RNA export from nucleus (GO:0006405);; Biological Process: ubiquitin-dependent protein catabolic process (GO:00…	K15306|7.28883e-101|pop:POPTR_0009s07750g|K15306 Ran-binding protein 1 | (RefSeq) POPTRDRAFT_557663; RAN BINDING protein 1	--	[U]	Intracellular trafficking, secretion, and vesicular transport	RanBP1 domain;; WH1 domain	Ran-binding protein 1 homolog c OS=Arabidopsis thaliana OX=3702 GN=RANBP1C PE=2 SV=1	U	Intracellular trafficking, secretion, and vesicular transport	ran-binding protein 1 homolog a [Morus notabilis]
Elaeagnus_angustifolia_newGene_4210	--	--	Molecular Function: binding (GO:0005488);; Biological Process: nucleic acid metabolic process (GO:0090304);;	--	--	[R]	General function prediction only	gag-polypeptide of LTR copia-type;; Reverse transcriptase (RNA-dependent DNA polymerase)	Retrovirus-related Pol polyprotein from transposon TNT 1-94 OS=Nicotiana tabacum OX=4097 PE=2 SV=1	S	Function unknown	hypothetical protein GOBAR_AA36262 [Gossypium barbadense]
Elaeagnus_angustifolia_newGene_5039	[G]	Carbohydrate transport and metabolism	Molecular Function: hydrolase activity, hydrolyzing O-glycosyl compounds (GO:0004553);; Cellular Component: cell wall (GO:0005618);; Biological Process: xyloglucan metabolic process (GO:0010411);; Molecular Function: xyloglucan:xyloglucosyl transferase activity (GO:0016762);; Biological Process: cell wall biogenesis (GO:0042546);; Cellular Component: apoplast (GO:0048046);; Biological Process: ce…	K08235|0|pmum:103320978|K08235 xyloglucan:xyloglucosyl transferase [EC:2.4.1.207] | (RefSeq) probable xyloglucan endotransglucosylase/hydrolase protein 28	--	--	--	Glycosyl hydrolases family 16;; Xyloglucan endo-transglycosylase (XET) C-terminus	Probable xyloglucan endotransglucosylase/hydrolase protein 28 OS=Arabidopsis thaliana OX=3702 GN=XTH28 PE=2 SV=1	G	Carbohydrate transport and metabolism	probable xyloglucan endotransglucosylase/hydrolase protein 28 [Prunus avium]
Elaeagnus_angustifolia_newGene_26	--	--	--	--	--	[S]	Function unknown	--	--	S	Function unknown	Anticodon-binding domain containing protein [Trema orientalis]
Elaeagnus_angustifolia_newGene_2306	--	--	--	--	--	--	--	Lateral organ boundaries (LOB) domain	Protein LATERAL ORGAN BOUNDARIES OS=Arabidopsis thaliana OX=3702 GN=LOB PE=1 SV=1	S	Function unknown	protein LATERAL ORGAN BOUNDARIES [Arachis duranensis]
Elaeagnus_angustifolia_newGene_8542	--	--	Biological Process: metal ion transport (GO:0030001);; Molecular Function: metal ion binding (GO:0046872);;	--	--	--	--	--	--	S	Function unknown	Heavy metal-associated domain containing protein [Parasponia andersonii]
Elaeagnus_angustifolia_newGene_8411	--	--	Cellular Component: integral component of membrane (GO:0016021);;	--	--	[S]	Function unknown	Vitamin B6 photo-protection and homoeostasis	Protein root UVB sensitive 3 OS=Arabidopsis thaliana OX=3702 GN=RUS3 PE=2 SV=1	S	Function unknown	hypothetical protein PRUPE_1G286700 [Prunus persica]
Elaeagnus_angustifolia_newGene_8509	--	--	--	--	--	--	--	--	--	S	Function unknown	uncharacterized protein LOC110748921 [Prunus avium]
Elaeagnus_angustifolia_newGene_5461	--	--	Molecular Function: RNA binding (GO:0003723);;	K14844|0|pxb:103959365|K14844 pumilio homology domain family member 6 | (RefSeq) pumilio homolog 24	--	[J]	Translation, ribosomal structure and biogenesis	CPL (NUC119) domain;; Pumilio-family RNA binding repeat	Pumilio homolog 24 OS=Arabidopsis thaliana OX=3702 GN=APUM24 PE=1 SV=1	S	Function unknown	pumilio homolog 24 isoform X1 [Durio zibethinus]
Elaeagnus_angustifolia_newGene_10590	--	--	Cellular Component: integral component of membrane (GO:0016021);;	--	--	--	--	Protein of unknown function (DUF1084);; Protein of unknown function (DUF1084)	Tobamovirus multiplication protein 1 OS=Nicotiana tabacum OX=4097 GN=TOM1 PE=1 SV=1	S	Function unknown	tobamovirus multiplication protein 1-like isoform X1 [Durio zibethinus]
Elaeagnus_angustifolia_newGene_4	--	--	Cellular Component: integral component of membrane (GO:0016021);;	--	--	[TZ]	--	Formin Homology 2 Domain	Formin-like protein 8 OS=Arabidopsis thaliana OX=3702 GN=FH8 PE=1 SV=1	U	Intracellular trafficking, secretion, and vesicular transport	PREDICTED: formin-like protein 4 [Gossypium hirsutum]
Elaeagnus_angustifolia_newGene_11568	--	--	Molecular Function: nucleic acid binding (GO:0003676);;	--	--	[K]	Transcription	RNA recognition motif. (a.k.a. RRM, RBD, or RNP domain)	Uncharacterized protein At1g27050 OS=Arabidopsis thaliana OX=3702 GN=At1g27050 PE=2 SV=1	K	Transcription	PREDICTED: uncharacterized protein At1g27050 [Ziziphus jujuba]
Elaeagnus_angustifolia_newGene_10425	[K]	Transcription	Cellular Component: integral component of membrane (GO:0016021);; Molecular Function: kinase activity (GO:0016301);; Biological Process: phosphorylation (GO:0016310);; Molecular Function: 2-alkenal reductase [NAD(P)] activity (GO:0032440);; Molecular Function: receptor serine/threonine kinase binding (GO:0033612);; Biological Process: meristem development (GO:0048507);; Biological Process: oxidat…	--	--	[R]	General function prediction only	Leucine rich repeat;; Leucine Rich repeats (2 copies);; Leucine Rich Repeat;; Leucine Rich repeat;; Leucine rich repeat;; Leucine rich repeat N-terminal domain;; Leucine Rich repeats (2 copies);; Leucine Rich Repeat	Receptor-like protein CLAVATA2 OS=Arabidopsis thaliana OX=3702 GN=CLV2 PE=1 SV=1	S	Function unknown	PREDICTED: leucine-rich repeat receptor-like protein CLAVATA2 [Ziziphus jujuba]
Elaeagnus_angustifolia_newGene_6718	--	--	Molecular Function: DNA binding (GO:0003677);; Molecular Function: transcription factor activity, sequence-specific DNA binding (GO:0003700);; Cellular Component: nucleus (GO:0005634);; Biological Process: regulation of transcription, DNA-templated (GO:0006355);; Biological Process: multicellular organism development (GO:0007275);;	K09285|1.15788e-19|mtr:MTR_4g130270|K09285 AP2-like factor, ANT lineage | (RefSeq) AP2-like ethylene-responsive transcription factor	--	--	--	AP2 domain	AP2-like ethylene-responsive transcription factor At1g16060 OS=Arabidopsis thaliana OX=3702 GN=At1g16060 PE=2 SV=1	K	Transcription	hypothetical protein TSUD_200850 [Trifolium subterraneum]
Elaeagnus_angustifolia_newGene_10536	--	--	--	--	--	--	--	Ribosome inactivating protein	--	S	Function unknown	PREDICTED: protein synthesis inhibitor II-like [Phoenix dactylifera]
Elaeagnus_angustifolia_newGene_1606	--	--	--	--	--	[TU]	--	--	--	S	Function unknown	PREDICTED: actin cytoskeleton-regulatory complex protein PAN1-like isoform X1 [Ziziphus jujuba]
Elaeagnus_angustifolia_newGene_545	[K]	Transcription	Molecular Function: protein serine/threonine kinase activity (GO:0004674);; Molecular Function: ATP binding (GO:0005524);; Biological Process: protein phosphorylation (GO:0006468);; Cellular Component: integral component of membrane (GO:0016021);;	K20718|1.5384e-71|cit:102625969|K20718 LRR receptor-like serine/threonine-protein kinase ERECTA [EC:2.7.11.1] | (RefSeq) LRR receptor-like serine/threonine-protein kinase ERL1	--	--	--	Leucine Rich repeats (2 copies);; Leucine rich repeat;; Leucine rich repeat N-terminal domain;; Leucine Rich Repeat;; Leucine Rich repeat	LRR receptor-like serine/threonine-protein kinase ERL2 OS=Arabidopsis thaliana OX=3702 GN=ERL2 PE=2 SV=1	S	Function unknown	LRR receptor-like serine/threonine-protein kinase ERL2 [Morus notabilis]
Elaeagnus_angustifolia_newGene_2465	[G]	Carbohydrate transport and metabolism	Molecular Function: chitinase activity (GO:0004568);; Cellular Component: extracellular region (GO:0005576);; Biological Process: carbohydrate metabolic process (GO:0005975);; Biological Process: chitin catabolic process (GO:0006032);; Molecular Function: chitin binding (GO:0008061);;	K01183|1.2872e-170|pmum:103341231|K01183 chitinase [EC:3.2.1.14] | (RefSeq) chitotriosidase-1-like	Amino sugar and nucleotide sugar metabolism (ko00520)	[G]	Carbohydrate transport and metabolism	Glycosyl hydrolases family 18	Class V chitinase OS=Arabidopsis thaliana OX=3702 GN=ChiC PE=1 SV=1	G	Carbohydrate transport and metabolism	PREDICTED: chitotriosidase-1-like [Ziziphus jujuba]
Elaeagnus_angustifolia_newGene_8167	--	--	--	--	--	--	--	--	Uncharacterized protein At4g06598 OS=Arabidopsis thaliana OX=3702 GN=At4g06598 PE=2 SV=2	K	Transcription	PREDICTED: uncharacterized protein At4g06598-like [Ziziphus jujuba]
Elaeagnus_angustifolia_newGene_4065	[K]	Transcription	--	--	--	[R]	General function prediction only	Leucine rich repeat;; Leucine Rich repeats (2 copies);; Leucine Rich Repeat;; Leucine Rich repeats (2 copies);; Leucine rich repeat;; Leucine Rich Repeat	Plant intracellular Ras-group-related LRR protein 9 OS=Arabidopsis thaliana OX=3702 GN=PIRL9 PE=2 SV=1	S	Function unknown	plant intracellular Ras-group-related LRR protein 9-like [Momordica charantia]
Elaeagnus_angustifolia_newGene_6942	--	--	--	--	--	--	--	--	Aberrant root formation protein 4 OS=Arabidopsis thaliana OX=3702 GN=ALF4 PE=1 SV=2	S	Function unknown	uncharacterized protein LOC21386994 [Morus notabilis]
Elaeagnus_angustifolia_newGene_4725	--	--	Cellular Component: integral component of membrane (GO:0016021);;	K15285|0|pper:PRUPE_ppa007974mg|K15285 solute carrier family 35, member E3 | (RefSeq) hypothetical protein	--	[GE]	--	Triose-phosphate Transporter family;; EamA-like transporter family	UDP-xylose transporter 3 OS=Arabidopsis thaliana OX=3702 GN=UXT3 PE=1 SV=1	S	Function unknown	UDP-xylose transporter 3 [Morus notabilis]
Elaeagnus_angustifolia_newGene_5149	--	--	--	--	--	--	--	BURP domain	BURP domain-containing protein 3 OS=Oryza sativa subsp. japonica OX=39947 GN=BURP3 PE=2 SV=1	S	Function unknown	PREDICTED: BURP domain-containing protein 3-like [Ziziphus jujuba]
Elaeagnus_angustifolia_newGene_11582	--	--	--	--	--	--	--	Protein of unknown function (DUF1336)	--	S	Function unknown	uncharacterized protein LOC110668498 isoform X1 [Hevea brasiliensis]
Elaeagnus_angustifolia_newGene_830	--	--	--	--	--	--	--	--	--	S	Function unknown	ankyrin repeat protein [Trema orientalis]
Elaeagnus_angustifolia_newGene_9641	--	--	Cellular Component: core TFIIH complex (GO:0000439);; Molecular Function: double-stranded DNA binding (GO:0003690);; Molecular Function: transcription factor activity, sequence-specific DNA binding (GO:0003700);; Molecular Function: ATP-dependent DNA helicase activity (GO:0004003);; Cellular Component: holo TFIIH complex (GO:0005675);; Biological Process: nucleotide-excision repair (GO:0006289);;…	--	--	[KL]	--	--	General transcription and DNA repair factor IIH subunit TFB2 OS=Arabidopsis thaliana OX=3702 GN=TFB2 PE=2 SV=1	K	Transcription	PREDICTED: RNA polymerase II transcription factor B subunit 2 [Ziziphus jujuba]
Elaeagnus_angustifolia_newGene_4568	[J]	Translation, ribosomal structure and biogenesis	Cellular Component: cytoplasm (GO:0005737);; Biological Process: proteolysis (GO:0006508);; Molecular Function: metal ion binding (GO:0046872);; Molecular Function: metalloaminopeptidase activity (GO:0070006);; Biological Process: protein initiator methionine removal (GO:0070084);;	K01265|0|pper:PRUPE_ppa005954mg|K01265 methionyl aminopeptidase [EC:3.4.11.18] | (RefSeq) hypothetical protein	--	[R]	General function prediction only	Metallopeptidase family M24	Methionine aminopeptidase 2B OS=Arabidopsis thaliana OX=3702 GN=MAP2B PE=2 SV=2	J	Translation, ribosomal structure and biogenesis	PREDICTED: methionine aminopeptidase 2B-like isoform X1 [Ziziphus jujuba]
Elaeagnus_angustifolia_newGene_6447	--	--	Biological Process: nuclear-transcribed mRNA catabolic process, exonucleolytic (GO:0000291);; Cellular Component: P-body (GO:0000932);; Biological Process: vasculature development (GO:0001944);; Molecular Function: nucleic acid binding (GO:0003676);; Molecular Function: 5'-3' exoribonuclease activity (GO:0004534);; Cellular Component: cytosol (GO:0005829);; Cellular Component: polysome (GO:000584…	K20553|5.79115e-22|pper:PRUPE_ppa000881mg|K20553 5'-3' exoribonuclease 4 [EC:3.1.13.-] | (RefSeq) hypothetical protein	--	[LA]	--	--	5&apos;-3&apos; exoribonuclease 3 OS=Arabidopsis thaliana OX=3702 GN=XRN3 PE=1 SV=1	ADL	RNA processing and modification;; Cell cycle control, cell division, chromosome partitioning;; Replication, recombination and repair	5&apos;-3&apos; exoribonuclease 4 [Prunus persica]
Elaeagnus_angustifolia_newGene_7893	--	--	--	--	--	--	--	--	23 kDa jasmonate-induced protein OS=Hordeum vulgare OX=4513 PE=2 SV=1	S	Function unknown	PREDICTED: 23 kDa jasmonate-induced protein-like [Ziziphus jujuba]
Elaeagnus_angustifolia_newGene_11516	--	--	Molecular Function: nucleic acid binding (GO:0003676);; Biological Process: transport (GO:0006810);; Molecular Function: zinc ion binding (GO:0008270);; Biological Process: DNA integration (GO:0015074);; Cellular Component: membrane (GO:0016020);;	--	--	--	--	Zinc knuckle	--	S	Function unknown	hypothetical protein VITISV_025855, partial [Vitis vinifera]
Elaeagnus_angustifolia_newGene_410	[G]	Carbohydrate transport and metabolism	Biological Process: metabolic process (GO:0008152);; Molecular Function: transferase activity, transferring hexosyl groups (GO:0016758);;	--	--	[GC]	--	UDP-glucoronosyl and UDP-glucosyl transferase	7-deoxyloganetic acid glucosyltransferase OS=Catharanthus roseus OX=4058 GN=UGT709C2 PE=1 SV=1	S	Function unknown	UDP-glucuronosyl/UDP-glucosyltransferase [Trema orientalis]
Elaeagnus_angustifolia_newGene_3594	--	--	--	--	--	--	--	Late embryogenesis abundant protein	Late embryogenesis abundant protein At1g64065 OS=Arabidopsis thaliana OX=3702 GN=At1g64065 PE=2 SV=1	S	Function unknown	Late embryogenesis abundant protein [Trema orientalis]
Elaeagnus_angustifolia_newGene_10580	[O]	Posttranslational modification, protein turnover, chaperones	Biological Process: sulfate assimilation (GO:0000103);; Cellular Component: cytosol (GO:0005829);; Cellular Component: plasma membrane (GO:0005886);; Biological Process: protein folding (GO:0006457);; Biological Process: glycerol ether metabolic process (GO:0006662);; Molecular Function: protein disulfide oxidoreductase activity (GO:0015035);; Molecular Function: oxidoreductase activity, acting o…	K03671|1.11155e-63|jcu:105649401|K03671 thioredoxin 1 | (RefSeq) thioredoxin-like protein CXXS1	--	[O]	Posttranslational modification, protein turnover, chaperones	Thioredoxin	Thioredoxin-like protein CXXS1 OS=Arabidopsis thaliana OX=3702 GN=CXXS1 PE=2 SV=2	O	Posttranslational modification, protein turnover, chaperones	thioredoxin-like protein CXXS1 [Quercus suber]
Elaeagnus_angustifolia_newGene_4052	[G]	Carbohydrate transport and metabolism	Molecular Function: pectate lyase activity (GO:0030570);; Biological Process: pectin catabolic process (GO:0045490);; Molecular Function: metal ion binding (GO:0046872);;	K01728|0|aip:107630952|K01728 pectate lyase [EC:4.2.2.2] | (RefSeq) probable pectate lyase 18	Pentose and glucuronate interconversions (ko00040)	--	--	Pectate lyase	Probable pectate lyase 22 OS=Arabidopsis thaliana OX=3702 GN=At5g63180 PE=2 SV=1	G	Carbohydrate transport and metabolism	probable pectate lyase 18 [Morus notabilis]
Elaeagnus_angustifolia_newGene_9976	--	--	--	--	--	[R]	General function prediction only	--	--	S	Function unknown	uncharacterized protein LOC111373988 [Olea europaea var. sylvestris]
Elaeagnus_angustifolia_newGene_8454	[J]	Translation, ribosomal structure and biogenesis	Biological Process: D-amino acid catabolic process (GO:0019478);; Molecular Function: D-aminoacyl-tRNA deacylase activity (GO:0051499);;	K09716|7.00795e-178|cmo:103488450|K09716 D-aminoacyl-tRNA deacylase [EC:3.1.1.96] | (RefSeq) D-aminoacyl-tRNA deacylase	--	--	--	D-aminoacyl-tRNA deacylase	D-aminoacyl-tRNA deacylase OS=Arabidopsis thaliana OX=3702 GN=GEK1 PE=1 SV=2	S	Function unknown	PREDICTED: D-aminoacyl-tRNA deacylase isoform X1 [Ziziphus jujuba]
Elaeagnus_angustifolia_newGene_590	--	--	--	--	--	--	--	--	--	S	Function unknown	PREDICTED: uncharacterized protein LOC107423753 isoform X3 [Ziziphus jujuba]
Elaeagnus_angustifolia_newGene_3384	--	--	Molecular Function: binding (GO:0005488);;	K09487|1.91765e-17|pda:103714924|K09487 heat shock protein 90kDa beta | (RefSeq) heat shock protein 90-6, mitochondrial	Protein processing in endoplasmic reticulum (ko04141);Plant-pathogen interaction (ko04626)	[O]	Posttranslational modification, protein turnover, chaperones	Hsp90 protein	Heat shock protein 90-5, chloroplastic OS=Arabidopsis thaliana OX=3702 GN=HSP90-5 PE=1 SV=1	O	Posttranslational modification, protein turnover, chaperones	PREDICTED: heat shock protein 90-6, mitochondrial [Phoenix dactylifera]
Elaeagnus_angustifolia_newGene_2288	--	--	Biological Process: response to nitrate (GO:0010167);; Biological Process: nitrate transport (GO:0015706);; Cellular Component: integral component of membrane (GO:0016021);;	--	--	--	--	High-affinity nitrate transporter accessory	High-affinity nitrate transporter 3.1 OS=Arabidopsis thaliana OX=3702 GN=NRT3.1 PE=1 SV=1	P	Inorganic ion transport and metabolism	high-affinity nitrate transporter 3.1-like [Olea europaea var. sylvestris]
Elaeagnus_angustifolia_newGene_1252	--	--	Cellular Component: vacuolar membrane (GO:0005774);; Cellular Component: endoplasmic reticulum (GO:0005783);; Biological Process: intracellular protein transport (GO:0006886);; Cellular Component: plasmodesma (GO:0009506);; Cellular Component: integral component of membrane (GO:0016021);;	K14009|1.18241e-93|rcu:8285888|K14009 B-cell receptor-associated protein 31 | (RefSeq) B-cell receptor-associated protein 31	Protein processing in endoplasmic reticulum (ko04141)	[V]	Defense mechanisms	B-cell receptor-associated protein 31-like	--	S	Function unknown	B-cell receptor-associated protein 31-like [Hevea brasiliensis]
Elaeagnus_angustifolia_newGene_1154	[J]	Translation, ribosomal structure and biogenesis	Molecular Function: nucleotide binding (GO:0000166);; Molecular Function: nucleic acid binding (GO:0003676);; Cellular Component: viral nucleocapsid (GO:0019013);; Cellular Component: intracellular ribonucleoprotein complex (GO:0030529);;	K14411|1.14509e-161|pper:PRUPE_ppa004834mg|K14411 RNA-binding protein Musashi | (RefSeq) hypothetical protein	mRNA surveillance pathway (ko03015)	[A]	RNA processing and modification	RNA recognition motif. (a.k.a. RRM, RBD, or RNP domain);; RNA recognition motif. (a.k.a. RRM, RBD, or RNP domain);; RNA recognition motif	Heterogeneous nuclear ribonucleoprotein 1 OS=Arabidopsis thaliana OX=3702 GN=RNP1 PE=1 SV=1	S	Function unknown	Splicing factor-like protein [Trema orientalis]
Elaeagnus_angustifolia_newGene_8339	--	--	Biological Process: cellular protein modification process (GO:0006464);; Biological Process: phosphate-containing compound metabolic process (GO:0006796);; Cellular Component: intracellular membrane-bounded organelle (GO:0043231);; Cellular Component: cytoplasmic part (GO:0044444);;	K18065|2.62784e-26|nnu:104604535|K18065 Cdc25 family phosphatase [EC:3.1.3.48 1.20.4.-] | (RefSeq) dual specificity phosphatase Cdc25	--	[D]	Cell cycle control, cell division, chromosome partitioning	--	Dual specificity phosphatase Cdc25 OS=Arabidopsis thaliana OX=3702 GN=CDC25 PE=1 SV=1	S	Function unknown	dual specificity phosphatase Cdc25 isoform X1 [Carica papaya]
Elaeagnus_angustifolia_newGene_92	--	--	--	--	--	--	--	Sieve element occlusion N-terminus;; Sieve element occlusion C-terminus	Protein SIEVE ELEMENT OCCLUSION B OS=Arabidopsis thaliana OX=3702 GN=SEOB PE=1 SV=1	S	Function unknown	Sieve element occlusion [Trema orientalis]
Elaeagnus_angustifolia_newGene_4800	--	--	--	--	--	[R]	General function prediction only	Zinc finger, C2H2 type	Protein indeterminate-domain 2 OS=Arabidopsis thaliana OX=3702 GN=IDD2 PE=1 SV=1	S	Function unknown	PREDICTED: protein indeterminate-domain 2-like [Juglans regia]
Elaeagnus_angustifolia_newGene_5125	--	--	--	--	--	--	--	--	--	S	Function unknown	uncharacterized protein LOC112034391 [Quercus suber]
Elaeagnus_angustifolia_newGene_2217	--	--	Cellular Component: integral component of membrane (GO:0016021);;	--	--	--	--	Cytochrome c oxidase subunit VII	--	S	Function unknown	PREDICTED: uncharacterized protein LOC103497961 [Cucumis melo]
Elaeagnus_angustifolia_newGene_543	--	--	--	--	--	--	--	Domain of unknown function (DUF3475);; Protein of unknown function (DUF668)	--	S	Function unknown	hypothetical protein JCGZ_26212 [Jatropha curcas]
Elaeagnus_angustifolia_newGene_3166	--	--	Cellular Component: protein phosphatase 4 complex (GO:0030289);; Biological Process: regulation of catalytic activity (GO:0050790);;	K15425|3.00667e-68|pxb:103951518|K15425 serine/threonine-protein phosphatase 4 regulatory subunit 2 | (RefSeq) serine/threonine-protein phosphatase 4 regulatory subunit 2-like	--	[R]	General function prediction only	PPP4R2;; Protein of unknown function (DUF1218)	--	T	Signal transduction mechanisms	PREDICTED: serine/threonine-protein phosphatase 4 regulatory subunit 2 isoform X2 [Ziziphus jujuba]
Elaeagnus_angustifolia_newGene_9579	--	--	Biological Process: lipid metabolic process (GO:0006629);;	--	--	[IOT]	--	--	--	S	Function unknown	uncharacterized protein LOC112001700 isoform X1 [Quercus suber]
Elaeagnus_angustifolia_newGene_4978	[C]	Energy production and conversion	Molecular Function: ATP binding (GO:0005524);; Cellular Component: plasma membrane (GO:0005886);; Cellular Component: integral component of membrane (GO:0016021);; Molecular Function: ATPase activity, coupled to transmembrane movement of substances (GO:0042626);; Biological Process: transmembrane transport (GO:0055085);;	--	--	[Q]	Secondary metabolites biosynthesis, transport and catabolism	ABC-2 type transporter;; ABC transporter;; Phosphoenolpyruvate carboxylase	ABC transporter G family member 21 OS=Arabidopsis thaliana OX=3702 GN=ABCG21 PE=2 SV=2	V	Defense mechanisms	PREDICTED: ABC transporter G family member 21 [Ziziphus jujuba]
Elaeagnus_angustifolia_newGene_3565	--	--	--	--	--	--	--	--	--	S	Function unknown	hypothetical protein GLYMA_13G022000 [Glycine max]
Elaeagnus_angustifolia_newGene_8325	--	--	--	--	--	--	--	F-box domain	--	--	--	F-box domain containing protein, partial [Parasponia andersonii]
Elaeagnus_angustifolia_newGene_4592	--	--	Molecular Function: hydrolase activity (GO:0016787);;	--	--	[O]	Posttranslational modification, protein turnover, chaperones	Xylanase inhibitor N-terminal	Probable aspartic protease At2g35615 OS=Arabidopsis thaliana OX=3702 GN=At2g35615 PE=3 SV=1	O	Posttranslational modification, protein turnover, chaperones	PREDICTED: aspartic proteinase CDR1-like [Fragaria vesca subsp. vesca]
Elaeagnus_angustifolia_newGene_10429	--	--	--	--	--	--	--	Phloem protein 2	Protein PHLOEM PROTEIN 2-LIKE A9 OS=Arabidopsis thaliana OX=3702 GN=PP2A9 PE=2 SV=1	S	Function unknown	hypothetical protein POPTR_015G120200v3 [Populus trichocarpa]
Elaeagnus_angustifolia_newGene_5312	[O]	Posttranslational modification, protein turnover, chaperones	Cellular Component: mitochondrial matrix (GO:0005759);; Biological Process: response to unfolded protein (GO:0006986);; Molecular Function: metal ion binding (GO:0046872);; Molecular Function: unfolded protein binding (GO:0051082);; Biological Process: chaperone mediated protein folding requiring cofactor (GO:0051085);; Molecular Function: chaperone binding (GO:0051087);;	K04078|6.39193e-53|sind:105159929|K04078 chaperonin GroES | (RefSeq) 10 kDa chaperonin-like	--	[O]	Posttranslational modification, protein turnover, chaperones	Chaperonin 10 Kd subunit	10 kDa chaperonin, mitochondrial OS=Arabidopsis thaliana OX=3702 GN=CPN10 PE=1 SV=1	O	Posttranslational modification, protein turnover, chaperones	10 kDa chaperonin, mitochondrial-like isoform X1 [Durio zibethinus]
Elaeagnus_angustifolia_newGene_5888	--	--	Molecular Function: oxidoreductase activity (GO:0016491);;	--	--	[S]	Function unknown	2OG-Fe(II) oxygenase superfamily	--	S	Function unknown	Alpha-ketoglutarate-dependent dioxygenase AlkB-like [Parasponia andersonii]
Elaeagnus_angustifolia_newGene_5809	--	--	--	--	--	[TZ]	--	--	Protein DA1-related 1 OS=Arabidopsis thaliana OX=3702 GN=DAR1 PE=1 SV=3	S	Function unknown	PREDICTED: protein DA1-related 1-like isoform X3 [Malus domestica]
Elaeagnus_angustifolia_newGene_11590	--	--	Molecular Function: DNA binding (GO:0003677);; Molecular Function: chromatin binding (GO:0003682);; Molecular Function: transcription factor activity, sequence-specific DNA binding (GO:0003700);; Molecular Function: transcription coactivator activity (GO:0003713);; Molecular Function: histone acetyltransferase activity (GO:0004402);; Cellular Component: nucleus (GO:0005634);; Biological Process: …	--	--	--	--	Myb-like DNA-binding domain	Transcription factor KUA1 OS=Arabidopsis thaliana OX=3702 GN=KUA1 PE=1 SV=1	K	Transcription	transcription factor MYB1R1 [Jatropha curcas]
Elaeagnus_angustifolia_newGene_10254	--	--	Cellular Component: cytosol (GO:0005829);; Biological Process: tricarboxylic acid cycle (GO:0006099);; Molecular Function: phosphoenolpyruvate carboxylase activity (GO:0008964);; Biological Process: carbon fixation (GO:0015977);;	K01595|4.02681e-14|pop:POPTR_0010s14170g|K01595 phosphoenolpyruvate carboxylase [EC:4.1.1.31] | (RefSeq) POPTRDRAFT_658962; hypothetical protein	Pyruvate metabolism (ko00620);Carbon fixation in photosynthetic organisms (ko00710);Carbon metabolism (ko01200)	--	--	--	Phosphoenolpyruvate carboxylase 4 OS=Arabidopsis thaliana OX=3702 GN=PPC4 PE=2 SV=1	C	Energy production and conversion	PREDICTED: phosphoenolpyruvate carboxylase 4-like isoform X1 [Juglans regia]
Elaeagnus_angustifolia_newGene_3141	--	--	Cellular Component: chloroplast envelope (GO:0009941);; Molecular Function: protein channel activity (GO:0015266);; Cellular Component: integral component of membrane (GO:0016021);; Biological Process: protein localization to organelle (GO:0033365);; Biological Process: protein transmembrane transport (GO:0071806);;	--	--	--	--	Tim17/Tim22/Tim23/Pmp24 family;; SAM domain (Sterile alpha motif)	Chloroplastic import inner membrane translocase subunit HP30-2 OS=Arabidopsis thaliana OX=3702 GN=HP30-2 PE=1 SV=1	O	Posttranslational modification, protein turnover, chaperones	Mitochondrial inner membrane translocase subunit [Trema orientalis]
Elaeagnus_angustifolia_newGene_3820	--	--	Molecular Function: oxidoreductase activity, acting on single donors with incorporation of molecular oxygen, incorporation of two atoms of oxygen (GO:0016702);; Molecular Function: metal ion binding (GO:0046872);; Biological Process: oxidation-reduction process (GO:0055114);;	K00454|1.63187e-118|cmo:107991008|K00454 lipoxygenase [EC:1.13.11.12] | (RefSeq) linoleate 13S-lipoxygenase 2-1, chloroplastic-like	--	--	--	Lipoxygenase;; Lipoxygenase	Linoleate 13S-lipoxygenase 2-1, chloroplastic OS=Solanum tuberosum OX=4113 GN=LOX2.1 PE=1 SV=1	--	--	Lipase/lipooxygenase, PLAT/LH2 [Cynara cardunculus var. scolymus]
Elaeagnus_angustifolia_newGene_4722	--	--	Molecular Function: mRNA binding (GO:0003729);; Molecular Function: structural constituent of ribosome (GO:0003735);; Biological Process: translation (GO:0006412);; Cellular Component: cytosolic small ribosomal subunit (GO:0022627);;	K02976|1.73e-36|egu:105052284|K02976 small subunit ribosomal protein S26e | (RefSeq) 40S ribosomal protein S26-3	Ribosome (ko03010)	[J]	Translation, ribosomal structure and biogenesis	Ribosomal protein S26e	40S ribosomal protein S26-1 OS=Arabidopsis thaliana OX=3702 GN=RPS26A PE=2 SV=2	J	Translation, ribosomal structure and biogenesis	PREDICTED: 40S ribosomal protein S26-3 [Elaeis guineensis]
Elaeagnus_angustifolia_newGene_10384	[J]	Translation, ribosomal structure and biogenesis	Molecular Function: RNA binding (GO:0003723);; Molecular Function: structural constituent of ribosome (GO:0003735);; Biological Process: translation (GO:0006412);; Cellular Component: cytosolic large ribosomal subunit (GO:0022625);; Biological Process: ribosome biogenesis (GO:0042254);;	K02915|3.56764e-57|tcc:TCM_013967|K02915 large subunit ribosomal protein L34e | (RefSeq) Ribosomal protein L34e superfamily protein	Ribosome (ko03010)	[J]	Translation, ribosomal structure and biogenesis	Ribosomal protein L34e	60S ribosomal protein L34 OS=Pisum sativum OX=3888 GN=RPL34 PE=2 SV=1	J	Translation, ribosomal structure and biogenesis	60S ribosomal protein L34 [Durio zibethinus]
Elaeagnus_angustifolia_newGene_9313	--	--	Molecular Function: hydrolase activity (GO:0016787);;	--	--	--	--	--	Esterase OS=Hevea brasiliensis OX=3981 PE=1 SV=1	S	Function unknown	early nodulin [Trifolium pratense]
Elaeagnus_angustifolia_newGene_3623	--	--	Molecular Function: cysteine-type endopeptidase activity (GO:0004197);; Cellular Component: vacuole (GO:0005773);; Biological Process: vacuolar protein processing (GO:0006624);; Cellular Component: integral component of membrane (GO:0016021);; Biological Process: proteolysis involved in cellular protein catabolic process (GO:0051603);;	K01369|1.14004e-139|pmum:103337239|K01369 legumain [EC:3.4.22.34] | (RefSeq) legumain	--	[O]	Posttranslational modification, protein turnover, chaperones	Peptidase C13 family	Vacuolar-processing enzyme OS=Glycine max OX=3847 PE=2 SV=1	O	Posttranslational modification, protein turnover, chaperones	PREDICTED: legumain [Lupinus angustifolius]
Elaeagnus_angustifolia_newGene_4631	--	--	--	--	--	[R]	General function prediction only	PPR repeat family;; PPR repeat;; PPR repeat;; Pentatricopeptide repeat domain;; Pentacotripeptide-repeat region of PRORP;; Mitochondrial 28S ribosomal protein S27;; Mitochondrial ATPase expression	Putative pentatricopeptide repeat-containing protein At5g59900 OS=Arabidopsis thaliana OX=3702 GN=At5g59900 PE=3 SV=1	S	Function unknown	hypothetical protein L484_000619 [Morus notabilis]
Elaeagnus_angustifolia_newGene_3487	--	--	Biological Process: defense response (GO:0006952);; Biological Process: response to biotic stimulus (GO:0009607);;	--	--	--	--	Pathogenesis-related protein Bet v I family	Major allergen Pru av 1 OS=Prunus avium OX=42229 GN=PRUA1 PE=1 SV=1	S	Function unknown	Bet v I type allergen [Parasponia andersonii]
Elaeagnus_angustifolia_newGene_1028	--	--	Molecular Function: pectate lyase activity (GO:0030570);; Biological Process: pectin catabolic process (GO:0045490);; Molecular Function: metal ion binding (GO:0046872);;	K01728|1.09737e-19|gra:105764766|K01728 pectate lyase [EC:4.2.2.2] | (RefSeq) probable pectate lyase 5	Pentose and glucuronate interconversions (ko00040)	--	--	--	Putative pectate lyase 11 OS=Arabidopsis thaliana OX=3702 GN=At3g27400 PE=3 SV=2	G	Carbohydrate transport and metabolism	hypothetical protein B456_008G203900 [Gossypium raimondii]
Elaeagnus_angustifolia_newGene_3659	[G]	Carbohydrate transport and metabolism	Cellular Component: endoplasmic reticulum (GO:0005783);; Cellular Component: membrane (GO:0016020);; Molecular Function: hydrolase activity, acting on ester bonds (GO:0016788);;	--	--	[R]	General function prediction only	Strictosidine synthase;; SMP-30/Gluconolaconase/LRE-like region	Protein STRICTOSIDINE SYNTHASE-LIKE 10 OS=Arabidopsis thaliana OX=3702 GN=SSL10 PE=2 SV=1	G	Carbohydrate transport and metabolism	PREDICTED: protein STRICTOSIDINE SYNTHASE-LIKE 10-like [Ziziphus jujuba]
Elaeagnus_angustifolia_newGene_7251	[G]	Carbohydrate transport and metabolism	Molecular Function: 6-phosphofructokinase activity (GO:0003872);; Molecular Function: ATP binding (GO:0005524);; Cellular Component: cytoplasm (GO:0005737);; Biological Process: fructose 6-phosphate metabolic process (GO:0006002);; Molecular Function: metal ion binding (GO:0046872);; Biological Process: glycolytic process through fructose-6-phosphate (GO:0061615);;	K00850|2.93336e-171|jcu:105637812|K00850 6-phosphofructokinase 1 [EC:2.7.1.11] | (RefSeq) ATP-dependent 6-phosphofructokinase 7	Glycolysis / Gluconeogenesis (ko00010);Pentose phosphate pathway (ko00030);Fructose and mannose metabolism (ko00051);Galactose metabolism (ko00052);Carbon metabolism (ko01200);Biosynthesis of amino acids (ko01230);RNA degradation (ko03018)	[G]	Carbohydrate transport and metabolism	Phosphofructokinase;; Phosphofructokinase	ATP-dependent 6-phosphofructokinase 3 OS=Arabidopsis thaliana OX=3702 GN=PFK3 PE=1 SV=1	G	Carbohydrate transport and metabolism	ATP-dependent 6-phosphofructokinase 7 [Jatropha curcas]
Elaeagnus_angustifolia_newGene_3836	--	--	--	--	--	--	--	C2 domain	Protein SRC2 OS=Glycine max OX=3847 GN=SRC2 PE=2 SV=1	S	Function unknown	PREDICTED: uncharacterized protein LOC107435507 [Ziziphus jujuba]
Elaeagnus_angustifolia_newGene_10557	--	--	Molecular Function: zinc ion binding (GO:0008270);;	--	--	[R]	General function prediction only	PPR repeat family;; DYW family of nucleic acid deaminases;; PPR repeat;; PPR repeat;; Pentatricopeptide repeat domain	Pentatricopeptide repeat-containing protein At2g33760 OS=Arabidopsis thaliana OX=3702 GN=PCMP-H6 PE=3 SV=1	S	Function unknown	PREDICTED: LOW QUALITY PROTEIN: pentatricopeptide repeat-containing protein At2g33760 [Ziziphus jujuba]
Elaeagnus_angustifolia_newGene_11497	--	--	Biological Process: regulation of barrier septum assembly (GO:0032955);;	--	--	--	--	Septum formation topological specificity factor MinE	Cell division topological specificity factor homolog, chloroplastic OS=Arabidopsis thaliana OX=3702 GN=MINE1 PE=1 SV=1	S	Function unknown	Septum formation topological specificity factor [Parasponia andersonii]
Elaeagnus_angustifolia_newGene_3733	--	--	--	--	--	[S]	Function unknown	Armadillo/beta-catenin-like repeat	--	S	Function unknown	PREDICTED: armadillo segment polarity protein-like [Ziziphus jujuba]
Elaeagnus_angustifolia_newGene_1191	--	--	Molecular Function: magnesium ion binding (GO:0000287);; Molecular Function: ATP binding (GO:0005524);; Cellular Component: intracellular (GO:0005622);; Biological Process: phosphorylation (GO:0016310);; Biological Process: inositol trisphosphate metabolic process (GO:0032957);; Molecular Function: inositol tetrakisphosphate 1-kinase activity (GO:0047325);; Molecular Function: inositol-1,3,4-tris…	K00913|8.62857e-168|fve:101312158|K00913 inositol-1,3,4-trisphosphate 5/6-kinase / inositol-tetrakisphosphate 1-kinase [EC:2.7.1.159 2.7.1.134] | (RefSeq) inositol-tetrakisphosphate 1-kinase 1	Inositol phosphate metabolism (ko00562);Phosphatidylinositol signaling system (ko04070)	--	--	Inositol 1, 3, 4-trisphosphate 5/6-kinase	Inositol-tetrakisphosphate 1-kinase 5 OS=Oryza sativa subsp. japonica OX=39947 GN=ITPK5 PE=2 SV=1	G	Carbohydrate transport and metabolism	PREDICTED: inositol-tetrakisphosphate 1-kinase 5-like isoform X2 [Ziziphus jujuba]
Elaeagnus_angustifolia_newGene_7861	--	--	Biological Process: maturation of 5.8S rRNA (GO:0000460);; Biological Process: maturation of LSU-rRNA (GO:0000470);; Molecular Function: nucleic acid binding (GO:0003676);; Cellular Component: nucleolus (GO:0005730);; Cellular Component: preribosome, large subunit precursor (GO:0030687);;	K14831|1.58288e-13|spen:107008414|K14831 protein MAK16 | (RefSeq) protein MAK16 homolog	--	[A]	RNA processing and modification	--	--	S	Function unknown	PREDICTED: protein MAK16 homolog A-like [Nicotiana attenuata]
Elaeagnus_angustifolia_newGene_582	--	--	--	--	--	--	--	CAP160 repeat;; Domain of unknown function (DUF4283)	Low-temperature-induced 65 kDa protein OS=Arabidopsis thaliana OX=3702 GN=LTI65 PE=2 SV=2	S	Function unknown	low-temperature-induced 65 kDa protein isoform X4 [Morus notabilis]
Elaeagnus_angustifolia_newGene_594	[P]	Inorganic ion transport and metabolism	Molecular Function: transporter activity (GO:0005215);; Cellular Component: integral component of membrane (GO:0016021);; Biological Process: anion transmembrane transport (GO:0098656);;	--	--	[P]	Inorganic ion transport and metabolism	Citrate transporter;; Arsenical pump membrane protein;; Bacterial Na+/H+ antiporter B (NhaB)	Silicon efflux transporter LSI2 OS=Oryza sativa subsp. japonica OX=39947 GN=LSI2 PE=1 SV=1	P	Inorganic ion transport and metabolism	silicon efflux transporter LSI2-like isoform X2 [Manihot esculenta]
Elaeagnus_angustifolia_newGene_10284	--	--	Molecular Function: zinc ion binding (GO:0008270);;	K19045|1.09899e-121|pxb:103956059|K19045 E3 ubiquitin-protein ligase BIG BROTHER and related proteins [EC:2.3.2.27] | (RefSeq) E3 ubiquitin ligase BIG BROTHER-related	--	[O]	Posttranslational modification, protein turnover, chaperones	Ring finger domain;; RING-H2 zinc finger domain;; zinc-RING finger domain;; Zinc finger, C3HC4 type (RING finger);; RING-like zinc finger;; Zinc finger, C3HC4 type (RING finger);; Anaphase-promoting complex subunit 11 RING-H2 finger	E3 ubiquitin ligase BIG BROTHER-related OS=Arabidopsis thaliana OX=3702 GN=BBR PE=2 SV=1	O	Posttranslational modification, protein turnover, chaperones	PREDICTED: E3 ubiquitin ligase BIG BROTHER-related isoform X1 [Pyrus x bretschneideri]
Elaeagnus_angustifolia_newGene_3831	[G]	Carbohydrate transport and metabolism	Molecular Function: UDP-glycosyltransferase activity (GO:0008194);; Biological Process: flavonoid biosynthetic process (GO:0009813);; Cellular Component: integral component of membrane (GO:0016021);; Molecular Function: transferase activity, transferring hexosyl groups (GO:0016758);; Cellular Component: intracellular membrane-bounded organelle (GO:0043231);; Biological Process: flavonoid glucuron…	--	--	[GC]	--	UDP-glucoronosyl and UDP-glucosyl transferase	UDP-glycosyltransferase 92A1 OS=Arabidopsis thaliana OX=3702 GN=UGT92A1 PE=2 SV=1	S	Function unknown	UDP-glucuronosyl/UDP-glucosyltransferase [Trema orientalis]
Elaeagnus_angustifolia_newGene_3086	[Q]	Secondary metabolites biosynthesis, transport and catabolism	Biological Process: response to bacterium (GO:0009617);; Biological Process: response to fungus (GO:0009620);; Cellular Component: integral component of membrane (GO:0016021);; Molecular Function: metal ion binding (GO:0046872);; Molecular Function: dioxygenase activity (GO:0051213);; Biological Process: oxidation-reduction process (GO:0055114);;	--	--	[QR]	--	2OG-Fe(II) oxygenase superfamily;; non-haem dioxygenase in morphine synthesis N-terminal	Protein DOWNY MILDEW RESISTANCE 6 OS=Arabidopsis thaliana OX=3702 GN=DMR6 PE=1 SV=1	S	Function unknown	2-oxoglutarate (2OG) and Fe(II)-dependent oxygenase superfamily protein [Theobroma cacao]
Elaeagnus_angustifolia_newGene_10023	--	--	--	--	--	--	--	Probable lipid transfer;; Protease inhibitor/seed storage/LTP family	Protein YLS3 OS=Arabidopsis thaliana OX=3702 GN=YLS3 PE=2 SV=1	S	Function unknown	PREDICTED: non-specific lipid-transfer protein-like protein At2g13820 [Juglans regia]
Elaeagnus_angustifolia_newGene_4946	--	--	Molecular Function: protein dimerization activity (GO:0046983);;	--	--	--	--	Helix-loop-helix DNA-binding domain	Transcription factor BIM2 OS=Arabidopsis thaliana OX=3702 GN=BIM2 PE=1 SV=1	K	Transcription	PREDICTED: transcription factor BIM2-like [Ziziphus jujuba]
Elaeagnus_angustifolia_newGene_7487	--	--	--	--	--	--	--	Plant protein of unknown function (DUF641)	Protein GRAVITROPIC IN THE LIGHT 1 OS=Arabidopsis thaliana OX=3702 GN=GIL1 PE=2 SV=1	S	Function unknown	PREDICTED: IRK-interacting protein-like [Ziziphus jujuba]
Elaeagnus_angustifolia_newGene_10540	[R]	General function prediction only	Cellular Component: integral component of membrane (GO:0016021);; Biological Process: xylan biosynthetic process (GO:0045492);;	--	--	--	--	Polysaccharide biosynthesis	Probable methyltransferase At1g27930 OS=Arabidopsis thaliana OX=3702 GN=At1g27930 PE=1 SV=1	S	Function unknown	PREDICTED: probable methyltransferase At1g27930 [Ziziphus jujuba]
Elaeagnus_angustifolia_newGene_2134	[G]	Carbohydrate transport and metabolism	Molecular Function: cellulase activity (GO:0008810);; Biological Process: cellulose catabolic process (GO:0030245);;	--	--	--	--	Glycosyl hydrolase family 9	Endoglucanase 11 OS=Arabidopsis thaliana OX=3702 GN=At2g32990 PE=2 SV=1	G	Carbohydrate transport and metabolism	PREDICTED: endoglucanase 11 isoform X2 [Ziziphus jujuba]
Elaeagnus_angustifolia_newGene_6656	[Q]	Secondary metabolites biosynthesis, transport and catabolism	Molecular Function: cellulase activity (GO:0008810);; Cellular Component: integral component of membrane (GO:0016021);; Biological Process: cellulose catabolic process (GO:0030245);;	K01179|2.62292e-50|vvi:100854496|K01179 endoglucanase [EC:3.2.1.4] | (RefSeq) endoglucanase 12-like	Starch and sucrose metabolism (ko00500)	--	--	Glycosyl hydrolase family 9	Endoglucanase 12 OS=Oryza sativa subsp. japonica OX=39947 GN=GLU3 PE=2 SV=2	--	--	unnamed protein product, partial [Vitis vinifera]
Elaeagnus_angustifolia_newGene_183	--	--	Molecular Function: SNARE binding (GO:0000149);; Molecular Function: SNAP receptor activity (GO:0005484);; Cellular Component: endosome (GO:0005768);; Biological Process: protein targeting to vacuole (GO:0006623);; Biological Process: exocytosis (GO:0006887);; Biological Process: vesicle fusion (GO:0006906);; Biological Process: vacuole organization (GO:0007033);; Cellular Component: integral com…	K08511|1.08097e-93|fve:101313342|K08511 vesicle-associated membrane protein 72 | (RefSeq) vesicle-associated membrane protein 727	--	[U]	Intracellular trafficking, secretion, and vesicular transport	Regulated-SNARE-like domain	Vesicle-associated membrane protein 727 OS=Arabidopsis thaliana OX=3702 GN=VAMP727 PE=2 SV=1	U	Intracellular trafficking, secretion, and vesicular transport	Synaptobrevin domain-containing protein/Longin domain-containing protein [Cephalotus follicularis]
Elaeagnus_angustifolia_newGene_5772	--	--	Cellular Component: integral component of membrane (GO:0016021);;	--	--	--	--	Protein of unknown function (DUF1639)	Transcription factor E2FC OS=Arabidopsis thaliana OX=3702 GN=E2FC PE=1 SV=1	S	Function unknown	PREDICTED: uncharacterized protein LOC103482589 [Cucumis melo]
Elaeagnus_angustifolia_newGene_9304	--	--	--	--	--	--	--	Tetraspanin family	Tetraspanin-19 OS=Arabidopsis thaliana OX=3702 GN=TOM2AH3 PE=2 SV=1	S	Function unknown	hypothetical protein TorRG33x02_002450 [Trema orientalis]
Elaeagnus_angustifolia_newGene_8514	--	--	Cellular Component: integral component of membrane (GO:0016021);;	--	--	--	--	--	Dolichyl-diphosphooligosaccharide--protein glycosyltransferase subunit 4A OS=Oryza sativa subsp. japonica OX=39947 GN=OST4A PE=3 SV=1	S	Function unknown	hypothetical protein POPTR_0010s21410g, partial [Populus trichocarpa]
Elaeagnus_angustifolia_newGene_2581	--	--	--	--	--	--	--	GRAM domain	GEM-like protein 5 OS=Arabidopsis thaliana OX=3702 GN=At5g13200 PE=1 SV=1	S	Function unknown	GRAM domain containing protein [Trema orientalis]
Elaeagnus_angustifolia_newGene_4085	--	--	Cellular Component: integral component of membrane (GO:0016021);;	--	--	--	--	--	--	S	Function unknown	PREDICTED: uncharacterized protein LOC107408297 [Ziziphus jujuba]
Elaeagnus_angustifolia_newGene_8739	--	--	--	--	--	[R]	General function prediction only	--	Uncharacterized protein At4g22758 OS=Arabidopsis thaliana OX=3702 GN=At4g22758 PE=2 SV=1	S	Function unknown	PREDICTED: uncharacterized protein At4g22758 [Prunus mume]
Elaeagnus_angustifolia_newGene_8403	--	--	Biological Process: protein polyubiquitination (GO:0000209);; Biological Process: protein ubiquitination involved in ubiquitin-dependent protein catabolic process (GO:0042787);; Biological Process: proteasome-mediated ubiquitin-dependent protein catabolic process (GO:0043161);; Molecular Function: metal ion binding (GO:0046872);; Molecular Function: ubiquitin protein ligase activity (GO:0061630);;	--	--	[O]	Posttranslational modification, protein turnover, chaperones	Ring finger domain;; RING-like zinc finger;; Zinc finger, C3HC4 type (RING finger);; Zinc finger, C3HC4 type (RING finger)	Probable E3 ubiquitin-protein ligase RHY1A OS=Arabidopsis thaliana OX=3702 GN=RHY1A PE=2 SV=1	O	Posttranslational modification, protein turnover, chaperones	RING/U-box superfamily protein [Theobroma cacao]
Elaeagnus_angustifolia_newGene_2210	[R]	General function prediction only	--	--	--	[R]	General function prediction only	Mitochondrial PGP phosphatase;; HAD-hyrolase-like	--	S	Function unknown	Mitochondrial PGP phosphatase [Parasponia andersonii]
Elaeagnus_angustifolia_newGene_2703	--	--	--	--	--	--	--	--	--	L	Replication, recombination and repair	PREDICTED: high mobility group B protein 7 [Ziziphus jujuba]
Elaeagnus_angustifolia_newGene_3225	[J]	Translation, ribosomal structure and biogenesis	Biological Process: maturation of SSU-rRNA from tricistronic rRNA transcript (SSU-rRNA, 5.8S rRNA, LSU-rRNA) (GO:0000462);; Molecular Function: structural constituent of ribosome (GO:0003735);; Biological Process: translation (GO:0006412);; Cellular Component: cytosolic small ribosomal subunit (GO:0022627);;	K02960|7.29838e-90|pop:POPTR_0008s14940g|K02960 small subunit ribosomal protein S16e | (RefSeq) POPTRDRAFT_820750; 40S ribosomal protein S16	Ribosome (ko03010)	[J]	Translation, ribosomal structure and biogenesis	Ribosomal protein S9/S16	40S ribosomal protein S16 OS=Gossypium hirsutum OX=3635 GN=RPS16 PE=2 SV=1	J	Translation, ribosomal structure and biogenesis	40S ribosomal protein S16 [Cucurbita moschata]
Elaeagnus_angustifolia_newGene_1940	--	--	--	--	--	--	--	WRKY DNA -binding domain	Probable WRKY transcription factor 70 OS=Arabidopsis thaliana OX=3702 GN=WRKY70 PE=2 SV=1	--	--	WRKY domain containing protein [Parasponia andersonii]
Elaeagnus_angustifolia_newGene_3654	--	--	Molecular Function: DNA binding (GO:0003677);; Molecular Function: protein dimerization activity (GO:0046983);;	--	--	--	--	Helix-loop-helix DNA-binding domain	Transcription factor PRE6 OS=Arabidopsis thaliana OX=3702 GN=PRE6 PE=1 SV=1	K	Transcription	transcription factor PRE6 [Momordica charantia]
Elaeagnus_angustifolia_newGene_4617	[J]	Translation, ribosomal structure and biogenesis	Molecular Function: tRNA-intron endonuclease activity (GO:0000213);; Molecular Function: nucleic acid binding (GO:0003676);; Biological Process: tRNA splicing, via endonucleolytic cleavage and ligation (GO:0006388);; Biological Process: RNA phosphodiester bond hydrolysis, endonucleolytic (GO:0090502);;	K15322|3.71243e-95|rcu:8285995|K15322 tRNA-splicing endonuclease subunit Sen2 [EC:3.1.27.9] | (RefSeq) tRNA-splicing endonuclease subunit Sen2-1	--	[J]	Translation, ribosomal structure and biogenesis	tRNA intron endonuclease, catalytic C-terminal domain;; tRNA intron endonuclease, N-terminal domain	tRNA-splicing endonuclease subunit Sen2-2 OS=Arabidopsis thaliana OX=3702 GN=SEN2 PE=2 SV=1	J	Translation, ribosomal structure and biogenesis	tRNA-splicing endonuclease subunit Sen2-1 [Morus notabilis]
Elaeagnus_angustifolia_newGene_7368	[R]	General function prediction only	Molecular Function: protein serine/threonine kinase activity (GO:0004674);; Molecular Function: ATP binding (GO:0005524);; Cellular Component: nucleus (GO:0005634);; Cellular Component: cytoplasm (GO:0005737);; Biological Process: endocytosis (GO:0006897);; Biological Process: regulation of cell shape (GO:0008360);; Biological Process: Wnt signaling pathway (GO:0016055);; Biological Process: pept…	--	--	[T]	Signal transduction mechanisms	--	Casein kinase 1-like protein HD16 OS=Oryza sativa subsp. japonica OX=39947 GN=HD16 PE=1 SV=1	T	Signal transduction mechanisms	casein kinase 1-like protein hd16 [Quercus suber]
Elaeagnus_angustifolia_newGene_4395	[Q]	Secondary metabolites biosynthesis, transport and catabolism	Biological Process: fatty acid biosynthetic process (GO:0006633);; Cellular Component: integral component of membrane (GO:0016021);; Molecular Function: transferase activity, transferring acyl groups other than amino-acyl groups (GO:0016747);;	K15397|0|adu:107467395|K15397 3-ketoacyl-CoA synthase [EC:2.3.1.199] | (RefSeq) 3-ketoacyl-CoA synthase 6	Fatty acid elongation (ko00062)	--	--	FAE1/Type III polyketide synthase-like protein;; 3-Oxoacyl-[acyl-carrier-protein (ACP)] synthase III C terminal;; Chalcone and stilbene synthases, C-terminal domain	3-ketoacyl-CoA synthase 6 OS=Arabidopsis thaliana OX=3702 GN=CUT1 PE=1 SV=1	I	Lipid transport and metabolism	3-ketoacyl-CoA synthase 6 [Arachis duranensis]
Elaeagnus_angustifolia_newGene_5808	--	--	Biological Process: proteolysis (GO:0006508);; Molecular Function: peptidase activity (GO:0008233);; Biological Process: cell division (GO:0051301);;	--	--	--	--	--	BTB/POZ domain-containing protein At3g50780 OS=Arabidopsis thaliana OX=3702 GN=At3g50780 PE=2 SV=1	S	Function unknown	SKP1/BTB/POZ domain containing protein [Parasponia andersonii]
Elaeagnus_angustifolia_newGene_3671	--	--	--	--	--	--	--	WRKY DNA -binding domain;; WRKY DNA -binding domain	Probable WRKY transcription factor 69 OS=Arabidopsis thaliana OX=3702 GN=WRKY69 PE=2 SV=1	K	Transcription	PREDICTED: probable WRKY transcription factor 69 [Ziziphus jujuba]
Elaeagnus_angustifolia_newGene_5569	--	--	--	--	--	--	--	Probable zinc-ribbon domain	Extra-large guanine nucleotide-binding protein 1 OS=Arabidopsis thaliana OX=3702 GN=XLG1 PE=1 SV=2	S	Function unknown	PREDICTED: uncharacterized protein At5g05190-like [Ziziphus jujuba]
Elaeagnus_angustifolia_newGene_9447	--	--	Biological Process: mRNA splicing, via spliceosome (GO:0000398);; Molecular Function: RNA binding (GO:0003723);; Cellular Component: spliceosomal complex (GO:0005681);; Molecular Function: zinc ion binding (GO:0008270);;	K12827|2.42158e-58|jcu:105648337|K12827 splicing factor 3A subunit 3 | (RefSeq) splicing factor 3A subunit 3	Spliceosome (ko03040)	[A]	RNA processing and modification	Pre-mRNA-splicing factor SF3A3, of SF3a complex, Prp9	Splicing factor SF3a60 homolog OS=Arabidopsis thaliana OX=3702 GN=ATO PE=1 SV=1	A	RNA processing and modification	hypothetical protein B456_007G258600 [Gossypium raimondii]
Elaeagnus_angustifolia_newGene_6572	--	--	Molecular Function: dolichol kinase activity (GO:0004168);; Molecular Function: phosphatidate cytidylyltransferase activity (GO:0004605);; Cellular Component: endoplasmic reticulum membrane (GO:0005789);; Biological Process: protein glycosylation (GO:0006486);; Biological Process: phospholipid biosynthetic process (GO:0008654);; Biological Process: pollen development (GO:0009555);; Biological Pro…	K00902|3.43297e-25|pvu:PHAVU_005G1319000|K00902 dolichol kinase [EC:2.7.1.108] | (RefSeq) hypothetical protein	N-Glycan biosynthesis (ko00510)	[I]	Lipid transport and metabolism	--	Dolichol kinase EVAN OS=Arabidopsis thaliana OX=3702 GN=EVN PE=2 SV=1	I	Lipid transport and metabolism	hypothetical protein CRG98_015048 [Punica granatum]
Elaeagnus_angustifolia_newGene_10653	[J]	Translation, ribosomal structure and biogenesis	Biological Process: ribosomal small subunit assembly (GO:0000028);; Molecular Function: structural constituent of ribosome (GO:0003735);; Biological Process: translation (GO:0006412);; Cellular Component: cytosolic small ribosomal subunit (GO:0022627);;	K02998|1.82192e-149|pmum:103342812|K02998 small subunit ribosomal protein SAe | (RefSeq) 40S ribosomal protein SA-like	Ribosome (ko03010)	[J]	Translation, ribosomal structure and biogenesis	Ribosomal protein S2	40S ribosomal protein SA OS=Glycine max OX=3847 PE=2 SV=1	J	Translation, ribosomal structure and biogenesis	Ribosomal protein [Parasponia andersonii]
Elaeagnus_angustifolia_newGene_9649	--	--	--	--	--	--	--	--	Protein LITTLE ZIPPER 2 OS=Arabidopsis thaliana OX=3702 GN=ZPR2 PE=1 SV=1	S	Function unknown	protein LITTLE ZIPPER 3 [Morus notabilis]
Elaeagnus_angustifolia_newGene_4602	--	--	--	--	--	--	--	Frigida-like protein	FRIGIDA-like protein 3 OS=Arabidopsis thaliana OX=3702 GN=FRL3 PE=1 SV=1	S	Function unknown	FRIGIDA-like protein 1 [Prunus avium]
Elaeagnus_angustifolia_newGene_1270	--	--	Cellular Component: intracellular (GO:0005622);; Molecular Function: zinc ion binding (GO:0008270);;	--	--	--	--	--	B-box zinc finger protein 32 OS=Arabidopsis thaliana OX=3702 GN=BBX32 PE=1 SV=1	S	Function unknown	phosphopantothenoylcysteine decarboxylase subunit VHS3, partial [Morus notabilis]
Elaeagnus_angustifolia_newGene_4761	--	--	Biological Process: cutin biosynthetic process (GO:0010143);; Cellular Component: membrane (GO:0016020);; Biological Process: dephosphorylation (GO:0016311);; Molecular Function: phosphatase activity (GO:0016791);; Molecular Function: glycerol-3-phosphate 2-O-acyltransferase activity (GO:0090447);;	K13508|0|nnu:104598728|K13508 glycerol-3-phosphate acyltransferase [EC:2.3.1.15] | (RefSeq) probable glycerol-3-phosphate acyltransferase 2	Glycerolipid metabolism (ko00561);Glycerophospholipid metabolism (ko00564)	--	--	Acyltransferase	Probable glycerol-3-phosphate acyltransferase 3 OS=Arabidopsis thaliana OX=3702 GN=GPAT3 PE=2 SV=1	I	Lipid transport and metabolism	probable glycerol-3-phosphate acyltransferase 2 [Quercus suber]
Elaeagnus_angustifolia_newGene_718	[M]	Cell wall/membrane/envelope biogenesis	Molecular Function: UDP-glucose 4-epimerase activity (GO:0003978);; Biological Process: galactose metabolic process (GO:0006012);; Cellular Component: integral component of membrane (GO:0016021);;	K12448|1.16609e-37|egu:105049059|K12448 UDP-arabinose 4-epimerase [EC:5.1.3.5] | (RefSeq) probable UDP-arabinose 4-epimerase 3	Amino sugar and nucleotide sugar metabolism (ko00520)	[M]	Cell wall/membrane/envelope biogenesis	--	Probable UDP-arabinose 4-epimerase 3 OS=Oryza sativa subsp. japonica OX=39947 GN=UEL-3 PE=2 SV=1	M	Cell wall/membrane/envelope biogenesis	UDP-glucose 4-epimerase [Trema orientalis]
Elaeagnus_angustifolia_newGene_9518	--	--	Cellular Component: integral component of membrane (GO:0016021);;	K13348|8.15155e-73|tcc:TCM_037869|K13348 protein Mpv17 | (RefSeq) Peroxisomal membrane 22 kDa (Mpv17/PMP22) family protein isoform 2	Peroxisome (ko04146)	[R]	General function prediction only	Mpv17 / PMP22 family	--	S	Function unknown	Peroxisomal membrane 22 kDa family protein isoform 1 [Theobroma cacao]
Elaeagnus_angustifolia_newGene_8055	[E]	Amino acid transport and metabolism	Molecular Function: aminopeptidase activity (GO:0004177);; Biological Process: proteolysis (GO:0006508);; Molecular Function: manganese ion binding (GO:0030145);;	K01262|2.82387e-158|pmum:103344316|K01262 Xaa-Pro aminopeptidase [EC:3.4.11.9] | (RefSeq) probable Xaa-Pro aminopeptidase 3	--	[E]	Amino acid transport and metabolism	Aminopeptidase P, N-terminal domain;; Metallopeptidase family M24;; Metallopeptidase family M24	Intermediate cleaving peptidase 55, mitochondrial OS=Arabidopsis thaliana OX=3702 GN=ICP55 PE=1 SV=1	E	Amino acid transport and metabolism	PREDICTED: probable Xaa-Pro aminopeptidase 3 [Juglans regia]
Elaeagnus_angustifolia_newGene_4036	--	--	--	K06678|2.31469e-34|pxb:103959947|K06678 condensin complex subunit 3 | (RefSeq) condensin complex subunit 3	--	[BD]	--	--	--	BD	Chromatin structure and dynamics;; Cell cycle control, cell division, chromosome partitioning	PREDICTED: condensin complex subunit 3 [Pyrus x bretschneideri]
Elaeagnus_angustifolia_newGene_2007	--	--	Molecular Function: transcription factor activity, sequence-specific DNA binding (GO:0003700);; Cellular Component: nucleus (GO:0005634);; Biological Process: regulation of transcription, DNA-templated (GO:0006355);; Molecular Function: sequence-specific DNA binding (GO:0043565);;	K09338|2.53252e-118|tcc:TCM_016864|K09338 homeobox-leucine zipper protein | (RefSeq) Homeobox-leucine zipper protein HAT5	--	[K]	Transcription	Homeobox domain;; Homeobox associated leucine zipper;; Homeobox KN domain	Homeobox-leucine zipper protein HAT5 OS=Arabidopsis thaliana OX=3702 GN=HAT5 PE=1 SV=1	K	Transcription	PREDICTED: homeobox-leucine zipper protein HAT5 [Ziziphus jujuba]
Elaeagnus_angustifolia_newGene_4756	--	--	--	--	--	[R]	General function prediction only	PPR repeat family;; PPR repeat;; PPR repeat	Pentatricopeptide repeat-containing protein At1g56690, mitochondrial OS=Arabidopsis thaliana OX=3702 GN=PCMP-H69 PE=2 SV=1	S	Function unknown	PREDICTED: pentatricopeptide repeat-containing protein At1g56690, mitochondrial-like [Ziziphus jujuba]
Elaeagnus_angustifolia_newGene_4053	[O]	Posttranslational modification, protein turnover, chaperones	Molecular Function: cysteine-type endopeptidase activity (GO:0004197);; Cellular Component: extracellular space (GO:0005615);; Cellular Component: lysosome (GO:0005764);; Cellular Component: cytoplasmic vesicle (GO:0031410);; Molecular Function: 2-alkenal reductase [NAD(P)] activity (GO:0032440);; Biological Process: proteolysis involved in cellular protein catabolic process (GO:0051603);; Biolog…	K16292|0|pop:POPTR_0015s09890g|K16292 KDEL-tailed cysteine endopeptidase [EC:3.4.22.-] | (RefSeq) POPTRDRAFT_666563; Cys endopeptidase family protein	--	[O]	Posttranslational modification, protein turnover, chaperones	Papain family cysteine protease;; Cathepsin propeptide inhibitor domain (I29)	Vignain OS=Vigna mungo OX=3915 PE=1 SV=1	O	Posttranslational modification, protein turnover, chaperones	PREDICTED: vignain [Populus euphratica]
Elaeagnus_angustifolia_newGene_2023	--	--	--	--	--	--	--	--	--	S	Function unknown	PREDICTED: uncharacterized protein LOC107431323 [Ziziphus jujuba]
Elaeagnus_angustifolia_newGene_5814	--	--	Molecular Function: binding (GO:0005488);;	--	--	[O]	Posttranslational modification, protein turnover, chaperones	--	--	OU	Posttranslational modification, protein turnover, chaperones;; Intracellular trafficking, secretion, and vesicular transport	uncharacterized protein C683.02c [Arabidopsis lyrata subsp. lyrata]
Elaeagnus_angustifolia_newGene_10641	--	--	Molecular Function: protein kinase activity (GO:0004672);; Molecular Function: ATP binding (GO:0005524);; Biological Process: protein phosphorylation (GO:0006468);; Cellular Component: integral component of membrane (GO:0016021);;	--	--	--	--	Protein kinase domain;; Protein tyrosine kinase	Protein STRUBBELIG-RECEPTOR FAMILY 6 OS=Arabidopsis thaliana OX=3702 GN=SRF6 PE=1 SV=1	S	Function unknown	PREDICTED: protein STRUBBELIG-RECEPTOR FAMILY 7 [Fragaria vesca subsp. vesca]
Elaeagnus_angustifolia_newGene_10097	--	--	--	--	--	[R]	General function prediction only	--	--	S	Function unknown	uncharacterized protein LOC112024732 [Quercus suber]
Elaeagnus_angustifolia_newGene_1237	[J]	Translation, ribosomal structure and biogenesis	Molecular Function: translation initiation factor activity (GO:0003743);; Biological Process: translational initiation (GO:0006413);;	K03236|4.90918e-63|cam:101510000|K03236 translation initiation factor 1A | (RefSeq) eukaryotic translation initiation factor 1A	RNA transport (ko03013)	[J]	Translation, ribosomal structure and biogenesis	Translation initiation factor 1A / IF-1	Eukaryotic translation initiation factor 1A OS=Onobrychis viciifolia OX=3882 PE=2 SV=2	J	Translation, ribosomal structure and biogenesis	eukaryotic translation initiation factor 1A-like isoform X1 [Durio zibethinus]
Elaeagnus_angustifolia_newGene_8232	--	--	Biological Process: microtubule cytoskeleton organization (GO:0000226);; Biological Process: cytokinesis (GO:0000910);; Molecular Function: microtubule binding (GO:0008017);;	K16732|0|pper:PRUPE_ppa003128mg|K16732 protein regulator of cytokinesis 1 | (RefSeq) hypothetical protein	--	[DZ]	--	Microtubule associated protein (MAP65/ASE1 family)	65-kDa microtubule-associated protein 6 OS=Arabidopsis thaliana OX=3702 GN=MAP65-6 PE=1 SV=1	S	Function unknown	PREDICTED: 65-kDa microtubule-associated protein 6-like [Ziziphus jujuba]
Elaeagnus_angustifolia_newGene_5792	[DPM]	Cell cycle control, cell division, chromosome partitioning;; Inorganic ion transport and metabolism;; Cell wall/membrane/envelope biogenesis	Molecular Function: copper ion binding (GO:0005507);; Cellular Component: plant-type cell wall (GO:0009505);; Cellular Component: plasmodesma (GO:0009506);; Molecular Function: oxidoreductase activity, oxidizing metal ions (GO:0016722);; Biological Process: oxidation-reduction process (GO:0055114);;	--	--	[Q]	Secondary metabolites biosynthesis, transport and catabolism	Multicopper oxidase;; Multicopper oxidase;; Multicopper oxidase	L-ascorbate oxidase homolog OS=Nicotiana tabacum OX=4097 PE=2 SV=1	Q	Secondary metabolites biosynthesis, transport and catabolism	PREDICTED: L-ascorbate oxidase homolog [Ziziphus jujuba]
Elaeagnus_angustifolia_newGene_5210	[O]	Posttranslational modification, protein turnover, chaperones	Biological Process: protein peptidyl-prolyl isomerization (GO:0000413);; Molecular Function: peptidyl-prolyl cis-trans isomerase activity (GO:0003755);; Molecular Function: FK506 binding (GO:0005528);; Cellular Component: endoplasmic reticulum membrane (GO:0005789);; Biological Process: chaperone-mediated protein folding (GO:0061077);;	--	--	[O]	Posttranslational modification, protein turnover, chaperones	FKBP-type peptidyl-prolyl cis-trans isomerase	Peptidyl-prolyl cis-trans isomerase FKBP16-3, chloroplastic OS=Arabidopsis thaliana OX=3702 GN=FKBP16-3 PE=1 SV=2	O	Posttranslational modification, protein turnover, chaperones	hypothetical protein CDL15_Pgr015935 [Punica granatum]
Elaeagnus_angustifolia_newGene_1781	--	--	--	--	--	--	--	Protein of unknown function (DUF1218)	--	S	Function unknown	uncharacterized protein LOC111993248 [Quercus suber]
Elaeagnus_angustifolia_newGene_562	--	--	--	--	--	--	--	--	L-idonate 5-dehydrogenase OS=Vitis vinifera OX=29760 GN=VIT_16s0100g00290 PE=1 SV=2	--	--	--
Elaeagnus_angustifolia_newGene_2175	--	--	Molecular Function: structural constituent of ribosome (GO:0003735);; Biological Process: translation (GO:0006412);; Cellular Component: cytosolic large ribosomal subunit (GO:0022625);;	K02901|1.60035e-54|cam:101507109|K02901 large subunit ribosomal protein L27e | (RefSeq) 60S ribosomal protein L27	Ribosome (ko03010)	[J]	Translation, ribosomal structure and biogenesis	Ribosomal L27e protein family;; KOW motif	60S ribosomal protein L27 OS=Pisum sativum OX=3888 GN=RPL27 PE=2 SV=1	J	Translation, ribosomal structure and biogenesis	PREDICTED: 60S ribosomal protein L27 [Juglans regia]
Elaeagnus_angustifolia_newGene_10656	--	--	--	--	--	--	--	Plant protein of unknown function (DUF936)	--	S	Function unknown	uncharacterized protein LOC110764813 [Prunus avium]
Elaeagnus_angustifolia_newGene_2624	--	--	--	--	--	[R]	General function prediction only	PPR repeat family;; PPR repeat;; PPR repeat;; Pentatricopeptide repeat domain;; Pentacotripeptide-repeat region of PRORP;; Mitochondrial 28S ribosomal protein S27;; Rab-GTPase-TBC domain	Putative pentatricopeptide repeat-containing protein At1g74580 OS=Arabidopsis thaliana OX=3702 GN=At1g74580 PE=3 SV=1	S	Function unknown	Tetratricopeptide-like helical domain containing protein [Trema orientalis]
Elaeagnus_angustifolia_newGene_5116	[O]	Posttranslational modification, protein turnover, chaperones	Molecular Function: iron ion binding (GO:0005506);; Cellular Component: chloroplast stroma (GO:0009570);; Biological Process: iron-sulfur cluster assembly (GO:0016226);; Molecular Function: iron-sulfur cluster binding (GO:0051536);;	--	--	[O]	Posttranslational modification, protein turnover, chaperones	NifU-like domain	NifU-like protein 3, chloroplastic OS=Arabidopsis thaliana OX=3702 GN=NIFU3 PE=2 SV=1	O	Posttranslational modification, protein turnover, chaperones	PREDICTED: nifU-like protein 3, chloroplastic [Malus domestica]
Elaeagnus_angustifolia_newGene_547	[G]	Carbohydrate transport and metabolism	Molecular Function: alpha-L-fucosidase activity (GO:0004560);; Biological Process: fucose metabolic process (GO:0006004);;	K01206|0|pmum:103333294|K01206 alpha-L-fucosidase [EC:3.2.1.51] | (RefSeq) alpha-L-fucosidase 1-like	Other glycan degradation (ko00511)	[G]	Carbohydrate transport and metabolism	Alpha-L-fucosidase	Alpha-L-fucosidase 1 OS=Arabidopsis thaliana OX=3702 GN=FUC1 PE=1 SV=2	G	Carbohydrate transport and metabolism	PREDICTED: alpha-L-fucosidase 1-like [Ziziphus jujuba]
Elaeagnus_angustifolia_newGene_7528	--	--	--	--	--	--	--	Helix-loop-helix DNA-binding domain	Transcription factor UNE10 OS=Arabidopsis thaliana OX=3702 GN=UNE10 PE=2 SV=1	K	Transcription	transcription factor UNE10-like [Hevea brasiliensis]
Elaeagnus_angustifolia_newGene_4875	--	--	--	--	--	--	--	--	--	S	Function unknown	uncharacterized protein LOC21402081 [Morus notabilis]
Elaeagnus_angustifolia_newGene_7394	--	--	--	--	--	--	--	--	--	--	--	PREDICTED: fe-S cluster assembly factor HCF101, chloroplastic-like [Ziziphus jujuba]
Elaeagnus_angustifolia_newGene_1243	--	--	--	K09286|2.54292e-30|fve:101297464|K09286 EREBP-like factor | (RefSeq) ethylene-responsive transcription factor 3-like	--	--	--	AP2 domain	Ethylene-responsive transcription factor 3 OS=Nicotiana tabacum OX=4097 GN=ERF3 PE=2 SV=1	K	Transcription	PREDICTED: ethylene-responsive transcription factor 3-like [Ziziphus jujuba]
Elaeagnus_angustifolia_newGene_6973	--	--	Cellular Component: plastid (GO:0009536);;	--	--	--	--	Cyanobacterial and plastid NDH-1 subunit M	NAD(P)H-quinone oxidoreductase subunit M, chloroplastic OS=Populus jackii OX=640484 GN=ndhM PE=2 SV=1	C	Energy production and conversion	NAD(P)H-quinone oxidoreductase subunit M, chloroplastic [Morus notabilis]
Elaeagnus_angustifolia_newGene_11559	--	--	Molecular Function: transcription factor activity, sequence-specific DNA binding (GO:0003700);; Cellular Component: nucleus (GO:0005634);; Biological Process: regulation of transcription, DNA-templated (GO:0006355);; Molecular Function: sequence-specific DNA binding (GO:0043565);;	K09338|9.57187e-96|pmum:103321636|K09338 homeobox-leucine zipper protein | (RefSeq) homeobox-leucine zipper protein HAT5	--	[K]	Transcription	Homeobox domain;; Homeobox associated leucine zipper;; Homeobox KN domain	Homeobox-leucine zipper protein HAT5 OS=Arabidopsis thaliana OX=3702 GN=HAT5 PE=1 SV=1	K	Transcription	PREDICTED: homeobox-leucine zipper protein HAT5 [Ziziphus jujuba]
Elaeagnus_angustifolia_newGene_11536	--	--	Biological Process: single-organism process (GO:0044699);;	--	--	--	--	TCP family transcription factor	Transcription factor TCP14 OS=Arabidopsis thaliana OX=3702 GN=TCP14 PE=1 SV=1	K	Transcription	transcription factor TCP15-like [Durio zibethinus]
Elaeagnus_angustifolia_newGene_3612	--	--	Cellular Component: integral component of membrane (GO:0016021);; Biological Process: transmembrane transport (GO:0055085);;	K15277|3.99962e-121|csv:101204857|K15277 solute carrier family 35 (adenosine 3'-phospho 5'-phosphosulfate transporter), member B3 | (RefSeq) UDP-galactose/UDP-glucose transporter 2	--	[G]	Carbohydrate transport and metabolism	UAA transporter family;; UAA transporter family;; EamA-like transporter family	UDP-galactose/UDP-glucose transporter 4 OS=Arabidopsis thaliana OX=3702 GN=UTR4 PE=2 SV=1	EG	Amino acid transport and metabolism;; Carbohydrate transport and metabolism	UAA transporter [Trema orientalis]
Elaeagnus_angustifolia_newGene_2114	--	--	Molecular Function: peroxidase activity (GO:0004601);; Cellular Component: extracellular region (GO:0005576);; Biological Process: response to oxidative stress (GO:0006979);; Cellular Component: plant-type cell wall (GO:0009505);; Biological Process: plant-type cell wall organization (GO:0009664);; Molecular Function: heme binding (GO:0020037);; Biological Process: hydrogen peroxide catabolic pro…	K00430|0|jcu:105645388|K00430 peroxidase [EC:1.11.1.7] | (RefSeq) peroxidase 3-like	Phenylpropanoid biosynthesis (ko00940)	--	--	Peroxidase	Peroxidase 3 OS=Arabidopsis thaliana OX=3702 GN=PER3 PE=2 SV=1	G	Carbohydrate transport and metabolism	LOW QUALITY PROTEIN: peroxidase 39-like [Durio zibethinus]
Elaeagnus_angustifolia_newGene_572	--	--	--	--	--	--	--	--	F-box protein PP2-A13 OS=Arabidopsis thaliana OX=3702 GN=PP2A13 PE=1 SV=1	S	Function unknown	PREDICTED: F-box protein PP2-A14 [Ziziphus jujuba]
Elaeagnus_angustifolia_newGene_9745	--	--	Molecular Function: nucleic acid binding (GO:0003676);; Cellular Component: nucleus (GO:0005634);; Cellular Component: cytoplasm (GO:0005737);; Molecular Function: zinc ion binding (GO:0008270);;	--	--	[S]	Function unknown	--	CAX-interacting protein 4 OS=Arabidopsis thaliana OX=3702 GN=CXIP4 PE=1 SV=2	S	Function unknown	PREDICTED: CAX-interacting protein 4 [Ziziphus jujuba]
Elaeagnus_angustifolia_newGene_9488	--	--	Cellular Component: integral component of membrane (GO:0016021);;	--	--	--	--	Domain of unknown function (DUF4516)	--	S	Function unknown	Uncharacterized protein TCM_042776 [Theobroma cacao]
Elaeagnus_angustifolia_newGene_1087	--	--	--	--	--	--	--	Protein of unknown function (DUF1645)	--	S	Function unknown	PREDICTED: uncharacterized protein LOC103964008 [Pyrus x bretschneideri]
Elaeagnus_angustifolia_newGene_1211	[E]	Amino acid transport and metabolism	Molecular Function: proline dehydrogenase activity (GO:0004657);; Biological Process: proline catabolic process (GO:0006562);; Biological Process: oxidation-reduction process (GO:0055114);;	K00318|0|pper:PRUPE_ppa004722mg|K00318 proline dehydrogenase [EC:1.5.-.-] | (RefSeq) hypothetical protein	Arginine and proline metabolism (ko00330)	[E]	Amino acid transport and metabolism	Proline dehydrogenase	Proline dehydrogenase 2, mitochondrial OS=Arabidopsis thaliana OX=3702 GN=POX2 PE=2 SV=1	E	Amino acid transport and metabolism	PREDICTED: proline dehydrogenase 1, mitochondrial [Juglans regia]
Elaeagnus_angustifolia_newGene_7981	--	--	--	K12126|0|pper:PRUPE_ppa001899mg|K12126 phytochrome-interacting factor 3 | (RefSeq) hypothetical protein	Plant hormone signal transduction (ko04075);Circadian rhythm - plant (ko04712)	--	--	Helix-loop-helix DNA-binding domain	Transcription factor PIF3 OS=Arabidopsis thaliana OX=3702 GN=PIF3 PE=1 SV=1	K	Transcription	Basic helix-loop-helix transcription factor [Trema orientalis]
Elaeagnus_angustifolia_newGene_5245	--	--	Molecular Function: Rab GDP-dissociation inhibitor activity (GO:0005093);; Cellular Component: intracellular (GO:0005622);; Biological Process: small GTPase mediated signal transduction (GO:0007264);; Biological Process: protein transport (GO:0015031);; Molecular Function: oxidoreductase activity (GO:0016491);; Biological Process: regulation of catalytic activity (GO:0050790);; Biological Process…	K17255|0|gra:105786609|K17255 Rab GDP dissociation inhibitor | (RefSeq) guanosine nucleotide diphosphate dissociation inhibitor 2	--	[O]	Posttranslational modification, protein turnover, chaperones	GDP dissociation inhibitor;; Flavin containing amine oxidoreductase	Guanosine nucleotide diphosphate dissociation inhibitor 2 OS=Arabidopsis thaliana OX=3702 GN=GDI2 PE=2 SV=1	O	Posttranslational modification, protein turnover, chaperones	Rab GDI protein [Trema orientalis]
Elaeagnus_angustifolia_newGene_1207	--	--	Molecular Function: adenosylmethionine decarboxylase activity (GO:0004014);; Biological Process: S-adenosylmethioninamine biosynthetic process (GO:0006557);; Biological Process: spermine biosynthetic process (GO:0006597);; Biological Process: spermidine biosynthetic process (GO:0008295);;	K01611|0|pxb:103962701|K01611 S-adenosylmethionine decarboxylase [EC:4.1.1.50] | (RefSeq) S-adenosylmethionine decarboxylase proenzyme-like	Cysteine and methionine metabolism (ko00270);Arginine and proline metabolism (ko00330)	[T]	Signal transduction mechanisms	Adenosylmethionine decarboxylase;; S-adenosyl-l-methionine decarboxylase leader peptide	S-adenosylmethionine decarboxylase proenzyme OS=Catharanthus roseus OX=4058 GN=SAMDC PE=1 SV=1	E	Amino acid transport and metabolism	PREDICTED: S-adenosylmethionine decarboxylase proenzyme [Ziziphus jujuba]
Elaeagnus_angustifolia_newGene_4763	--	--	--	--	--	--	--	--	Transcription factor bHLH149 OS=Arabidopsis thaliana OX=3702 GN=BHLH149 PE=1 SV=1	K	Transcription	PREDICTED: transcription factor bHLH149 [Ziziphus jujuba]
Elaeagnus_angustifolia_newGene_10413	[P]	Inorganic ion transport and metabolism	Molecular Function: binding (GO:0005488);; Biological Process: sulfur compound metabolic process (GO:0006790);; Molecular Function: oxidoreductase activity, acting on a sulfur group of donors (GO:0016667);; Cellular Component: chloroplast part (GO:0044434);; Biological Process: oxidation-reduction process (GO:0055114);;	K00392|5.61943e-40|pxb:103942746|K00392 sulfite reductase (ferredoxin) [EC:1.8.7.1] | (RefSeq) sulfite reductase [ferredoxin], chloroplastic-like	Sulfur metabolism (ko00920)	[P]	Inorganic ion transport and metabolism	--	Sulfite reductase [ferredoxin], chloroplastic OS=Pisum sativum OX=3888 GN=SIR PE=1 SV=2	C	Energy production and conversion	PREDICTED: sulfite reductase [ferredoxin], chloroplastic-like, partial [Pyrus x bretschneideri]
Elaeagnus_angustifolia_newGene_2992	--	--	--	--	--	[R]	General function prediction only	PPR repeat family;; PPR repeat;; PPR repeat;; Pentatricopeptide repeat domain	Pentatricopeptide repeat-containing protein At3g04760, chloroplastic OS=Arabidopsis thaliana OX=3702 GN=At3g04760 PE=2 SV=1	S	Function unknown	PREDICTED: pentatricopeptide repeat-containing protein At3g04760, chloroplastic [Ziziphus jujuba]
Elaeagnus_angustifolia_newGene_2915	--	--	Molecular Function: transcription factor activity, sequence-specific DNA binding (GO:0003700);; Cellular Component: nucleus (GO:0005634);; Biological Process: regulation of transcription, DNA-templated (GO:0006355);; Molecular Function: sequence-specific DNA binding (GO:0043565);;	K09338|2.64251e-132|vvi:100241332|K09338 homeobox-leucine zipper protein | (RefSeq) homeobox-leucine zipper protein ATHB-13	--	[K]	Transcription	Homeobox associated leucine zipper;; Homeobox domain;; Homeobox KN domain	Homeobox-leucine zipper protein ATHB-13 OS=Arabidopsis thaliana OX=3702 GN=ATHB-13 PE=2 SV=2	K	Transcription	homeobox-leucine zipper protein ATHB-13-like [Quercus suber]
Elaeagnus_angustifolia_newGene_905	[G]	Carbohydrate transport and metabolism	Molecular Function: hydrolase activity, hydrolyzing O-glycosyl compounds (GO:0004553);; Cellular Component: cell wall (GO:0005618);; Biological Process: xyloglucan metabolic process (GO:0010411);; Cellular Component: integral component of membrane (GO:0016021);; Molecular Function: xyloglucan:xyloglucosyl transferase activity (GO:0016762);; Biological Process: cell wall modification (GO:0042545);…	--	--	--	--	Glycosyl hydrolases family 16;; Xyloglucan endo-transglycosylase (XET) C-terminus	Xyloglucan endotransglucosylase/hydrolase protein 22 OS=Arabidopsis thaliana OX=3702 GN=XTH22 PE=1 SV=1	G	Carbohydrate transport and metabolism	putative xyloglucan endotransglucosylase/hydrolase protein 23 [Cajanus cajan]
Elaeagnus_angustifolia_newGene_10855	--	--	--	--	--	--	--	--	--	S	Function unknown	uncharacterized protein LOC18792822 [Prunus persica]
Elaeagnus_angustifolia_newGene_8396	--	--	Biological Process: regulation of transcription, DNA-templated (GO:0006355);; Cellular Component: H4/H2A histone acetyltransferase complex (GO:0043189);;	--	--	--	--	Chromatin modification-related protein EAF7	--	S	Function unknown	uncharacterized protein LOC111017530 [Momordica charantia]
Elaeagnus_angustifolia_newGene_10122	--	--	--	--	--	[R]	General function prediction only	Reverse transcriptase (RNA-dependent DNA polymerase)	Uncharacterized mitochondrial protein AtMg00310 OS=Arabidopsis thaliana OX=3702 GN=AtMg00310 PE=4 SV=1	S	Function unknown	uncharacterized protein LOC112013579 [Quercus suber]
Elaeagnus_angustifolia_newGene_10381	[M]	Cell wall/membrane/envelope biogenesis	--	--	--	[R]	General function prediction only	Kelch motif;; Kelch motif;; Galactose oxidase, central domain;; Galactose oxidase, central domain;; Kelch motif	F-box/kelch-repeat protein SKIP11 OS=Arabidopsis thaliana OX=3702 GN=SKIP11 PE=1 SV=2	S	Function unknown	F-box/kelch-repeat protein SKIP11 [Morus notabilis]
Elaeagnus_angustifolia_newGene_5881	--	--	Biological Process: transcription, DNA-templated (GO:0006351);;	--	--	--	--	No apical meristem (NAM) protein	NAC domain-containing protein 76 OS=Arabidopsis thaliana OX=3702 GN=NAC076 PE=1 SV=1	S	Function unknown	PREDICTED: NAC domain-containing protein 37-like [Malus domestica]
Elaeagnus_angustifolia_newGene_3964	--	--	Biological Process: cytokinesis by cell plate formation (GO:0000911);; Biological Process: microtubule nucleation (GO:0007020);; Biological Process: mitotic cell cycle (GO:0007067);; Biological Process: microtubule organizing center organization (GO:0031023);; Biological Process: spindle assembly (GO:0051225);;	K16585|1.03358e-30|tcc:TCM_002165|K16585 HAUS augmin-like complex subunit 2 | (RefSeq) Uncharacterized protein isoform 1	--	--	--	HAUS augmin-like complex subunit 2	AUGMIN subunit 2 OS=Arabidopsis thaliana OX=3702 GN=AUG2 PE=1 SV=2	S	Function unknown	PREDICTED: AUGMIN subunit 2 [Ziziphus jujuba]
Elaeagnus_angustifolia_newGene_2893	[T]	Signal transduction mechanisms	Biological Process: phosphorelay signal transduction system (GO:0000160);; Cellular Component: intracellular (GO:0005622);;	K14492|2.22257e-68|fve:101297826|K14492 two-component response regulator ARR-A family | (RefSeq) two-component response regulator ARR5	Plant hormone signal transduction (ko04075)	[K]	Transcription	Response regulator receiver domain	Two-component response regulator ARR4 OS=Arabidopsis thaliana OX=3702 GN=ARR4 PE=1 SV=1	T	Signal transduction mechanisms	Two-component response regulator [Parasponia andersonii]
Elaeagnus_angustifolia_newGene_4162	--	--	--	--	--	--	--	--	--	S	Function unknown	uncharacterized protein LOC110752611 [Prunus avium]
Elaeagnus_angustifolia_newGene_8302	--	--	Molecular Function: phosphatidylinositol phosphate kinase activity (GO:0016307);; Biological Process: developmental process (GO:0032502);; Biological Process: phosphatidylinositol phosphorylation (GO:0046854);;	K00889|2.19427e-48|mtr:MTR_3g097260|K00889 1-phosphatidylinositol-4-phosphate 5-kinase [EC:2.7.1.68] | (RefSeq) phosphatidylinositol-4-phosphate 5-kinase family protein	Inositol phosphate metabolism (ko00562);Phosphatidylinositol signaling system (ko04070);Endocytosis (ko04144)	[T]	Signal transduction mechanisms	Phosphatidylinositol-4-phosphate 5-Kinase;; Phosphatidylinositol-4-phosphate 5-Kinase	Phosphatidylinositol 4-phosphate 5-kinase 2 OS=Arabidopsis thaliana OX=3702 GN=PIP5K2 PE=1 SV=2	T	Signal transduction mechanisms	PREDICTED: phosphatidylinositol 4-phosphate 5-kinase 1-like [Juglans regia]
Elaeagnus_angustifolia_newGene_3370	--	--	--	--	--	[R]	General function prediction only	--	--	L	Replication, recombination and repair	hypothetical protein VITISV_026655 [Vitis vinifera]
Elaeagnus_angustifolia_newGene_2743	--	--	Molecular Function: glycerol-3-phosphate O-acyltransferase activity (GO:0004366);; Biological Process: cutin biosynthetic process (GO:0010143);; Cellular Component: integral component of membrane (GO:0016021);; Biological Process: dephosphorylation (GO:0016311);; Molecular Function: phosphatase activity (GO:0016791);; Molecular Function: glycerol-3-phosphate 2-O-acyltransferase activity (GO:00904…	K13508|0|tcc:TCM_042716|K13508 glycerol-3-phosphate acyltransferase [EC:2.3.1.15] | (RefSeq) Glycerol-3-phosphate acyltransferase 5	Glycerolipid metabolism (ko00561);Glycerophospholipid metabolism (ko00564)	--	--	haloacid dehalogenase-like hydrolase;; Acyltransferase	Glycerol-3-phosphate acyltransferase 7 OS=Arabidopsis thaliana OX=3702 GN=GPAT7 PE=1 SV=1	I	Lipid transport and metabolism	Phospholipid/glycerol acyltransferase [Trema orientalis]
Elaeagnus_angustifolia_newGene_4914	--	--	Molecular Function: ATP binding (GO:0005524);; Biological Process: protein folding (GO:0006457);; Molecular Function: unfolded protein binding (GO:0051082);;	K03283|6.60539e-08|egr:104420006|K03283 heat shock 70kDa protein 1/8 | (RefSeq) stromal 70 kDa heat shock-related protein, chloroplastic	--	[O]	Posttranslational modification, protein turnover, chaperones	Hsp70 protein	Stromal 70 kDa heat shock-related protein, chloroplastic OS=Pisum sativum OX=3888 GN=HSP70 PE=2 SV=1	O	Posttranslational modification, protein turnover, chaperones	hypothetical protein VITISV_000728 [Vitis vinifera]
Elaeagnus_angustifolia_newGene_3047	--	--	Molecular Function: DNA binding (GO:0003677);;	--	--	--	--	Dof domain, zinc finger	Dof zinc finger protein DOF1.7 OS=Arabidopsis thaliana OX=3702 GN=DOF1.7 PE=2 SV=1	K	Transcription	PREDICTED: dof zinc finger protein DOF3.1-like [Ziziphus jujuba]
Elaeagnus_angustifolia_newGene_3288	[J]	Translation, ribosomal structure and biogenesis	Biological Process: ribosomal small subunit assembly (GO:0000028);; Molecular Function: RNA binding (GO:0003723);; Molecular Function: structural constituent of ribosome (GO:0003735);; Biological Process: translation (GO:0006412);; Cellular Component: cytosolic small ribosomal subunit (GO:0022627);;	K02958|2.10056e-101|pxb:103938165|K02958 small subunit ribosomal protein S15e | (RefSeq) 40S ribosomal protein S15-4-like	Ribosome (ko03010)	[J]	Translation, ribosomal structure and biogenesis	Ribosomal protein S19	40S ribosomal protein S15 OS=Elaeis oleifera OX=80265 GN=RPS15 PE=2 SV=1	J	Translation, ribosomal structure and biogenesis	PREDICTED: 40S ribosomal protein S15-4 [Juglans regia]
Elaeagnus_angustifolia_newGene_4618	[J]	Translation, ribosomal structure and biogenesis	Molecular Function: structural constituent of ribosome (GO:0003735);; Biological Process: translation (GO:0006412);; Cellular Component: cytosolic small ribosomal subunit (GO:0022627);;	K02973|9.49134e-93|spen:107032033|K02973 small subunit ribosomal protein S23e | (RefSeq) 40S ribosomal protein S23	Ribosome (ko03010)	[J]	Translation, ribosomal structure and biogenesis	Ribosomal protein S12/S23	40S ribosomal protein S23 OS=Fragaria ananassa OX=3747 GN=RPS23 PE=2 SV=1	J	Translation, ribosomal structure and biogenesis	40s ribosomal protein s23 [Quercus suber]
Elaeagnus_angustifolia_newGene_3417	--	--	Cellular Component: nucleus (GO:0005634);; Cellular Component: plasma membrane (GO:0005886);; Cellular Component: plasmodesma (GO:0009506);; Biological Process: auxin polar transport (GO:0009926);; Molecular Function: ATPase activity (GO:0016887);; Molecular Function: transmembrane transporter activity (GO:0022857);;	K05658|2.93259e-19|bna:106395926|K05658 ATP-binding cassette, subfamily B (MDR/TAP), member 1 [EC:3.6.3.44] | (RefSeq) ABC transporter B family member 6	ABC transporters (ko02010)	[Q]	Secondary metabolites biosynthesis, transport and catabolism	--	ABC transporter B family member 20 OS=Arabidopsis thaliana OX=3702 GN=ABCB20 PE=1 SV=1	V	Defense mechanisms	hypothetical protein CRG98_005007 [Punica granatum]
Elaeagnus_angustifolia_newGene_4638	--	--	--	--	--	[R]	General function prediction only	Reverse transcriptase (RNA-dependent DNA polymerase);; zinc-binding in reverse transcriptase;; Zinc knuckle	Putative ribonuclease H protein At1g65750 OS=Arabidopsis thaliana OX=3702 GN=At1g65750 PE=3 SV=1	S	Function unknown	PREDICTED: uncharacterized protein LOC103431605 [Malus domestica]
Elaeagnus_angustifolia_newGene_4641	--	--	--	--	--	[R]	General function prediction only	--	Pentatricopeptide repeat-containing protein At3g62470, mitochondrial OS=Arabidopsis thaliana OX=3702 GN=At3g62470 PE=2 SV=1	S	Function unknown	pentatricopeptide repeat-containing protein, mitochondrial [Quercus suber]
Elaeagnus_angustifolia_newGene_2984	[R]	General function prediction only	--	--	--	--	--	Protein of unknown function (DUF861)	--	S	Function unknown	uncharacterized protein LOC111277853 [Durio zibethinus]
Elaeagnus_angustifolia_newGene_10663	--	--	Cellular Component: cytosol (GO:0005829);; Biological Process: tRNA export from nucleus (GO:0006409);; Biological Process: flower development (GO:0009908);; Biological Process: meristem initiation (GO:0010014);; Molecular Function: nucleobase-containing compound transmembrane transporter activity (GO:0015932);;	K14288|5.74844e-70|tcc:TCM_029142|K14288 exportin-T | (RefSeq) ARM repeat superfamily protein isoform 1	RNA transport (ko03013)	[YUJ]	--	--	Exportin-T OS=Arabidopsis thaliana OX=3702 GN=PSD PE=2 SV=1	J	Translation, ribosomal structure and biogenesis	Armadillo-like helical [Corchorus olitorius]
Elaeagnus_angustifolia_newGene_3685	[E]	Amino acid transport and metabolism	Molecular Function: hydrolase activity (GO:0016787);;	K13051|8.52774e-164|pxb:103945320|K13051 beta-aspartyl-peptidase (threonine type) [EC:3.4.19.5] | (RefSeq) probable isoaspartyl peptidase/L-asparaginase 2	--	[E]	Amino acid transport and metabolism	Asparaginase;; Asparaginase	Probable isoaspartyl peptidase/L-asparaginase 2 OS=Arabidopsis thaliana OX=3702 GN=At3g16150 PE=2 SV=2	E	Amino acid transport and metabolism	PREDICTED: probable isoaspartyl peptidase/L-asparaginase 2 [Lupinus angustifolius]
Elaeagnus_angustifolia_newGene_2458	--	--	--	--	--	--	--	F-box domain;; Leucine Rich Repeat	Putative F-box protein At3g58860 OS=Arabidopsis thaliana OX=3702 GN=At3g58860 PE=4 SV=1	S	Function unknown	Putative F-box/LRR-repeat protein [Morus notabilis]
Elaeagnus_angustifolia_newGene_5196	--	--	--	--	--	--	--	--	Protein HEADING DATE REPRESSOR 1 OS=Oryza sativa subsp. japonica OX=39947 GN=HDR1 PE=1 SV=1	S	Function unknown	protein HEADING DATE REPRESSOR 1-like isoform X2 [Hevea brasiliensis]
Elaeagnus_angustifolia_newGene_10427	[T]	Signal transduction mechanisms	--	--	--	--	--	LysM domain;; Protein kinase domain;; Protein tyrosine kinase	Wall-associated receptor kinase-like 10 OS=Arabidopsis thaliana OX=3702 GN=WAKL10 PE=2 SV=1	S	Function unknown	PREDICTED: uncharacterized protein LOC107412370 isoform X1 [Ziziphus jujuba]
Elaeagnus_angustifolia_newGene_10459	--	--	Molecular Function: nucleic acid binding (GO:0003676);;	--	--	[A]	RNA processing and modification	SUZ domain;; R3H domain	--	S	Function unknown	PREDICTED: uncharacterized protein LOC8285657 [Ricinus communis]
Elaeagnus_angustifolia_newGene_4214	[R]	General function prediction only	--	K06883|1.34368e-133|jcu:105643706|K06883 uncharacterized protein | (RefSeq) GPN-loop GTPase 3	--	[K]	Transcription	Conserved hypothetical ATP binding protein	GPN-loop GTPase QQT1 OS=Arabidopsis thaliana OX=3702 GN=QQT1 PE=1 SV=1	S	Function unknown	GPN-loop GTPase 3 [Morus notabilis]
Elaeagnus_angustifolia_newGene_2619	--	--	--	--	--	--	--	BURP domain;; BURP domain	Polygalacturonase 1 beta-like protein 3 OS=Arabidopsis thaliana OX=3702 GN=PGL3 PE=2 SV=2	S	Function unknown	PREDICTED: polygalacturonase 1 beta-like protein 3 [Malus domestica]
Elaeagnus_angustifolia_newGene_10210	--	--	Molecular Function: catalytic activity (GO:0003824);;	--	--	[T]	Signal transduction mechanisms	Protein phosphatase 2C	Putative protein phosphatase 2C-like protein 44 OS=Arabidopsis thaliana OX=3702 GN=At3g23360 PE=5 SV=1	T	Signal transduction mechanisms	PREDICTED: putative protein phosphatase 2C-like protein 44 isoform X1 [Ziziphus jujuba]
Elaeagnus_angustifolia_newGene_1183	--	--	Molecular Function: DNA binding (GO:0003677);; Cellular Component: nucleus (GO:0005634);; Biological Process: regulation of transcription, DNA-templated (GO:0006355);;	--	--	--	--	MYB-CC type transfactor, LHEQLE motif;; Myb-like DNA-binding domain	Myb family transcription factor PHL11 OS=Arabidopsis thaliana OX=3702 GN=PHL11 PE=1 SV=1	K	Transcription	PREDICTED: myb family transcription factor APL [Ziziphus jujuba]
Elaeagnus_angustifolia_newGene_11501	--	--	Biological Process: negative regulation of transcription from RNA polymerase II promoter (GO:0000122);; Molecular Function: RNA polymerase II transcription corepressor activity (GO:0001106);; Cellular Component: nucleus (GO:0005634);; Biological Process: protein folding (GO:0006457);; Cellular Component: prefoldin complex (GO:0016272);; Molecular Function: unfolded protein binding (GO:0051082);;	--	--	[K]	Transcription	Prefoldin subunit	--	S	Function unknown	protein UXT homolog [Morus notabilis]
Elaeagnus_angustifolia_newGene_10300	--	--	Biological Process: regulation of transcription, DNA-templated (GO:0006355);;	--	--	--	--	FAR1 DNA-binding domain	Protein FAR1-RELATED SEQUENCE 5 OS=Arabidopsis thaliana OX=3702 GN=FRS5 PE=1 SV=1	S	Function unknown	PREDICTED: protein FAR1-RELATED SEQUENCE 5-like isoform X1 [Prunus mume]
Elaeagnus_angustifolia_newGene_6535	--	--	--	--	--	[R]	General function prediction only	PPR repeat family;; PPR repeat;; PPR repeat;; Pentatricopeptide repeat domain;; Pentacotripeptide-repeat region of PRORP;; Tetratricopeptide repeat;; Mitochondrial 28S ribosomal protein S27;; Tetratricopeptide repeat	Pentatricopeptide repeat-containing protein At1g22960, mitochondrial OS=Arabidopsis thaliana OX=3702 GN=At1g22960 PE=2 SV=1	S	Function unknown	pentatricopeptide repeat-containing protein At1g22960, mitochondrial [Quercus suber]
Elaeagnus_angustifolia_newGene_8612	--	--	Molecular Function: protein serine/threonine phosphatase activity (GO:0004722);; Biological Process: protein dephosphorylation (GO:0006470);;	--	--	[T]	Signal transduction mechanisms	--	Probable protein phosphatase 2C 15 OS=Arabidopsis thaliana OX=3702 GN=At1g68410 PE=2 SV=1	T	Signal transduction mechanisms	Protein phosphatase [Parasponia andersonii]
Elaeagnus_angustifolia_newGene_2082	--	--	Biological Process: protein polyubiquitination (GO:0000209);; Cellular Component: nucleus (GO:0005634);; Cellular Component: cytoplasm (GO:0005737);; Molecular Function: zinc ion binding (GO:0008270);; Molecular Function: ligase activity (GO:0016874);; Biological Process: protein ubiquitination involved in ubiquitin-dependent protein catabolic process (GO:0042787);; Biological Process: proteasome…	--	--	[O]	Posttranslational modification, protein turnover, chaperones	Ring finger domain;; RING-H2 zinc finger domain;; Zinc finger, C3HC4 type (RING finger);; Anaphase-promoting complex subunit 11 RING-H2 finger;; Zinc finger, C3HC4 type (RING finger)	E3 ubiquitin-protein ligase At3g02290 OS=Arabidopsis thaliana OX=3702 GN=At3g02290 PE=2 SV=1	O	Posttranslational modification, protein turnover, chaperones	43kDa postsynaptic protein [Trema orientalis]
Elaeagnus_angustifolia_newGene_10030	--	--	Molecular Function: oxidoreductase activity, acting on single donors with incorporation of molecular oxygen, incorporation of two atoms of oxygen (GO:0016702);; Biological Process: oxylipin biosynthetic process (GO:0031408);; Molecular Function: metal ion binding (GO:0046872);; Biological Process: oxidation-reduction process (GO:0055114);;	K15718|2.31525e-176|cit:102621914|K15718 linoleate 9S-lipoxygenase [EC:1.13.11.58] | (RefSeq) probable linoleate 9S-lipoxygenase 5	Linoleic acid metabolism (ko00591)	--	--	Lipoxygenase	Linoleate 9S-lipoxygenase 5 OS=Arabidopsis thaliana OX=3702 GN=LOX5 PE=2 SV=2	S	Function unknown	PLAT/LH2 domain-containing lipoxygenase family protein isoform 2 [Theobroma cacao]
Elaeagnus_angustifolia_newGene_11542	[M]	Cell wall/membrane/envelope biogenesis	--	--	--	[R]	General function prediction only	Kelch motif;; Kelch motif;; Galactose oxidase, central domain;; Galactose oxidase, central domain;; Kelch motif	F-box/kelch-repeat protein SKIP11 OS=Arabidopsis thaliana OX=3702 GN=SKIP11 PE=1 SV=2	S	Function unknown	hypothetical protein PRUPE_1G271900 [Prunus persica]
Elaeagnus_angustifolia_newGene_4622	[T]	Signal transduction mechanisms	Biological Process: MAPK cascade (GO:0000165);; Molecular Function: MAP kinase activity (GO:0004707);; Molecular Function: ATP binding (GO:0005524);; Cellular Component: intracellular (GO:0005622);; Biological Process: lateral root formation (GO:0010311);;	K04371|0|pxb:103948911|K04371 mitogen-activated protein kinase 1/3 [EC:2.7.11.24] | (RefSeq) mitogen-activated protein kinase 13-like	--	[T]	Signal transduction mechanisms	Protein kinase domain;; Protein tyrosine kinase	Mitogen-activated protein kinase homolog NTF6 OS=Nicotiana tabacum OX=4097 GN=NTF6 PE=2 SV=1	T	Signal transduction mechanisms	PREDICTED: mitogen-activated protein kinase homolog NTF6-like [Juglans regia]
Elaeagnus_angustifolia_newGene_7897	[J]	Translation, ribosomal structure and biogenesis	Molecular Function: structural constituent of ribosome (GO:0003735);; Biological Process: translation (GO:0006412);; Cellular Component: chloroplast (GO:0009507);; Cellular Component: large ribosomal subunit (GO:0015934);; Molecular Function: rRNA binding (GO:0019843);;	K02879|8.54314e-85|gmx:100500099|K02879 large subunit ribosomal protein L17 | (RefSeq) uncharacterized LOC100500099	Ribosome (ko03010)	[J]	Translation, ribosomal structure and biogenesis	Ribosomal protein L17	50S ribosomal protein L17, chloroplastic OS=Nicotiana tabacum OX=4097 GN=RPL17 PE=2 SV=1	J	Translation, ribosomal structure and biogenesis	PREDICTED: 50S ribosomal protein L17, chloroplastic-like [Ziziphus jujuba]
Elaeagnus_angustifolia_newGene_3675	--	--	--	K13174|8.75968e-28|vvi:100242063|K13174 THO complex subunit 5 | (RefSeq) THO complex subunit 5B	RNA transport (ko03013)	[S]	Function unknown	Fms-interacting protein	THO complex subunit 5B OS=Arabidopsis thaliana OX=3702 GN=THO5B PE=1 SV=1	U	Intracellular trafficking, secretion, and vesicular transport	hypothetical protein CRG98_028943 [Punica granatum]
Elaeagnus_angustifolia_newGene_3648	--	--	--	--	--	--	--	TCP family transcription factor	Transcription factor TCP13 OS=Arabidopsis thaliana OX=3702 GN=TCP13 PE=1 SV=1	K	Transcription	PREDICTED: transcription factor TCP13-like isoform X1 [Ziziphus jujuba]
Elaeagnus_angustifolia_newGene_760	[R]	General function prediction only	Biological Process: protein phosphorylation (GO:0006468);; Molecular Function: myosin heavy chain kinase activity (GO:0016905);;	K14753|5.44193e-116|gra:105765661|K14753 guanine nucleotide-binding protein subunit beta-2-like 1 protein | (RefSeq) guanine nucleotide-binding protein subunit beta-like protein	--	[T]	Signal transduction mechanisms	WD domain, G-beta repeat	Guanine nucleotide-binding protein subunit beta-like protein OS=Nicotiana tabacum OX=4097 GN=ARCA PE=2 SV=1	S	Function unknown	guanine nucleotide-binding protein subunit beta-like protein [Cucurbita moschata]
Elaeagnus_angustifolia_newGene_9435	[O]	Posttranslational modification, protein turnover, chaperones	Molecular Function: structural constituent of ribosome (GO:0003735);; Cellular Component: nucleus (GO:0005634);; Cellular Component: ribosome (GO:0005840);; Biological Process: translation (GO:0006412);;	K02927|5.8561e-84|tcc:TCM_015479|K02927 large subunit ribosomal protein L40e | (RefSeq) Ubiquitin supergroup,Ribosomal protein L40e	Ribosome (ko03010)	[J]	Translation, ribosomal structure and biogenesis	Ubiquitin family;; Ribosomal L40e family;; Ubiquitin-2 like Rad60 SUMO-like;; Ubiquitin-like domain;; Homeobox domain;; Homeobox KN domain	Ubiquitin-60S ribosomal protein L40 OS=Nicotiana sylvestris OX=4096 GN=UBICEP52-7 PE=2 SV=2	J	Translation, ribosomal structure and biogenesis	hypothetical protein MIMGU_mgv1a015002mg [Erythranthe guttata]
Elaeagnus_angustifolia_newGene_5113	--	--	Cellular Component: membrane (GO:0016020);;	--	--	--	--	Late embryogenesis abundant protein	NDR1/HIN1-like protein 10 OS=Arabidopsis thaliana OX=3702 GN=NHL10 PE=2 SV=1	S	Function unknown	uncharacterized protein At1g08160 [Jatropha curcas]
Elaeagnus_angustifolia_newGene_5232	--	--	Cellular Component: membrane (GO:0016020);;	--	--	[TZ]	--	Formin Homology 2 Domain	Formin-like protein 1 OS=Arabidopsis thaliana OX=3702 GN=FH1 PE=1 SV=1	U	Intracellular trafficking, secretion, and vesicular transport	formin-like protein 2 [Prunus avium]
Elaeagnus_angustifolia_newGene_2277	[T]	Signal transduction mechanisms	Molecular Function: protein serine/threonine kinase activity (GO:0004674);; Molecular Function: protein tyrosine kinase activity (GO:0004713);; Molecular Function: ATP binding (GO:0005524);; Cellular Component: plasma membrane (GO:0005886);; Biological Process: positive regulation of cell death (GO:0010942);; Cellular Component: integral component of membrane (GO:0016021);; Biological Process: pe…	--	--	--	--	Protein kinase domain;; Protein tyrosine kinase;; Leucine Rich repeats (2 copies);; Leucine rich repeat;; Phosphotransferase enzyme family	Leucine-rich repeat receptor-like serine/threonine/tyrosine-protein kinase SOBIR1 OS=Arabidopsis thaliana OX=3702 GN=SOBIR1 PE=1 SV=1	T	Signal transduction mechanisms	Serine/threonine protein kinase [Parasponia andersonii]
Elaeagnus_angustifolia_newGene_2093	[QV]	Secondary metabolites biosynthesis, transport and catabolism;; Defense mechanisms	Molecular Function: monooxygenase activity (GO:0004497);; Molecular Function: iron ion binding (GO:0005506);; Molecular Function: oxidoreductase activity, acting on paired donors, with incorporation or reduction of molecular oxygen (GO:0016705);; Molecular Function: heme binding (GO:0020037);; Molecular Function: secologanin synthase activity (GO:0050616);; Biological Process: oxidation-reduction…	K10717|0|pxb:103947823|K10717 cytokinin trans-hydroxylase | (RefSeq) cytokinin hydroxylase-like	Zeatin biosynthesis (ko00908)	[QI]	--	Cytochrome P450	Cytokinin hydroxylase OS=Arabidopsis thaliana OX=3702 GN=CYP735A1 PE=1 SV=1	Q	Secondary metabolites biosynthesis, transport and catabolism	PREDICTED: cytokinin hydroxylase-like [Pyrus x bretschneideri]
Elaeagnus_angustifolia_newGene_8015	--	--	Molecular Function: ATP binding (GO:0005524);; Cellular Component: nucleus (GO:0005634);; Cellular Component: chromosome (GO:0005694);; Cellular Component: cytoskeleton (GO:0005856);; Biological Process: mitotic cell cycle (GO:0007067);; Cellular Component: phragmoplast (GO:0009524);; Molecular Function: histone kinase activity (H3-T11 specific) (GO:0035402);; Biological Process: histone H3-T11 p…	K16315|2.8854e-80|rcu:8274954|K16315 serine/threonine-protein kinase haspin [EC:2.7.11.1] | (RefSeq) putative serine/threonine-protein kinase haspin homolog	--	[D]	Cell cycle control, cell division, chromosome partitioning	Haspin like kinase domain	Serine/threonine-protein kinase haspin homolog OS=Arabidopsis thaliana OX=3702 GN=HASPIN PE=1 SV=1	D	Cell cycle control, cell division, chromosome partitioning	PREDICTED: putative serine/threonine-protein kinase haspin homolog [Ricinus communis]
Elaeagnus_angustifolia_newGene_503	[CR]	Energy production and conversion;; General function prediction only	Molecular Function: zinc ion binding (GO:0008270);; Molecular Function: oxidoreductase activity (GO:0016491);; Biological Process: oxidation-reduction process (GO:0055114);;	--	--	[CR]	--	Zinc-binding dehydrogenase;; Zinc-binding dehydrogenase;; Alcohol dehydrogenase GroES-like domain	2-methylene-furan-3-one reductase OS=Fragaria ananassa OX=3747 GN=EO PE=1 SV=1	C	Energy production and conversion	PREDICTED: quinone oxidoreductase-like protein 2 homolog [Populus euphratica]
Elaeagnus_angustifolia_newGene_10160	--	--	Cellular Component: nucleus (GO:0005634);; Biological Process: regulation of transcription, DNA-templated (GO:0006355);; Biological Process: auxin-activated signaling pathway (GO:0009734);;	K14484|1.74311e-116|jcu:105632083|K14484 auxin-responsive protein IAA | (RefSeq) auxin-responsive protein IAA14-like	Plant hormone signal transduction (ko04075)	--	--	AUX/IAA family	Auxin-responsive protein IAA14 OS=Arabidopsis thaliana OX=3702 GN=IAA14 PE=1 SV=2	K	Transcription	auxin-responsive protein IAA14 [Prunus persica]
Elaeagnus_angustifolia_newGene_8436	--	--	--	--	--	--	--	--	--	S	Function unknown	PREDICTED: uncharacterized protein LOC107429073 [Ziziphus jujuba]
Elaeagnus_angustifolia_newGene_8573	--	--	Molecular Function: nucleic acid binding (GO:0003676);; Biological Process: DNA integration (GO:0015074);;	--	--	[R]	General function prediction only	Reverse transcriptase (RNA-dependent DNA polymerase);; Reverse transcriptase (RNA-dependent DNA polymerase)	Retrovirus-related Pol polyprotein from transposon RE1 OS=Arabidopsis thaliana OX=3702 GN=RE1 PE=2 SV=1	L	Replication, recombination and repair	gag-pol polyprotein [Rosa rugosa]
Elaeagnus_angustifolia_newGene_7326	[T]	Signal transduction mechanisms	Molecular Function: protein serine/threonine kinase activity (GO:0004674);; Molecular Function: ATP binding (GO:0005524);; Cellular Component: nucleus (GO:0005634);; Cellular Component: cytoplasm (GO:0005737);; Biological Process: endocytosis (GO:0006897);; Biological Process: regulation of cell shape (GO:0008360);; Biological Process: Wnt signaling pathway (GO:0016055);; Biological Process: pept…	--	--	[T]	Signal transduction mechanisms	Protein kinase domain;; Protein tyrosine kinase	Casein kinase 1-like protein 3 OS=Arabidopsis thaliana OX=3702 GN=CKL3 PE=1 SV=1	T	Signal transduction mechanisms	casein kinase 1-like protein 3 [Carica papaya]
Elaeagnus_angustifolia_newGene_678	[J]	Translation, ribosomal structure and biogenesis	Molecular Function: nucleotide binding (GO:0000166);; Molecular Function: nucleic acid binding (GO:0003676);;	K12741|7.2832e-53|rcu:8284430|K12741 heterogeneous nuclear ribonucleoprotein A1/A3 | (RefSeq) glycine-rich RNA-binding protein 2, mitochondrial	Spliceosome (ko03040)	[R]	General function prediction only	RNA recognition motif. (a.k.a. RRM, RBD, or RNP domain)	Glycine-rich RNA-binding protein 3, mitochondrial OS=Arabidopsis thaliana OX=3702 GN=RBG3 PE=1 SV=1	S	Function unknown	glycine-rich RNA-binding protein 2, mitochondrial [Carica papaya]
Elaeagnus_angustifolia_newGene_3004	[R]	General function prediction only	Cellular Component: plastoglobule (GO:0010287);;	--	--	--	--	--	DCC family protein At1g52590, chloroplastic OS=Arabidopsis thaliana OX=3702 GN=At1g52590 PE=2 SV=1	S	Function unknown	BnaC03g69210D [Brassica napus]
Elaeagnus_angustifolia_newGene_3840	--	--	Cellular Component: membrane (GO:0016020);;	--	--	--	--	--	--	S	Function unknown	hypothetical protein TorRG33x02_101430 [Trema orientalis]
Elaeagnus_angustifolia_newGene_4433	--	--	Cellular Component: cytoplasm (GO:0005737);; Molecular Function: S-adenosylmethionine-dependent methyltransferase activity (GO:0008757);; Cellular Component: integral component of membrane (GO:0016021);; Biological Process: methylation (GO:0032259);;	--	--	--	--	Putative S-adenosyl-L-methionine-dependent methyltransferase	--	S	Function unknown	uncharacterized protein LOC110766614 [Prunus avium]
Elaeagnus_angustifolia_newGene_4066	--	--	--	--	--	[R]	General function prediction only	--	Plant intracellular Ras-group-related LRR protein 9 OS=Arabidopsis thaliana OX=3702 GN=PIRL9 PE=2 SV=1	S	Function unknown	plant intracellular Ras-group-related LRR protein 9-like [Momordica charantia]
Elaeagnus_angustifolia_newGene_8000	--	--	--	--	--	--	--	--	--	S	Function unknown	uncharacterized protein LOC112003725 [Quercus suber]
Elaeagnus_angustifolia_newGene_10541	--	--	Biological Process: response to light stimulus (GO:0009416);; Cellular Component: photosystem (GO:0009521);; Cellular Component: chloroplast thylakoid membrane (GO:0009535);; Biological Process: photosynthesis, light harvesting in photosystem I (GO:0009768);; Cellular Component: chloroplast envelope (GO:0009941);; Cellular Component: plastoglobule (GO:0010287);; Molecular Function: chlorophyll bi…	K08908|7.47752e-101|mdm:103452146|K08908 light-harvesting complex I chlorophyll a/b binding protein 2 | (RefSeq) chlorophyll a-b binding protein, chloroplastic	Photosynthesis - antenna proteins (ko00196)	--	--	Chlorophyll A-B binding protein	Chlorophyll a-b binding protein 7, chloroplastic OS=Solanum lycopersicum OX=4081 GN=CAB7 PE=3 SV=1	S	Function unknown	Chlorophyll A-B binding protein [Trema orientalis]
Elaeagnus_angustifolia_newGene_2050	--	--	Cellular Component: membrane (GO:0016020);;	--	--	--	--	--	GPI-anchored protein LLG1 OS=Arabidopsis thaliana OX=3702 GN=LLG1 PE=1 SV=1	S	Function unknown	PREDICTED: GPI-anchored protein LORELEI [Ziziphus jujuba]
Elaeagnus_angustifolia_newGene_9048	--	--	--	--	--	[R]	General function prediction only	--	Retrovirus-related Pol polyprotein from transposon TNT 1-94 OS=Nicotiana tabacum OX=4097 PE=2 SV=1	S	Function unknown	Retrovirus-related Pol polyprotein from transposon TNT 1-94, partial [Cajanus cajan]
Elaeagnus_angustifolia_newGene_3981	--	--	Cellular Component: nucleus (GO:0005634);; Biological Process: regulation of transcription, DNA-templated (GO:0006355);; Molecular Function: sequence-specific DNA binding (GO:0043565);; Molecular Function: protein heterodimerization activity (GO:0046982);;	K08065|8.38056e-70|cit:102616254|K08065 nuclear transcription Y subunit beta | (RefSeq) nuclear transcription factor Y subunit B-3	--	[K]	Transcription	Histone-like transcription factor (CBF/NF-Y) and archaeal histone	Nuclear transcription factor Y subunit B-3 OS=Arabidopsis thaliana OX=3702 GN=NFYB3 PE=1 SV=1	B	Chromatin structure and dynamics	PREDICTED: nuclear transcription factor Y subunit B-3 [Citrus sinensis]
Elaeagnus_angustifolia_newGene_11503	--	--	Cellular Component: chloroplast stroma (GO:0009570);; Molecular Function: protein-lysine N-methyltransferase activity (GO:0016279);; Biological Process: peptidyl-lysine trimethylation (GO:0018023);; Molecular Function: [ribulose-bisphosphate carboxylase]-lysine N-methyltransferase activity (GO:0030785);;	K00592|5.86714e-178|pper:PRUPE_ppa004634mg|K00592 [ribulose-bisphosphate carboxylase]-lysine N-methyltransferase [EC:2.1.1.127] | (RefSeq) hypothetical protein	--	[R]	General function prediction only	Rubisco LSMT substrate-binding	Ribulose-1,5 bisphosphate carboxylase/oxygenase large subunit N-methyltransferase, chloroplastic OS=Nicotiana tabacum OX=4097 GN=RBCMT PE=2 SV=1	S	Function unknown	Rubisco LSMT methyltransferase [Trema orientalis]
Elaeagnus_angustifolia_newGene_6467	--	--	--	--	--	--	--	Protein of unknown function (DUF295);; F-box domain	Putative F-box protein At5g66830 OS=Arabidopsis thaliana OX=3702 GN=At5g66830 PE=4 SV=1	--	--	F-box protein At3g56470 [Morus notabilis]
Elaeagnus_angustifolia_newGene_11512	--	--	Cellular Component: extracellular region (GO:0005576);; Cellular Component: cell wall (GO:0005618);; Biological Process: plant-type cell wall organization (GO:0009664);; Cellular Component: membrane (GO:0016020);;	--	--	--	--	Pollen allergen;; Lytic transglycolase	Expansin-A15 OS=Arabidopsis thaliana OX=3702 GN=EXPA15 PE=2 SV=2	G	Carbohydrate transport and metabolism	Expansin A1, ALPHA 1.2,EXPA1 [Theobroma cacao]
Elaeagnus_angustifolia_newGene_10383	--	--	Biological Process: single-organism process (GO:0044699);;	--	--	--	--	TCP family transcription factor	Transcription factor TCP14 OS=Arabidopsis thaliana OX=3702 GN=TCP14 PE=1 SV=1	K	Transcription	transcription factor TCP15 [Herrania umbratica]
Elaeagnus_angustifolia_newGene_7857	--	--	--	--	--	--	--	--	--	L	Replication, recombination and repair	hypothetical protein F511_41261 [Dorcoceras hygrometricum]
Elaeagnus_angustifolia_newGene_2212	--	--	Cellular Component: integral component of membrane (GO:0016021);;	--	--	--	--	--	Protodermal factor 1 OS=Arabidopsis thaliana OX=3702 GN=PDF1 PE=2 SV=1	S	Function unknown	uncharacterized protein LOC18781730 [Prunus persica]
Elaeagnus_angustifolia_newGene_5008	[G]	Carbohydrate transport and metabolism	Biological Process: maltose metabolic process (GO:0000023);; Molecular Function: alpha-1,4-glucosidase activity (GO:0004558);; Molecular Function: carbohydrate binding (GO:0030246);; Molecular Function: maltose alpha-glucosidase activity (GO:0032450);;	K15925|0|rcu:8285792|K15925 alpha-D-xyloside xylohydrolase [EC:3.2.1.177] | (RefSeq) alpha-xylosidase 1	--	[G]	Carbohydrate transport and metabolism	Glycosyl hydrolases family 31;; N-terminal barrel of NtMGAM and CtMGAM, maltase-glucoamylase;; Galactose mutarotase-like	Alpha-xylosidase 1 OS=Arabidopsis thaliana OX=3702 GN=XYL1 PE=1 SV=1	G	Carbohydrate transport and metabolism	PREDICTED: alpha-xylosidase 1-like [Juglans regia]
Elaeagnus_angustifolia_newGene_3038	--	--	--	--	--	--	--	IQ calmodulin-binding motif;; Protein of unknown function (DUF4005)	--	S	Function unknown	PREDICTED: protein IQ-DOMAIN 14-like [Ziziphus jujuba]
Elaeagnus_angustifolia_newGene_7947	[G]	Carbohydrate transport and metabolism	Molecular Function: transferase activity, transferring hexosyl groups (GO:0016758);;	K07432|6.23061e-103|tcc:TCM_026593|K07432 beta-1,4-N-acetylglucosaminyltransferase [EC:2.4.1.141] | (RefSeq) Glycosyltransferase family protein 28 isoform 1	N-Glycan biosynthesis (ko00510)	[R]	General function prediction only	Glycosyltransferase family 28 C-terminal domain	--	S	Function unknown	Glycosyl transferase [Trema orientalis]
Elaeagnus_angustifolia_newGene_8049	[G]	Carbohydrate transport and metabolism	--	--	--	--	--	Alkaline and neutral invertase;; Alkaline and neutral invertase;; Alkaline and neutral invertase	Alkaline/neutral invertase A, mitochondrial OS=Arabidopsis thaliana OX=3702 GN=INVA PE=1 SV=1	S	Function unknown	LOW QUALITY PROTEIN: alkaline/neutral invertase A, mitochondrial-like [Carica papaya]
Elaeagnus_angustifolia_newGene_9453	--	--	--	--	--	--	--	--	Probable membrane-associated kinase regulator 6 OS=Arabidopsis thaliana OX=3702 GN=MAKR6 PE=2 SV=1	T	Signal transduction mechanisms	probable membrane-associated kinase regulator 6 isoform X2 [Manihot esculenta]
Elaeagnus_angustifolia_newGene_1327	--	--	--	--	--	[R]	General function prediction only	Casein kinase substrate phosphoprotein PP28	--	S	Function unknown	28 kDa heat- and acid-stable phosphoprotein-like isoform X1 [Cajanus cajan]
Elaeagnus_angustifolia_newGene_1196	[J]	Translation, ribosomal structure and biogenesis	Molecular Function: nucleotide binding (GO:0000166);; Molecular Function: nucleic acid binding (GO:0003676);; Cellular Component: nucleolus (GO:0005730);;	K14838|4.55519e-107|jcu:105648196|K14838 nucleolar protein 15 | (RefSeq) uncharacterized RNA-binding protein C1827.05c	--	[R]	General function prediction only	RNA recognition motif. (a.k.a. RRM, RBD, or RNP domain)	Zinc finger CCCH domain-containing protein 42 OS=Arabidopsis thaliana OX=3702 GN=At3g47120 PE=2 SV=1	S	Function unknown	PREDICTED: uncharacterized RNA-binding protein C1827.05c [Theobroma cacao]
Elaeagnus_angustifolia_newGene_6882	--	--	Cellular Component: mitochondrial matrix (GO:0005759);; Molecular Function: oxidoreductase activity (GO:0016491);; Biological Process: oxidation-reduction process (GO:0055114);;	K18914|1.53103e-13|mdm:103424971|K18914 adrenodoxin-NADP+ reductase [EC:1.18.1.6] | (RefSeq) NADPH:adrenodoxin oxidoreductase, mitochondrial-like	--	--	--	--	--	E	Amino acid transport and metabolism	NADPH:adrenodoxin oxidoreductase, mitochondrial-like [Quercus suber]
Elaeagnus_angustifolia_newGene_7647	--	--	--	--	--	[L]	Replication, recombination and repair	Domain of unknown function (DUF1771);; Smr domain	--	S	Function unknown	uncharacterized protein LOC110746547 isoform X2 [Prunus avium]
Elaeagnus_angustifolia_newGene_8484	--	--	Molecular Function: magnesium ion binding (GO:0000287);; Molecular Function: phospholipid-translocating ATPase activity (GO:0004012);; Molecular Function: ATP binding (GO:0005524);; Cellular Component: integral component of membrane (GO:0016021);; Biological Process: phospholipid translocation (GO:0045332);;	K01530|0|pmum:103341401|K01530 phospholipid-translocating ATPase [EC:3.6.3.1] | (RefSeq) putative phospholipid-transporting ATPase 9	--	[R]	General function prediction only	Phospholipid-translocating P-type ATPase C-terminal;; haloacid dehalogenase-like hydrolase;; haloacid dehalogenase-like hydrolase	Putative phospholipid-transporting ATPase 9 OS=Arabidopsis thaliana OX=3702 GN=ALA9 PE=3 SV=1	U	Intracellular trafficking, secretion, and vesicular transport	putative phospholipid-transporting ATPase 9 [Morus notabilis]
Elaeagnus_angustifolia_newGene_9739	--	--	--	--	--	--	--	--	--	S	Function unknown	PREDICTED: uncharacterized protein LOC107424212 isoform X1 [Ziziphus jujuba]
Elaeagnus_angustifolia_newGene_7435	--	--	--	--	--	--	--	Agenet domain;; ENT domain	--	S	Function unknown	PREDICTED: uncharacterized protein LOC107432399 [Ziziphus jujuba]
Elaeagnus_angustifolia_newGene_6741	--	--	Molecular Function: SNAP receptor activity (GO:0005484);; Cellular Component: Golgi apparatus (GO:0005794);; Biological Process: transport (GO:0006810);; Cellular Component: integral component of membrane (GO:0016021);; Biological Process: membrane fusion (GO:0061025);;	K08496|4.86911e-112|fve:101306784|K08496 golgi SNAP receptor complex member 2 | (RefSeq) membrin-11-like	SNARE interactions in vesicular transport (ko04130)	[U]	Intracellular trafficking, secretion, and vesicular transport	Snare region anchored in the vesicle membrane C-terminus	Membrin-11 OS=Arabidopsis thaliana OX=3702 GN=MEMB11 PE=1 SV=1	U	Intracellular trafficking, secretion, and vesicular transport	PREDICTED: membrin-11-like [Fragaria vesca subsp. vesca]
Elaeagnus_angustifolia_newGene_4206	--	--	--	--	--	--	--	Zinc-finger of C2H2 type;; Zinc-finger double-stranded RNA-binding	--	S	Function unknown	PREDICTED: UBP1-associated proteins 1C-like isoform X1 [Juglans regia]
Elaeagnus_angustifolia_newGene_3238	[T]	Signal transduction mechanisms	Molecular Function: protein serine/threonine kinase activity (GO:0004674);; Molecular Function: ATP binding (GO:0005524);; Biological Process: protein phosphorylation (GO:0006468);; Cellular Component: integral component of membrane (GO:0016021);;	K02218|6.42774e-154|pmum:103327673|K02218 casein kinase 1 [EC:2.7.11.1] | (RefSeq) casein kinase I	--	[T]	Signal transduction mechanisms	Protein kinase domain;; Protein tyrosine kinase;; Phosphotransferase enzyme family	Casein kinase 1-like protein 2 OS=Arabidopsis thaliana OX=3702 GN=CKL2 PE=1 SV=1	T	Signal transduction mechanisms	PREDICTED: casein kinase I isoform delta-like [Ziziphus jujuba]
Elaeagnus_angustifolia_newGene_1806	--	--	--	--	--	--	--	WRKY DNA -binding domain	Probable WRKY transcription factor 53 OS=Arabidopsis thaliana OX=3702 GN=WRKY53 PE=1 SV=1	K	Transcription	WRKY domain containing protein [Trema orientalis]
Elaeagnus_angustifolia_newGene_2705	--	--	Biological Process: metabolic process (GO:0008152);; Molecular Function: amino acid binding (GO:0016597);; Molecular Function: protein dimerization activity (GO:0046983);;	--	--	--	--	--	--	S	Function unknown	uncharacterized protein LOC111317318 [Durio zibethinus]
Elaeagnus_angustifolia_newGene_8583	--	--	--	--	--	--	--	--	--	S	Function unknown	translocase subunit seca [Parasponia andersonii]
Elaeagnus_angustifolia_newGene_4234	[P]	Inorganic ion transport and metabolism	Molecular Function: NADPH-hemoprotein reductase activity (GO:0003958);; Cellular Component: endoplasmic reticulum membrane (GO:0005789);; Molecular Function: FMN binding (GO:0010181);; Cellular Component: integral component of membrane (GO:0016021);; Biological Process: oxidation-reduction process (GO:0055114);;	K00327|0|tcc:TCM_039214|K00327 NADPH-ferrihemoprotein reductase [EC:1.6.2.4] | (RefSeq) P450 reductase 2	--	[C]	Energy production and conversion	FAD binding domain;; Oxidoreductase NAD-binding domain;; Flavodoxin	NADPH--cytochrome P450 reductase OS=Catharanthus roseus OX=4058 GN=CPR PE=2 SV=1	P	Inorganic ion transport and metabolism	NADPH--cytochrome P450 reductase 2-like [Durio zibethinus]
Elaeagnus_angustifolia_newGene_1944	--	--	--	--	--	--	--	Protein of unknown function (DUF4005)	Protein IQ-DOMAIN 14 OS=Arabidopsis thaliana OX=3702 GN=IQD14 PE=1 SV=1	S	Function unknown	PREDICTED: protein IQ-DOMAIN 14 [Ziziphus jujuba]
Elaeagnus_angustifolia_newGene_7255	[R]	General function prediction only	Molecular Function: metalloendopeptidase activity (GO:0004222);; Cellular Component: mitochondrial inner membrane (GO:0005743);; Biological Process: protein processing involved in protein targeting to mitochondrion (GO:0006627);; Molecular Function: zinc ion binding (GO:0008270);;	K01412|0|vvi:100266273|K01412 mitochondrial-processing peptidase subunit alpha [EC:3.4.24.64] | (RefSeq) mitochondrial-processing peptidase subunit alpha	--	[O]	Posttranslational modification, protein turnover, chaperones	Insulinase (Peptidase family M16);; Peptidase M16 inactive domain	Mitochondrial-processing peptidase subunit alpha OS=Solanum tuberosum OX=4113 GN=MPP PE=1 SV=1	O	Posttranslational modification, protein turnover, chaperones	PREDICTED: mitochondrial-processing peptidase subunit alpha-like [Ziziphus jujuba]
Elaeagnus_angustifolia_newGene_885	--	--	Molecular Function: peroxidase activity (GO:0004601);; Cellular Component: extracellular region (GO:0005576);; Biological Process: response to oxidative stress (GO:0006979);; Molecular Function: heme binding (GO:0020037);; Biological Process: hydrogen peroxide catabolic process (GO:0042744);; Molecular Function: metal ion binding (GO:0046872);; Biological Process: oxidation-reduction process (GO:…	K00430|1.03586e-81|adu:107460286|K00430 peroxidase [EC:1.11.1.7] | (RefSeq) peroxidase 16	Phenylpropanoid biosynthesis (ko00940)	--	--	Peroxidase	Peroxidase 45 OS=Arabidopsis thaliana OX=3702 GN=PER45 PE=1 SV=1	G	Carbohydrate transport and metabolism	hypothetical protein CRG98_024793 [Punica granatum]
Elaeagnus_angustifolia_newGene_2208	[G]	Carbohydrate transport and metabolism	Molecular Function: hydrolase activity, hydrolyzing O-glycosyl compounds (GO:0004553);; Cellular Component: cell wall (GO:0005618);; Biological Process: xyloglucan metabolic process (GO:0010411);; Molecular Function: xyloglucan:xyloglucosyl transferase activity (GO:0016762);; Biological Process: cell wall biogenesis (GO:0042546);; Cellular Component: apoplast (GO:0048046);; Biological Process: ce…	K08235|5.81795e-145|mdm:103443198|K08235 xyloglucan:xyloglucosyl transferase [EC:2.4.1.207] | (RefSeq) brassinosteroid-regulated protein BRU1-like	--	--	--	Glycosyl hydrolases family 16;; Xyloglucan endo-transglycosylase (XET) C-terminus	Xyloglucan endotransglucosylase/hydrolase protein 15 OS=Arabidopsis thaliana OX=3702 GN=XTH15 PE=1 SV=1	G	Carbohydrate transport and metabolism	brassinosteroid-regulated protein BRU1-like precursor [Malus domestica]
Elaeagnus_angustifolia_newGene_1835	--	--	Biological Process: transcription, DNA-templated (GO:0006351);; Cellular Component: membrane (GO:0016020);;	--	--	--	--	WRC;; QLQ	Growth-regulating factor 12 OS=Oryza sativa subsp. japonica OX=39947 GN=GRF12 PE=2 SV=1	K	Transcription	Growth-regulating factor [Trema orientalis]
Elaeagnus_angustifolia_newGene_6728	--	--	Molecular Function: transcription coactivator activity (GO:0003713);; Cellular Component: transcription factor TFIID complex (GO:0005669);; Biological Process: regulation of transcription from RNA polymerase II promoter (GO:0006357);; Molecular Function: transcription factor binding (GO:0008134);; Molecular Function: histone acetyltransferase binding (GO:0035035);; Molecular Function: transcripti…	K03132|8.42435e-77|ath:AT1G55300|K03132 transcription initiation factor TFIID subunit 7 | (RefSeq) TAF7; TBP-associated factor 7	Basal transcription factors (ko03022)	[K]	Transcription	TAFII55 protein conserved region	Transcription initiation factor TFIID subunit 7 OS=Arabidopsis thaliana OX=3702 GN=TAF7 PE=1 SV=1	K	Transcription	TAFII55 protein, conserved region [Trema orientalis]
Elaeagnus_angustifolia_newGene_5705	[R]	General function prediction only	Molecular Function: GTP binding (GO:0005525);; Cellular Component: intracellular (GO:0005622);; Biological Process: small GTPase mediated signal transduction (GO:0007264);;	K07955|1.6158e-121|nnu:104608429|K07955 ADP-ribosylation factor-like protein 8 | (RefSeq) ADP-ribosylation factor-like protein 8A	--	[R]	General function prediction only	ADP-ribosylation factor family;; Ras family;; Ras of Complex, Roc, domain of DAPkinase;; Gtr1/RagA G protein conserved region;; 50S ribosome-binding GTPase;; Signal recognition particle receptor beta subunit	ADP-ribosylation factor-like protein 8a OS=Arabidopsis thaliana OX=3702 GN=ARL8A PE=2 SV=1	S	Function unknown	PREDICTED: ADP-ribosylation factor-like protein 8A [Nelumbo nucifera]
Elaeagnus_angustifolia_newGene_4492	--	--	--	--	--	--	--	Protein of unknown function (DUF640)	Protein LIGHT-DEPENDENT SHORT HYPOCOTYLS 6 OS=Arabidopsis thaliana OX=3702 GN=LSH6 PE=1 SV=1	S	Function unknown	hypothetical protein POPTR_0009s07990g [Populus trichocarpa]
Elaeagnus_angustifolia_newGene_4550	--	--	Cellular Component: mitochondrion (GO:0005739);; Cellular Component: chloroplast inner membrane (GO:0009706);; Cellular Component: integral component of membrane (GO:0016021);;	--	--	--	--	Protein RETICULATA-related	Protein RETICULATA-RELATED 1, chloroplastic OS=Arabidopsis thaliana OX=3702 GN=RER1 PE=1 SV=1	S	Function unknown	Protein RETICULATA-related [Trema orientalis]
Elaeagnus_angustifolia_newGene_7816	--	--	Cellular Component: extracellular region (GO:0005576);; Cellular Component: cell wall (GO:0005618);; Biological Process: plant-type cell wall organization (GO:0009664);; Cellular Component: membrane (GO:0016020);;	--	--	--	--	Pollen allergen;; Lytic transglycolase	Expansin-A8 OS=Arabidopsis thaliana OX=3702 GN=EXPA8 PE=2 SV=1	G	Carbohydrate transport and metabolism	PREDICTED: expansin-A8-like [Juglans regia]
Elaeagnus_angustifolia_newGene_3752	[T]	Signal transduction mechanisms	Molecular Function: calcium ion binding (GO:0005509);;	K13448|1.64583e-53|mtr:MTR_4g103630|K13448 calcium-binding protein CML | (RefSeq) EF hand calcium-binding family protein	Plant-pathogen interaction (ko04626)	[T]	Signal transduction mechanisms	EF-hand domain;; EF hand;; EF-hand domain pair;; EF-hand domain pair;; EF hand	Putative calcium-binding protein CML19 OS=Oryza sativa subsp. japonica OX=39947 GN=CML19 PE=3 SV=1	DTZ	Cell cycle control, cell division, chromosome partitioning;; Signal transduction mechanisms;; Cytoskeleton	PREDICTED: putative calcium-binding protein CML19 [Lupinus angustifolius]
Elaeagnus_angustifolia_newGene_1773	--	--	Molecular Function: protein serine/threonine phosphatase activity (GO:0004722);; Biological Process: protein dephosphorylation (GO:0006470);;	--	--	[T]	Signal transduction mechanisms	Protein phosphatase 2C	Probable protein phosphatase 2C 4 OS=Arabidopsis thaliana OX=3702 GN=PLL5 PE=2 SV=1	T	Signal transduction mechanisms	PREDICTED: probable protein phosphatase 2C 4 [Ziziphus jujuba]
Elaeagnus_angustifolia_newGene_11532	--	--	--	--	--	[R]	General function prediction only	--	Retrovirus-related Pol polyprotein from transposon RE2 OS=Arabidopsis thaliana OX=3702 GN=RE2 PE=4 SV=1	L	Replication, recombination and repair	uncharacterized protein LOC107637110 [Arachis ipaensis]
Elaeagnus_angustifolia_newGene_857	--	--	Cellular Component: integral component of membrane (GO:0016021);;	--	--	[S]	Function unknown	Eukaryotic protein of unknown function (DUF872)	--	S	Function unknown	PREDICTED: transmembrane protein 230 [Beta vulgaris subsp. vulgaris]
Elaeagnus_angustifolia_newGene_491	--	--	--	--	--	--	--	--	WRKY transcription factor 55 OS=Arabidopsis thaliana OX=3702 GN=WRKY55 PE=2 SV=1	K	Transcription	PREDICTED: WRKY transcription factor 55-like, partial [Juglans regia]
Elaeagnus_angustifolia_newGene_10449	--	--	Cellular Component: chloroplast stroma (GO:0009570);; Cellular Component: thylakoid (GO:0009579);; Biological Process: chlororespiration (GO:0010478);;	--	--	--	--	Methyl-CpG binding domain	Methyl-CpG-binding domain-containing protein 10 OS=Arabidopsis thaliana OX=3702 GN=MBD10 PE=1 SV=1	S	Function unknown	PREDICTED: uncharacterized protein LOC107407915 [Ziziphus jujuba]
Elaeagnus_angustifolia_newGene_10375	--	--	Cellular Component: mitochondrial outer membrane (GO:0005741);; Molecular Function: voltage-gated anion channel activity (GO:0008308);; Biological Process: regulation of anion transmembrane transport (GO:1903959);;	K15040|2.39376e-150|gra:105794168|K15040 voltage-dependent anion channel protein 2 | (RefSeq) mitochondrial outer membrane protein porin of 36 kDa	--	[P]	Inorganic ion transport and metabolism	Eukaryotic porin	Mitochondrial outer membrane protein porin of 36 kDa OS=Solanum tuberosum OX=4113 PE=1 SV=2	U	Intracellular trafficking, secretion, and vesicular transport	PREDICTED: mitochondrial outer membrane protein porin of 36 kDa [Gossypium arboreum]
Elaeagnus_angustifolia_newGene_4783	--	--	Molecular Function: protein serine/threonine phosphatase activity (GO:0004722);; Biological Process: protein dephosphorylation (GO:0006470);;	--	--	[T]	Signal transduction mechanisms	Protein phosphatase 2C	Probable protein phosphatase 2C 34 OS=Arabidopsis thaliana OX=3702 GN=At3g05640 PE=2 SV=1	T	Signal transduction mechanisms	Protein phosphatase [Trema orientalis]
Elaeagnus_angustifolia_newGene_10157	--	--	Cellular Component: nucleus (GO:0005634);; Biological Process: regulation of transcription, DNA-templated (GO:0006355);; Biological Process: auxin-activated signaling pathway (GO:0009734);;	K14484|1.37413e-97|rcu:8280180|K14484 auxin-responsive protein IAA | (RefSeq) auxin-responsive protein IAA4	Plant hormone signal transduction (ko04075)	--	--	AUX/IAA family	Auxin-induced protein 22B OS=Vigna radiata var. radiata OX=3916 GN=AUX22B PE=2 SV=1	K	Transcription	auxin-responsive protein IAA4-like [Quercus suber]
Elaeagnus_angustifolia_newGene_5837	[L]	Replication, recombination and repair	Molecular Function: catalytic activity (GO:0003824);; Biological Process: base-excision repair (GO:0006284);;	K01247|4.2795e-27|pper:PRUPE_ppa010112mg|K01247 DNA-3-methyladenine glycosylase II [EC:3.2.2.21] | (RefSeq) hypothetical protein	Base excision repair (ko03410)	[L]	Replication, recombination and repair	--	--	L	Replication, recombination and repair	DNA-3-methyladenine glycosylase 1 [Prunus persica]
Elaeagnus_angustifolia_newGene_4365	[O]	Posttranslational modification, protein turnover, chaperones	Molecular Function: dolichyl-diphosphooligosaccharide-protein glycotransferase activity (GO:0004579);; Cellular Component: plasma membrane (GO:0005886);; Cellular Component: oligosaccharyltransferase complex (GO:0008250);; Cellular Component: integral component of membrane (GO:0016021);; Biological Process: protein N-linked glycosylation via asparagine (GO:0018279);; Biological Process: post-tran…	K07151|0|cmo:103504678|K07151 dolichyl-diphosphooligosaccharide--protein glycosyltransferase [EC:2.4.99.18] | (RefSeq) dolichyl-diphosphooligosaccharide--protein glycosyltransferase subunit STT3B	N-Glycan biosynthesis (ko00510);Protein processing in endoplasmic reticulum (ko04141)	[O]	Posttranslational modification, protein turnover, chaperones	Oligosaccharyl transferase STT3 subunit;; Oligosaccharyl transferase STT3 subunit	Dolichyl-diphosphooligosaccharide--protein glycosyltransferase subunit STT3B OS=Arabidopsis thaliana OX=3702 GN=STT3B PE=2 SV=1	S	Function unknown	Dolichyl-diphosphooligosaccharide--protein glycosyltransferase subunit STT3 [Morus notabilis]
Elaeagnus_angustifolia_newGene_5894	--	--	Cellular Component: integral component of membrane (GO:0016021);;	--	--	--	--	Thaumatin family	Thaumatin-like protein 1 OS=Arabidopsis thaliana OX=3702 GN=TLP1 PE=2 SV=1	S	Function unknown	Thaumatin [Corchorus olitorius]
Elaeagnus_angustifolia_newGene_1203	--	--	Cellular Component: Golgi membrane (GO:0000139);; Cellular Component: endosome (GO:0005768);; Cellular Component: trans-Golgi network (GO:0005802);; Cellular Component: integral component of membrane (GO:0016021);; Biological Process: pectin biosynthetic process (GO:0045489);; Molecular Function: polygalacturonate 4-alpha-galacturonosyltransferase activity (GO:0047262);; Biological Process: cell …	K13648|0|pmum:103329614|K13648 alpha-1,4-galacturonosyltransferase [EC:2.4.1.43] | (RefSeq) probable galacturonosyltransferase 9	Starch and sucrose metabolism (ko00500);Amino sugar and nucleotide sugar metabolism (ko00520)	--	--	Glycosyl transferase family 8	Probable galacturonosyltransferase 9 OS=Arabidopsis thaliana OX=3702 GN=GAUT9 PE=2 SV=1	G	Carbohydrate transport and metabolism	Galacturonosyltransferase [Trema orientalis]
Elaeagnus_angustifolia_newGene_1121	[J]	Translation, ribosomal structure and biogenesis	Molecular Function: nucleotide binding (GO:0000166);; Molecular Function: nucleic acid binding (GO:0003676);;	--	--	[R]	General function prediction only	RNA recognition motif. (a.k.a. RRM, RBD, or RNP domain)	Organelle RRM domain-containing protein 2, mitochondrial OS=Arabidopsis thaliana OX=3702 GN=ORRM2 PE=1 SV=1	S	Function unknown	organelle RRM domain-containing protein 2, mitochondrial-like [Hevea brasiliensis]
Elaeagnus_angustifolia_newGene_8376	[K]	Transcription	--	--	--	[R]	General function prediction only	Leucine rich repeat;; Leucine Rich repeats (2 copies);; Leucine Rich Repeat;; Leucine Rich repeat	Probable inactive leucine-rich repeat receptor kinase XIAO OS=Oryza sativa subsp. japonica OX=39947 GN=XIAO PE=2 SV=1	S	Function unknown	LRR domain containing protein [Parasponia andersonii]
Elaeagnus_angustifolia_newGene_9072	--	--	Cellular Component: cytosol (GO:0005829);;	--	--	--	--	Plant protein of unknown function (DUF936)	--	S	Function unknown	unnamed protein product, partial [Vitis vinifera]
Elaeagnus_angustifolia_newGene_8651	--	--	--	--	--	--	--	--	Stress-response A/B barrel domain-containing protein UP3 OS=Arabidopsis thaliana OX=3702 GN=UP3 PE=1 SV=1	S	Function unknown	PREDICTED: uncharacterized protein LOC107424135 [Ziziphus jujuba]
Elaeagnus_angustifolia_newGene_919	--	--	Molecular Function: RNA binding (GO:0003723);; Cellular Component: nucleolus (GO:0005730);;	K11884|1.34476e-134|pmum:103319236|K11884 RNA-binding protein PNO1 | (RefSeq) RNA-binding protein pno1-like	--	[O]	Posttranslational modification, protein turnover, chaperones	KH domain	--	S	Function unknown	PREDICTED: RNA-binding protein pno1-like [Prunus mume]
Elaeagnus_angustifolia_newGene_768	--	--	Molecular Function: hydrolase activity (GO:0016787);;	K07766|4.59865e-32|tcc:TCM_017474|K07766 diphosphoinositol-polyphosphate diphosphatase [EC:3.6.1.52] | (RefSeq) Nudix hydrolase	--	[T]	Signal transduction mechanisms	NUDIX domain	Nudix hydrolase 4 OS=Arabidopsis thaliana OX=3702 GN=NUDT4 PE=1 SV=1	L	Replication, recombination and repair	PREDICTED: nudix hydrolase 18, mitochondrial [Theobroma cacao]
Elaeagnus_angustifolia_newGene_2360	[I]	Lipid transport and metabolism	Biological Process: metabolic process (GO:0008152);; Molecular Function: hydrolase activity (GO:0016787);;	--	--	[V]	Defense mechanisms	alpha/beta hydrolase fold;; Carboxylesterase family	Probable carboxylesterase 11 OS=Arabidopsis thaliana OX=3702 GN=CXE11 PE=2 SV=1	I	Lipid transport and metabolism	PREDICTED: probable carboxylesterase 11 [Ziziphus jujuba]
Elaeagnus_angustifolia_newGene_5729	--	--	Molecular Function: molybdate ion transmembrane transporter activity (GO:0015098);; Biological Process: molybdate ion transport (GO:0015689);; Cellular Component: integral component of membrane (GO:0016021);;	--	--	[G]	Carbohydrate transport and metabolism	Sugar-tranasporters, 12 TM;; Sugar-tranasporters, 12 TM	--	G	Carbohydrate transport and metabolism	PREDICTED: molybdate-anion transporter [Ziziphus jujuba]
Elaeagnus_angustifolia_newGene_8645	--	--	--	K12162|6.63626e-52|pxb:103933702|K12162 ubiquitin-fold modifier 1 | (RefSeq) ubiquitin-fold modifier 1	--	[S]	Function unknown	Ubiquitin fold modifier 1 protein	Ubiquitin-fold modifier 1 OS=Arabidopsis thaliana OX=3702 GN=At1g77710 PE=3 SV=1	O	Posttranslational modification, protein turnover, chaperones	ubiquitin-fold modifier 1-like [Durio zibethinus]
Elaeagnus_angustifolia_newGene_2164	[I]	Lipid transport and metabolism	Molecular Function: acetyl-CoA C-acetyltransferase activity (GO:0003985);; Biological Process: metabolic process (GO:0008152);;	K00626|0|vra:106764727|K00626 acetyl-CoA C-acetyltransferase [EC:2.3.1.9] | (RefSeq) acetyl-CoA acetyltransferase, cytosolic 1	Fatty acid degradation (ko00071);Synthesis and degradation of ketone bodies (ko00072);Valine, leucine and isoleucine degradation (ko00280);Lysine degradation (ko00310);Tryptophan metabolism (ko00380);Pyruvate metabolism (ko00620);Glyoxylate and dicarboxylate metabolism (ko00630);Propanoate metabolism (ko00640);Butanoate metabolism (ko00650);Terpenoid backbone biosynthesis (ko00900);Carbon metabol…	[I]	Lipid transport and metabolism	Thiolase, N-terminal domain;; Thiolase, C-terminal domain;; Beta-ketoacyl synthase, N-terminal domain	Acetyl-CoA acetyltransferase, cytosolic 1 OS=Arabidopsis thaliana OX=3702 GN=AAT1 PE=1 SV=1	I	Lipid transport and metabolism	hypothetical protein CRG98_002839 [Punica granatum]
Elaeagnus_angustifolia_newGene_8247	[O]	Posttranslational modification, protein turnover, chaperones	Biological Process: protein peptidyl-prolyl isomerization (GO:0000413);; Molecular Function: peptidyl-prolyl cis-trans isomerase activity (GO:0003755);; Biological Process: protein folding (GO:0006457);;	--	--	[O]	Posttranslational modification, protein turnover, chaperones	FKBP-type peptidyl-prolyl cis-trans isomerase	Peptidyl-prolyl cis-trans isomerase FKBP17-2, chloroplastic OS=Arabidopsis thaliana OX=3702 GN=FKBP17-2 PE=1 SV=1	O	Posttranslational modification, protein turnover, chaperones	PREDICTED: peptidyl-prolyl cis-trans isomerase FKBP17-2, chloroplastic-like [Gossypium arboreum]
Elaeagnus_angustifolia_newGene_4495	--	--	Molecular Function: N-acetyltransferase activity (GO:0008080);;	--	--	--	--	Acetyltransferase (GNAT) family;; Acetyltransferase (GNAT) domain;; FR47-like protein	Probable N-acetyltransferase HLS1-like OS=Arabidopsis thaliana OX=3702 GN=At2g23060 PE=2 SV=1	S	Function unknown	probable N-acetyltransferase HLS1 [Morus notabilis]
Elaeagnus_angustifolia_newGene_2322	[O]	Posttranslational modification, protein turnover, chaperones	--	--	--	[O]	Posttranslational modification, protein turnover, chaperones	Hsp20/alpha crystallin family	16.6 kDa heat shock protein OS=Oryza sativa subsp. japonica OX=39947 GN=HSP16.6 PE=2 SV=1	S	Function unknown	Small heat shock protein HSP [Trema orientalis]
Elaeagnus_angustifolia_newGene_1174	[H]	Coenzyme transport and metabolism	Biological Process: heme a biosynthetic process (GO:0006784);; Cellular Component: integral component of membrane (GO:0016021);; Molecular Function: oxidoreductase activity, acting on the CH-CH group of donors (GO:0016627);; Biological Process: oxidation-reduction process (GO:0055114);;	K02259|0|pxb:103946185|K02259 cytochrome c oxidase assembly protein subunit 15 | (RefSeq) cytochrome c oxidase assembly protein COX15	Oxidative phosphorylation (ko00190);Porphyrin and chlorophyll metabolism (ko00860)	[O]	Posttranslational modification, protein turnover, chaperones	Cytochrome oxidase assembly protein;; Cytochrome oxidase assembly protein	Cytochrome c oxidase assembly protein COX15 OS=Arabidopsis thaliana OX=3702 GN=COX15 PE=2 SV=1	O	Posttranslational modification, protein turnover, chaperones	PREDICTED: cytochrome c oxidase assembly protein COX15 [Pyrus x bretschneideri]
Elaeagnus_angustifolia_newGene_2169	[QV]	Secondary metabolites biosynthesis, transport and catabolism;; Defense mechanisms	Molecular Function: monooxygenase activity (GO:0004497);; Molecular Function: iron ion binding (GO:0005506);; Biological Process: skotomorphogenesis (GO:0009647);; Cellular Component: integral component of membrane (GO:0016021);; Biological Process: brassinosteroid biosynthetic process (GO:0016132);; Molecular Function: oxidoreductase activity, acting on paired donors, with incorporation or reduc…	K12639|2.5489e-162|pxb:103951781|K12639 cytochrome P450 family 724 subfamily B polypeptide 1 [EC:1.14.13.-] | (RefSeq) cytochrome P450 724B1-like	Brassinosteroid biosynthesis (ko00905)	[QI]	--	Cytochrome P450	Cytochrome P450 724B1 OS=Oryza sativa subsp. japonica OX=39947 GN=CYP724B1 PE=1 SV=1	Q	Secondary metabolites biosynthesis, transport and catabolism	cytochrome P450 724B1-like [Quercus suber]
Elaeagnus_angustifolia_newGene_9144	--	--	Molecular Function: binding (GO:0005488);;	--	--	[R]	General function prediction only	gag-polypeptide of LTR copia-type	--	S	Function unknown	retrotransposon-related protein, partial [Trifolium pratense]
Elaeagnus_angustifolia_newGene_9895	--	--	--	--	--	[R]	General function prediction only	--	--	S	Function unknown	uncharacterized protein LOC112023667 [Quercus suber]
Elaeagnus_angustifolia_newGene_2314	--	--	Molecular Function: core promoter proximal region sequence-specific DNA binding (GO:0000987);; Cellular Component: nucleus (GO:0005634);; Biological Process: positive regulation of seed germination (GO:0010030);; Molecular Function: histone demethylase activity (H3-R2 specific) (GO:0033746);; Molecular Function: histone demethylase activity (H4-R3 specific) (GO:0033749);; Biological Process: hist…	--	--	[BT]	--	--	--	S	Function unknown	PREDICTED: jmjC domain-containing protein 4 [Prunus mume]
Elaeagnus_angustifolia_newGene_4846	--	--	--	--	--	--	--	Protein of unknown function (DUF1635)	--	S	Function unknown	DUF1635 domain-containing protein [Cephalotus follicularis]
Elaeagnus_angustifolia_newGene_1631	--	--	Molecular Function: protein kinase activity (GO:0004672);; Molecular Function: ATP binding (GO:0005524);; Biological Process: protein phosphorylation (GO:0006468);; Cellular Component: integral component of membrane (GO:0016021);;	--	--	--	--	--	Probable LRR receptor-like serine/threonine-protein kinase At1g63430 OS=Arabidopsis thaliana OX=3702 GN=At1g63430 PE=2 SV=1	--	--	PREDICTED: probable LRR receptor-like serine/threonine-protein kinase At1g63430 [Capsicum annuum]
Elaeagnus_angustifolia_newGene_4792	[O]	Posttranslational modification, protein turnover, chaperones	Molecular Function: ATP binding (GO:0005524);; Cellular Component: proteasome regulatory particle, base subcomplex (GO:0008540);; Cellular Component: integral component of membrane (GO:0016021);; Molecular Function: TBP-class protein binding (GO:0017025);; Biological Process: ubiquitin-dependent ERAD pathway (GO:0030433);; Cellular Component: nuclear proteasome complex (GO:0031595);; Cellular Com…	K03065|0|aip:107618335|K03065 26S proteasome regulatory subunit T5 | (RefSeq) 26S protease regulatory subunit 6A homolog	Proteasome (ko03050)	[O]	Posttranslational modification, protein turnover, chaperones	ATPase family associated with various cellular activities (AAA);; AAA domain (dynein-related subfamily);; AAA domain (Cdc48 subfamily);; Holliday junction DNA helicase ruvB N-terminus	26S proteasome regulatory subunit 6A homolog A OS=Arabidopsis thaliana OX=3702 GN=RPT5A PE=1 SV=1	O	Posttranslational modification, protein turnover, chaperones	PREDICTED: 26S protease regulatory subunit 6A homolog [Lupinus angustifolius]
Elaeagnus_angustifolia_newGene_3957	--	--	Molecular Function: DNA binding (GO:0003677);;	--	--	--	--	Myb-like DNA-binding domain;; Myb-like DNA-binding domain	MYB-like transcription factor ETC1 OS=Arabidopsis thaliana OX=3702 GN=ETC1 PE=2 SV=1	K	Transcription	MYB-like transcription factor ETC1 [Durio zibethinus]
Elaeagnus_angustifolia_newGene_7785	--	--	Molecular Function: endonuclease activity (GO:0004519);; Biological Process: nucleic acid metabolic process (GO:0090304);;	K15078|1.8873e-122|pmum:103341969|K15078 structure-specific endonuclease subunit SLX1 [EC:3.6.1.-] | (RefSeq) uncharacterized LOC103341969	--	[R]	General function prediction only	GIY-YIG catalytic domain	--	L	Replication, recombination and repair	GIY-YIG nuclease superfamily [Parasponia andersonii]
Elaeagnus_angustifolia_newGene_10294	--	--	Molecular Function: RNA binding (GO:0003723);; Molecular Function: structural constituent of ribosome (GO:0003735);; Biological Process: translation (GO:0006412);; Cellular Component: cytosolic large ribosomal subunit (GO:0022625);;	K02873|3.33535e-116|gmx:100805957|K02873 large subunit ribosomal protein L13e | (RefSeq) 60S ribosomal protein L13-1	Ribosome (ko03010)	[J]	Translation, ribosomal structure and biogenesis	Ribosomal protein L13e	60S ribosomal protein L13-2 OS=Brassica napus OX=3708 PE=2 SV=1	J	Translation, ribosomal structure and biogenesis	PREDICTED: 60S ribosomal protein L13-1 [Glycine max]
Elaeagnus_angustifolia_newGene_11547	--	--	Molecular Function: transcription factor activity, sequence-specific DNA binding (GO:0003700);; Cellular Component: nucleus (GO:0005634);; Biological Process: regulation of transcription, DNA-templated (GO:0006355);; Molecular Function: sequence-specific DNA binding (GO:0043565);;	K09338|2.57047e-152|rcu:8286990|K09338 homeobox-leucine zipper protein | (RefSeq) homeobox-leucine zipper protein ATHB-13	--	[K]	Transcription	Homeobox associated leucine zipper;; Homeobox domain;; Homeobox KN domain	Homeobox-leucine zipper protein ATHB-13 OS=Arabidopsis thaliana OX=3702 GN=ATHB-13 PE=2 SV=2	K	Transcription	homeobox-leucine zipper protein ATHB-13-like [Manihot esculenta]
Elaeagnus_angustifolia_newGene_933	--	--	--	--	--	--	--	Zein-binding	Myosin-binding protein 7 OS=Arabidopsis thaliana OX=3702 GN=MYOB7 PE=1 SV=1	S	Function unknown	Zein-binding domain containing protein [Trema orientalis]
Elaeagnus_angustifolia_newGene_10237	--	--	--	--	--	--	--	BRO1-like domain	--	S	Function unknown	hypothetical protein L484_006260 [Morus notabilis]
Elaeagnus_angustifolia_newGene_7866	[O]	Posttranslational modification, protein turnover, chaperones	Cellular Component: proteasome complex (GO:0000502);; Molecular Function: ATP binding (GO:0005524);; Cellular Component: cell wall (GO:0005618);; Cellular Component: cytosol (GO:0005829);; Biological Process: proteolysis (GO:0006508);; Molecular Function: peptidase activity (GO:0008233);; Cellular Component: plasmodesma (GO:0009506);; Cellular Component: membrane (GO:0016020);; Biological Process…	K03063|3.46063e-135|jcu:105645534|K03063 26S proteasome regulatory subunit T3 | (RefSeq) 26S protease regulatory subunit 6B homolog	Proteasome (ko03050)	[O]	Posttranslational modification, protein turnover, chaperones	ATPase family associated with various cellular activities (AAA);; AAA domain (dynein-related subfamily);; ATPase family associated with various cellular activities (AAA)	26S proteasome regulatory subunit 6B homolog OS=Arabidopsis thaliana OX=3702 GN=RPT3 PE=1 SV=1	O	Posttranslational modification, protein turnover, chaperones	PREDICTED: 26S protease regulatory subunit 6B homolog [Ziziphus jujuba]
Elaeagnus_angustifolia_newGene_4885	[PR]	Inorganic ion transport and metabolism;; General function prediction only	Cellular Component: chloroplast envelope (GO:0009941);; Molecular Function: chlorophyllide a oxygenase [overall] activity (GO:0010277);; Molecular Function: metal ion binding (GO:0046872);; Molecular Function: 2 iron, 2 sulfur cluster binding (GO:0051537);; Biological Process: oxidation-reduction process (GO:0055114);;	--	--	--	--	Pheophorbide a oxygenase;; Rieske [2Fe-2S] domain	Protochlorophyllide-dependent translocon component 52, chloroplastic OS=Arabidopsis thaliana OX=3702 GN=PTC52 PE=2 SV=1	P	Inorganic ion transport and metabolism	Pheophorbide a oxygenase [Trema orientalis]
Elaeagnus_angustifolia_newGene_9298	--	--	Cellular Component: vacuolar proton-transporting V-type ATPase, V0 domain (GO:0000220);; Biological Process: vacuolar acidification (GO:0007035);; Biological Process: ATP hydrolysis coupled proton transport (GO:0015991);; Cellular Component: integral component of membrane (GO:0016021);; Molecular Function: proton-transporting ATPase activity, rotational mechanism (GO:0046961);;	K02155|8.04412e-46|pxb:103928202|K02155 V-type H+-transporting ATPase 16kDa proteolipid subunit | (RefSeq) V-type proton ATPase 16 kDa proteolipid subunit-like	Oxidative phosphorylation (ko00190);Phagosome (ko04145)	[C]	Energy production and conversion	ATP synthase subunit C;; ATP synthase subunit C	V-type proton ATPase 16 kDa proteolipid subunit OS=Oryza sativa subsp. japonica OX=39947 GN=VATP-P1 PE=2 SV=1	C	Energy production and conversion	V-type proton ATPase 16 kDa proteolipid subunit-like [Durio zibethinus]
Elaeagnus_angustifolia_newGene_155	[H]	Coenzyme transport and metabolism	Molecular Function: zinc ion binding (GO:0008270);; Molecular Function: diaminohydroxyphosphoribosylaminopyrimidine deaminase activity (GO:0008835);; Biological Process: riboflavin biosynthetic process (GO:0009231);; Biological Process: oxidation-reduction process (GO:0055114);;	K11752|0|pper:PRUPE_ppa020208mg|K11752 diaminohydroxyphosphoribosylaminopyrimidine deaminase / 5-amino-6-(5-phosphoribosylamino)uracil reductase [EC:3.5.4.26 1.1.1.193] | (RefSeq) hypothetical protein	Riboflavin metabolism (ko00740)	[F]	Nucleotide transport and metabolism	Cytidine and deoxycytidylate deaminase zinc-binding region;; MafB19-like deaminase	Riboflavin biosynthesis protein PYRD, chloroplastic OS=Arabidopsis thaliana OX=3702 GN=PYRD PE=1 SV=1	H	Coenzyme transport and metabolism	PREDICTED: riboflavin biosynthesis protein PYRD, chloroplastic [Ziziphus jujuba]
Elaeagnus_angustifolia_newGene_5020	--	--	--	--	--	--	--	--	--	S	Function unknown	PREDICTED: CLAVATA3/ESR (CLE)-related protein 27 [Ziziphus jujuba]
Elaeagnus_angustifolia_newGene_3018	[J]	Translation, ribosomal structure and biogenesis	Molecular Function: structural constituent of ribosome (GO:0003735);; Biological Process: translation (GO:0006412);; Molecular Function: rRNA binding (GO:0019843);; Cellular Component: cytosolic large ribosomal subunit (GO:0022625);; Molecular Function: metal ion binding (GO:0046872);;	K02922|4.16991e-56|pxb:103937775|K02922 large subunit ribosomal protein L37e | (RefSeq) 60S ribosomal protein L37-3	Ribosome (ko03010)	[J]	Translation, ribosomal structure and biogenesis	Ribosomal protein L37e	60S ribosomal protein L37-2 OS=Arabidopsis thaliana OX=3702 GN=RPL37B PE=3 SV=2	J	Translation, ribosomal structure and biogenesis	PREDICTED: 60S ribosomal protein L37-3 [Malus domestica]
Elaeagnus_angustifolia_newGene_4508	[E]	Amino acid transport and metabolism	Molecular Function: transporter activity (GO:0005215);; Biological Process: oligopeptide transport (GO:0006857);; Cellular Component: integral component of membrane (GO:0016021);;	--	--	[E]	Amino acid transport and metabolism	--	Protein NRT1/ PTR FAMILY 8.1 OS=Arabidopsis thaliana OX=3702 GN=NPF8.1 PE=1 SV=1	E	Amino acid transport and metabolism	protein NRT1/ PTR FAMILY 8.1 [Arachis ipaensis]
Elaeagnus_angustifolia_newGene_4741	--	--	--	K09422|9.86185e-147|vvi:100240910|K09422 myb proto-oncogene protein, plant | (RefSeq) transcription factor MYB86	--	[K]	Transcription	Myb-like DNA-binding domain;; Myb-like DNA-binding domain	Transcription factor MYB61 OS=Arabidopsis thaliana OX=3702 GN=MYB61 PE=2 SV=1	K	Transcription	transcription factor MYB61-like [Manihot esculenta]
Elaeagnus_angustifolia_newGene_2170	[QV]	Secondary metabolites biosynthesis, transport and catabolism;; Defense mechanisms	Molecular Function: monooxygenase activity (GO:0004497);; Molecular Function: iron ion binding (GO:0005506);; Biological Process: skotomorphogenesis (GO:0009647);; Biological Process: brassinosteroid homeostasis (GO:0010268);; Cellular Component: integral component of membrane (GO:0016021);; Biological Process: sterol metabolic process (GO:0016125);; Biological Process: brassinosteroid biosynthet…	K12639|5.10131e-87|rcu:8288322|K12639 cytochrome P450 family 724 subfamily B polypeptide 1 [EC:1.14.13.-] | (RefSeq) cytochrome P450 724B1	Brassinosteroid biosynthesis (ko00905)	[QI]	--	Cytochrome P450	Cytochrome P450 724B1 OS=Oryza sativa subsp. japonica OX=39947 GN=CYP724B1 PE=1 SV=1	Q	Secondary metabolites biosynthesis, transport and catabolism	Cytochrome P450 [Parasponia andersonii]
Elaeagnus_angustifolia_newGene_777	[IQR]	Lipid transport and metabolism;; Secondary metabolites biosynthesis, transport and catabolism;; General function prediction only	Molecular Function: protochlorophyllide reductase activity (GO:0016630);; Biological Process: oxidation-reduction process (GO:0055114);;	K19329|2.21365e-123|pxb:103963862|K19329 WW domain-containing oxidoreductase | (RefSeq) short-chain dehydrogenase TIC 32, chloroplastic-like	--	[Q]	Secondary metabolites biosynthesis, transport and catabolism	short chain dehydrogenase;; Enoyl-(Acyl carrier protein) reductase;; KR domain	Short-chain dehydrogenase TIC 32, chloroplastic OS=Arabidopsis thaliana OX=3702 GN=TIC32 PE=2 SV=1	S	Function unknown	PREDICTED: short-chain dehydrogenase TIC 32, chloroplastic-like [Juglans regia]
Elaeagnus_angustifolia_newGene_2419	[G]	Carbohydrate transport and metabolism	Molecular Function: hydrolase activity, hydrolyzing O-glycosyl compounds (GO:0004553);; Biological Process: xylan catabolic process (GO:0045493);;	--	--	--	--	Glycosyl hydrolase family 10;; Carbohydrate binding domain;; Carbohydrate binding domain	--	G	Carbohydrate transport and metabolism	PREDICTED: endo-1,4-beta-xylanase A-like [Ziziphus jujuba]
Elaeagnus_angustifolia_newGene_2663	--	--	Biological Process: mitotic sister chromatid cohesion (GO:0007064);; Cellular Component: Ctf18 RFC-like complex (GO:0031390);;	K11270|5.34716e-49|vvi:100241246|K11270 chromosome transmission fidelity protein 8 | (RefSeq) chromosome transmission fidelity protein 8 homolog	--	[S]	Function unknown	Ctf8	--	S	Function unknown	chromosome transmission fidelity protein 8 homolog [Quercus suber]
Elaeagnus_angustifolia_newGene_10648	[J]	Translation, ribosomal structure and biogenesis	Molecular Function: translation initiation factor activity (GO:0003743);; Molecular Function: guanyl-nucleotide exchange factor activity (GO:0005085);; Cellular Component: eukaryotic translation initiation factor 2B complex (GO:0005851);; Biological Process: regulation of translational initiation (GO:0006446);; Biological Process: L-methionine salvage from methylthioadenosine (GO:0019509);; Biolo…	K03239|0|vvi:100244672|K03239 translation initiation factor eIF-2B subunit alpha | (RefSeq) translation initiation factor eIF-2B subunit alpha	RNA transport (ko03013)	[J]	Translation, ribosomal structure and biogenesis	Initiation factor 2 subunit family	Methylthioribose-1-phosphate isomerase OS=Ricinus communis OX=3988 GN=RCOM_0711420 PE=2 SV=1	J	Translation, ribosomal structure and biogenesis	hypothetical protein CDL15_Pgr013753 [Punica granatum]
Elaeagnus_angustifolia_newGene_7644	--	--	--	--	--	--	--	--	--	S	Function unknown	hypothetical protein TorRG33x02_181910 [Trema orientalis]
Elaeagnus_angustifolia_newGene_8384	--	--	Molecular Function: ion binding (GO:0043167);; Molecular Function: organic cyclic compound binding (GO:0097159);; Molecular Function: heterocyclic compound binding (GO:1901363);;	--	--	[R]	General function prediction only	--	Retrovirus-related Pol polyprotein from transposon RE1 OS=Arabidopsis thaliana OX=3702 GN=RE1 PE=2 SV=1	L	Replication, recombination and repair	hypothetical protein VITISV_015792 [Vitis vinifera]
Elaeagnus_angustifolia_newGene_1765	--	--	Molecular Function: aspartic-type endopeptidase activity (GO:0004190);; Biological Process: proteolysis (GO:0006508);; Biological Process: protein catabolic process (GO:0030163);;	--	--	[O]	Posttranslational modification, protein turnover, chaperones	Xylanase inhibitor N-terminal;; Xylanase inhibitor C-terminal;; Eukaryotic aspartyl protease	Aspartic proteinase PCS1 OS=Arabidopsis thaliana OX=3702 GN=PCS1 PE=2 SV=1	O	Posttranslational modification, protein turnover, chaperones	Aspartic peptidase [Trema orientalis]
Elaeagnus_angustifolia_newGene_10452	--	--	--	K20102|7.58203e-99|pxb:103958105|K20102 YTH domain-containing family protein | (RefSeq) YTH domain-containing family protein 2-like	--	[R]	General function prediction only	YT521-B-like domain;; YT521-B-like domain	Nuclear-pore anchor OS=Arabidopsis thaliana OX=3702 GN=NUA PE=1 SV=1	S	Function unknown	PREDICTED: YTH domain-containing family protein 2-like isoform X1 [Pyrus x bretschneideri]
Elaeagnus_angustifolia_newGene_6170	--	--	Cellular Component: nuclear pore (GO:0005643);; Cellular Component: mitochondrion (GO:0005739);; Biological Process: transport (GO:0006810);; Cellular Component: integral component of membrane (GO:0016021);; Biological Process: mitochondrial respiratory chain complex IV assembly (GO:0033617);;	--	--	--	--	Pet100	--	S	Function unknown	hypothetical protein CFP56_39425 [Quercus suber]
Elaeagnus_angustifolia_newGene_4077	[E]	Amino acid transport and metabolism	Molecular Function: glutamate 5-kinase activity (GO:0004349);; Molecular Function: glutamate-5-semialdehyde dehydrogenase activity (GO:0004350);; Cellular Component: cytoplasm (GO:0005737);; Biological Process: proline biosynthetic process (GO:0006561);; Biological Process: phosphorylation (GO:0016310);; Biological Process: oxidation-reduction process (GO:0055114);;	K12657|2.06921e-41|nnu:104601951|K12657 delta-1-pyrroline-5-carboxylate synthetase [EC:2.7.2.11 1.2.1.41] | (RefSeq) delta-1-pyrroline-5-carboxylate synthase	Arginine and proline metabolism (ko00330);Biosynthesis of amino acids (ko01230)	[E]	Amino acid transport and metabolism	--	Delta-1-pyrroline-5-carboxylate synthase A OS=Arabidopsis thaliana OX=3702 GN=P5CSA PE=1 SV=1	E	Amino acid transport and metabolism	delta-1-pyrroline-5-carboxylate synthase-like isoform X2 [Asparagus officinalis]
Elaeagnus_angustifolia_newGene_3750	--	--	--	--	--	--	--	Det1 complexing ubiquitin ligase;; SAP domain	--	S	Function unknown	Ubiquitin ligase domain containing protein [Parasponia andersonii]
Elaeagnus_angustifolia_newGene_11534	--	--	Biological Process: ubiquitin-dependent protein catabolic process (GO:0006511);; Molecular Function: ubiquitin protein ligase binding (GO:0031625);;	K03869|0|tcc:TCM_011755|K03869 cullin 3 | (RefSeq) Cullin 3	Ubiquitin mediated proteolysis (ko04120)	[D]	Cell cycle control, cell division, chromosome partitioning	Cullin family;; Cullin protein neddylation domain	Cullin-3A OS=Arabidopsis thaliana OX=3702 GN=CUL3A PE=1 SV=1	O	Posttranslational modification, protein turnover, chaperones	Cullin, N-terminal [Parasponia andersonii]
Elaeagnus_angustifolia_newGene_2789	--	--	Cellular Component: ribosome (GO:0005840);;	K02975|2.31361e-41|pop:POPTR_0010s24580g|K02975 small subunit ribosomal protein S25e | (RefSeq) POPTRDRAFT_770795; hypothetical protein	Ribosome (ko03010)	[J]	Translation, ribosomal structure and biogenesis	S25 ribosomal protein	40S ribosomal protein S25 OS=Solanum lycopersicum OX=4081 GN=RPS25 PE=3 SV=1	J	Translation, ribosomal structure and biogenesis	unknown [Picea sitchensis]
Elaeagnus_angustifolia_newGene_291	--	--	Cellular Component: integral component of membrane (GO:0016021);;	--	--	--	--	--	--	S	Function unknown	uncharacterized protein LOC111993754 [Quercus suber]
Elaeagnus_angustifolia_newGene_1772	--	--	Molecular Function: catalytic activity (GO:0003824);;	--	--	[T]	Signal transduction mechanisms	Protein phosphatase 2C	Probable protein phosphatase 2C 4 OS=Arabidopsis thaliana OX=3702 GN=PLL5 PE=2 SV=1	T	Signal transduction mechanisms	PREDICTED: probable protein phosphatase 2C 4 [Ziziphus jujuba]
Elaeagnus_angustifolia_newGene_1132	--	--	Cellular Component: integral component of membrane (GO:0016021);;	--	--	[S]	Function unknown	Transmembrane proteins 14C	Protein FATTY ACID EXPORT 5 OS=Arabidopsis thaliana OX=3702 GN=FAX5 PE=3 SV=1	S	Function unknown	protein FATTY ACID EXPORT 6 [Citrus clementina]
Elaeagnus_angustifolia_newGene_670	--	--	Cellular Component: integral component of membrane (GO:0016021);;	--	--	[GMW]	--	Exostosin family;; Exostosin family	Probable arabinosyltransferase ARAD1 OS=Arabidopsis thaliana OX=3702 GN=ARAD1 PE=1 SV=1	S	Function unknown	hypothetical protein AALP_AA8G180000 [Arabis alpina]
Elaeagnus_angustifolia_newGene_10014	--		Molecular Function: protein kinase activity (GO:0004672);; Molecular Function: ATP binding (GO:0005524);; Biological Process: protein phosphorylation (GO:0006468);;	--	--	[T]	Signal transduction mechanisms	Protein kinase domain;; Protein tyrosine kinase	Serine/threonine-protein kinase STY13 OS=Arabidopsis thaliana OX=3702 GN=STY13 PE=1 SV=2	T	Signal transduction mechanisms	hypothetical protein COLO4_21530 [Corchorus olitorius]
Elaeagnus_angustifolia_newGene_2662	--	--	--	--	--	[R]	General function prediction only	--	F-box/LRR-repeat protein At3g48880 OS=Arabidopsis thaliana OX=3702 GN=At3g48880 PE=2 SV=1	S	Function unknown	F-box/LRR-repeat protein At3g48880 isoform X1 [Prunus persica]
Elaeagnus_angustifolia_newGene_4387	[J]	Translation, ribosomal structure and biogenesis	Cellular Component: intracellular (GO:0005622);;	K02876|4.54458e-24|aly:ARALYDRAFT_484358|K02876 large subunit ribosomal protein L15 | (RefSeq) hypothetical protein	Ribosome (ko03010)	[J]	Translation, ribosomal structure and biogenesis	Ribosomal proteins 50S-L15, 50S-L18e, 60S-L27A	50S ribosomal protein L15, chloroplastic OS=Arabidopsis thaliana OX=3702 GN=RPL15 PE=1 SV=2	J	Translation, ribosomal structure and biogenesis	50S ribosomal protein L15, chloroplastic [Quercus suber]
Elaeagnus_angustifolia_newGene_3793	[R]	General function prediction only	Molecular Function: beta-1,4-mannosylglycoprotein 4-beta-N-acetylglucosaminyltransferase activity (GO:0003830);; Biological Process: protein N-linked glycosylation (GO:0006487);; Cellular Component: integral component of membrane (GO:0016021);;	K00737|0|tcc:TCM_016987|K00737 beta-1,4-mannosyl-glycoprotein beta-1,4-N-acetylglucosaminyltransferase [EC:2.4.1.144] | (RefSeq) Beta-1,4-N-acetylglucosaminyltransferase family protein isoform 1	N-Glycan biosynthesis (ko00510)	--	--	Glycosyltransferase family 17	--	S	Function unknown	PREDICTED: uncharacterized protein LOC107415229 isoform X2 [Ziziphus jujuba]
Elaeagnus_angustifolia_newGene_4646	[T]	Signal transduction mechanisms	Molecular Function: zinc ion binding (GO:0008270);;	--	--	--	--	Ankyrin repeats (3 copies);; Ankyrin repeats (many copies);; Ankyrin repeat;; Ankyrin repeat;; Ankyrin repeats (many copies)	Putative E3 ubiquitin-protein ligase XBAT31 OS=Arabidopsis thaliana OX=3702 GN=XBAT31 PE=2 SV=1	S	Function unknown	putative E3 ubiquitin-protein ligase XBAT31 [Carica papaya]
Elaeagnus_angustifolia_newGene_5137	--	--	Cellular Component: membrane (GO:0016020);;	--	--	--	--	--	Histone deacetylase HDT1 OS=Glycine max OX=3847 GN=HDT1 PE=2 SV=1	--	--	unnamed protein product, partial [Vitis vinifera]
Elaeagnus_angustifolia_newGene_6939	--	--	--	--	--	[L]	Replication, recombination and repair	hAT family C-terminal dimerisation region	Putative AC transposase OS=Zea mays OX=4577 PE=2 SV=2	S	Function unknown	HAT, C-terminal dimerization domain containing protein [Trema orientalis]
Elaeagnus_angustifolia_newGene_7083	--	--	Molecular Function: hydrolase activity (GO:0016787);;	--	--	--	--	--	Esterase OS=Hevea brasiliensis OX=3981 PE=1 SV=1	S	Function unknown	early nodulin [Trifolium pratense]
Elaeagnus_angustifolia_newGene_2865	--	--	--	--	--	--	--	PB1 domain	--	S	Function unknown	uncharacterized protein LOC21410325 [Morus notabilis]
Elaeagnus_angustifolia_newGene_10572	--	--	Cellular Component: endoplasmic reticulum membrane (GO:0005789);;	--	--	[U]	Intracellular trafficking, secretion, and vesicular transport	MSP (Major sperm protein) domain	Vesicle-associated protein 4-2 OS=Arabidopsis thaliana OX=3702 GN=PVA42 PE=1 SV=1	S	Function unknown	vesicle-associated protein 4-2-like [Manihot esculenta]
Elaeagnus_angustifolia_newGene_8112	--	--	Molecular Function: nucleotide binding (GO:0000166);; Molecular Function: nucleic acid binding (GO:0003676);;	K12900|3.85839e-40|vvi:100263951|K12900 FUS-interacting serine-arginine-rich protein 1 | (RefSeq) serine/arginine-rich SC35-like splicing factor SCL30A	Spliceosome (ko03040)	[R]	General function prediction only	RNA recognition motif. (a.k.a. RRM, RBD, or RNP domain)	Serine/arginine-rich SC35-like splicing factor SCL30A OS=Arabidopsis thaliana OX=3702 GN=SCL30A PE=1 SV=1	S	Function unknown	unnamed protein product, partial [Vitis vinifera]
Elaeagnus_angustifolia_newGene_4540	[P]	Inorganic ion transport and metabolism	Cellular Component: integral component of plasma membrane (GO:0005887);; Molecular Function: ammonium transmembrane transporter activity (GO:0008519);; Biological Process: organic cation transport (GO:0015695);; Biological Process: nitrogen utilization (GO:0019740);; Biological Process: ammonium transmembrane transport (GO:0072488);;	K03320|7.55495e-125|pop:POPTR_0013s05980g|K03320 ammonium transporter, Amt family | (RefSeq) POPTRDRAFT_806873; hypothetical protein	--	[P]	Inorganic ion transport and metabolism	Ammonium Transporter Family;; Ammonium Transporter Family	Ammonium transporter 3 member 3 OS=Oryza sativa subsp. japonica OX=39947 GN=AMT3-3 PE=2 SV=1	P	Inorganic ion transport and metabolism	PREDICTED: ammonium transporter 3 member 3-like [Ziziphus jujuba]
Elaeagnus_angustifolia_newGene_2129	--	--	Cellular Component: integral component of membrane (GO:0016021);;	--	--	[V]	Defense mechanisms	Protein of unknown function (DUF1068);; Protein of unknown function (DUF1068)	--	S	Function unknown	PREDICTED: uncharacterized protein LOC107417096 [Ziziphus jujuba]
Elaeagnus_angustifolia_newGene_879	--	--	Biological Process: cytoplasmic translation (GO:0002181);; Molecular Function: structural constituent of ribosome (GO:0003735);; Cellular Component: cytosolic large ribosomal subunit (GO:0022625);; Biological Process: ribosomal large subunit biogenesis (GO:0042273);;	K02898|4.4328e-30|pop:POPTR_0007s06220g|K02898 large subunit ribosomal protein L26e | (RefSeq) POPTRDRAFT_819845; 60S ribosomal protein L26B	Ribosome (ko03010)	[J]	Translation, ribosomal structure and biogenesis	--	60S ribosomal protein L26-1 OS=Arabidopsis thaliana OX=3702 GN=RPL26A PE=2 SV=2	J	Translation, ribosomal structure and biogenesis	60S ribosomal protein L26B [Populus trichocarpa]
Elaeagnus_angustifolia_newGene_3632	--	--	--	--	--	--	--	Cotton fibre expressed protein	--	S	Function unknown	hypothetical protein POPTR_003G079900v3 [Populus trichocarpa]
Elaeagnus_angustifolia_newGene_9655	--	--	Molecular Function: zinc ion binding (GO:0008270);; Cellular Component: integral component of membrane (GO:0016021);; Molecular Function: protein-cysteine S-palmitoyltransferase activity (GO:0019706);;	K16675|1.0661e-56|egu:105036187|K16675 palmitoyltransferase ZDHHC9/14/18 [EC:2.3.1.225] | (RefSeq) probable protein S-acyltransferase 7	--	[R]	General function prediction only	DHHC palmitoyltransferase	Probable protein S-acyltransferase 7 OS=Arabidopsis thaliana OX=3702 GN=PAT07 PE=1 SV=1	S	Function unknown	PREDICTED: probable protein S-acyltransferase 7 isoform X1 [Elaeis guineensis]
Elaeagnus_angustifolia_newGene_11548	[J]	Translation, ribosomal structure and biogenesis	Cellular Component: integral component of membrane (GO:0016021);;	--	--	--	--	Bacterial PH domain	--	S	Function unknown	uncharacterized protein LOC110616306 [Manihot esculenta]
Elaeagnus_angustifolia_newGene_4866	--	--	Biological Process: cellular protein metabolic process (GO:0044267);;	K15376|2.0897e-11|vra:106764894|K15376 gephyrin [EC:2.10.1.1 2.7.7.75] | (RefSeq) molybdopterin biosynthesis protein CNX1	--	--	--	--	Molybdopterin biosynthesis protein CNX1 OS=Arabidopsis thaliana OX=3702 GN=CNX1 PE=1 SV=2	H	Coenzyme transport and metabolism	hypothetical protein F511_21097 [Dorcoceras hygrometricum]
Elaeagnus_angustifolia_newGene_1966	[O]	Posttranslational modification, protein turnover, chaperones	Biological Process: protein polyubiquitination (GO:0000209);; Molecular Function: ATP binding (GO:0005524);; Cellular Component: nucleus (GO:0005634);; Cellular Component: cytoplasm (GO:0005737);; Molecular Function: ligase activity (GO:0016874);; Molecular Function: ubiquitin protein ligase binding (GO:0031625);; Biological Process: proteasome-mediated ubiquitin-dependent protein catabolic proce…	K04649|3.5084e-121|mdm:103428259|K04649 ubiquitin-conjugating enzyme (huntingtin interacting protein 2) [EC:2.3.2.23] | (RefSeq) ubiquitin-conjugating enzyme E2 27-like	Ubiquitin mediated proteolysis (ko04120)	[O]	Posttranslational modification, protein turnover, chaperones	Ubiquitin-conjugating enzyme;; UBA/TS-N domain	Ubiquitin-conjugating enzyme E2 27 OS=Arabidopsis thaliana OX=3702 GN=UBC27 PE=2 SV=1	O	Posttranslational modification, protein turnover, chaperones	ubiquitin-conjugating enzyme E2 27 [Prunus avium]
Elaeagnus_angustifolia_newGene_1094	--	--	--	--	--	--	--	Protein of unknown function (DUF295);; F-box domain	F-box protein SKIP23 OS=Arabidopsis thaliana OX=3702 GN=SKIP23 PE=1 SV=1	S	Function unknown	F-box protein SKIP23-like [Quercus suber]
Elaeagnus_angustifolia_newGene_7750	--	--	Biological Process: defense response (GO:0006952);; Cellular Component: membrane (GO:0016020);;	--	--	--	--	LURP-one-related	Protein LURP-one-related 7 OS=Arabidopsis thaliana OX=3702 GN=At2g30270 PE=2 SV=1	S	Function unknown	PREDICTED: protein LURP-one-related 7 [Pyrus x bretschneideri]
Elaeagnus_angustifolia_newGene_6061	--	--	Molecular Function: DNA binding (GO:0003677);; Biological Process: DNA recombination (GO:0006310);; Cellular Component: plastid (GO:0009536);;	--	--	[R]	General function prediction only	Reverse transcriptase (RNA-dependent DNA polymerase);; Reverse transcriptase (RNA-dependent DNA polymerase);; gag-polypeptide of LTR copia-type	Retrovirus-related Pol polyprotein from transposon RE1 OS=Arabidopsis thaliana OX=3702 GN=RE1 PE=2 SV=1	L	Replication, recombination and repair	hypothetical protein VITISV_017741 [Vitis vinifera]
Elaeagnus_angustifolia_newGene_5769	--	--	--	K13168|2.93935e-70|cic:CICLE_v10025320mg|K13168 splicing factor, arginine/serine-rich 16 | (RefSeq) hypothetical protein	--	[A]	RNA processing and modification	Alternative splicing regulator	--	S	Function unknown	PREDICTED: CLK4-associating serine/arginine rich protein isoform X2 [Ziziphus jujuba]
Elaeagnus_angustifolia_newGene_504	--	--	Cellular Component: membrane (GO:0016020);;	--	--	--	--	Nucleotide-diphospho-sugar transferase	Uncharacterized protein At1g28695 OS=Arabidopsis thaliana OX=3702 GN=At1g28695 PE=2 SV=1	S	Function unknown	uncharacterized protein At1g28695-like [Prunus avium]
Elaeagnus_angustifolia_newGene_636	--	--	--	--	--	[R]	General function prediction only	Yippee zinc-binding/DNA-binding /Mis18, centromere assembly	Protein yippee-like At4g27745 OS=Arabidopsis thaliana OX=3702 GN=At4g27745 PE=3 SV=2	S	Function unknown	protein yippee-like At4g27745 [Jatropha curcas]
[truncated: 3,109 more rows]
