# Supplementary material for: De novo assembly provides new insights into the evolution of Elaeagnus angustifolia L
Source: Plant Methods. 2022 Jun 18;18:84. doi: 10.1186/s13007-022-00915-w (PMC9206267; doi:10.1186/s13007-022-00915-w)
Supplement: Supplementary file 5 — Additional file 5: Table S27. Go pathways functions of new genes. [file 13007_2022_915_MOESM5_ESM.xlsx]

## Sheet: General Information
ARTICLE TITLE:
De novo assembly provides new insights into the evolution of Elaeagnus angustifolia L.
AUTHORS NAMES AND AFFILIATIONS:
Yunfei Mao1, Xueli Cui1, Haiyan Wang1, Xin Qin1, Yangbo Liu1, Yijun Yin1, Xiafei Su1, Juan Tang2, Fengling Wang2, Fengwang Ma3, Naibin Duan4, Donglin Zhang5, Yanli Hu1, Wenli Wang1, Shaochong Wei1, Xiaoliu Chen1, Zhiquan Mao1, Xuesen Chen1, Xiang Shen1,*
1College of Horticultural Science and Engineering/State Key Laboratory of Crop Biology, Shandong Agricultural University, Tai’an, China.
2Biomarker Technologies Corporation, Beijing, China.
3College of Horticulture, Northwest Agriculture and Forestry University, Yangling, China.
4Germplasm Resource Center of Shandong Province, Shandong Academy of Agricultural Sciences, Jinan, China.
5Depart of Horticulture, University of Georgia, Athens, USA.
AUTHOR FOR CORRESPONDENCE
*Dr. Xiang Shen, Tel: +86 13705383303; E-mail shenx@sdau.edu.cn

## Sheet: Table S27
Table S27. Go pathways functions of new genes
#GO_Function	Gene_number	Gene_ID
Molecular Function	3391
Biological Process	3121
Cellular Component	2613
Cellular Component: integral component of membrane (GO:0016021);	668	Elaeagnus_angustifolia_newGene_301;Elaeagnus_angustifolia_newGene_5382;Elaeagnus_angustifolia_newGene_7453;Elaeagnus_angustifolia_newGene_6763;Elaeagnus_angustifolia_newGene_1832;Elaeagnus_angustifolia_newGene_9599;Elaeagnus_angustifolia_newGene_9265;Elaeagnus_angustifolia_newGene_2391;Elaeagnus_angustifolia_newGene_9497;Elaeagnus_angustifolia_newGene_8407;Elaeagnus_angustifolia_newGene_596;Elaea…
Molecular Function: ATP binding (GO:0005524);	256	Elaeagnus_angustifolia_newGene_8329;Elaeagnus_angustifolia_newGene_2277;Elaeagnus_angustifolia_newGene_3200;Elaeagnus_angustifolia_newGene_5189;Elaeagnus_angustifolia_newGene_942;Elaeagnus_angustifolia_newGene_5549;Elaeagnus_angustifolia_newGene_11374;Elaeagnus_angustifolia_newGene_7051;Elaeagnus_angustifolia_newGene_7418;Elaeagnus_angustifolia_newGene_7145;Elaeagnus_angustifolia_newGene_4785;Ela…
Biological Process: oxidation-reduction process (GO:0055114);	236	Elaeagnus_angustifolia_newGene_7690;Elaeagnus_angustifolia_newGene_777;Elaeagnus_angustifolia^&_newGene_5224;Elaeagnus_angustifolia^&_newGene_3990;Elaeagnus_angustifolia^&_newGene_2136;Elaeagnus_angustifolia^&_newGene_2674;Elaeagnus_angustifolia^&_newGene_5632;Elaeagnus_angustifolia^&_newGene_598;Elaeagnus_angustifolia^&_newGene_8443;Elaeagnus_angustifolia^&_newGene_1842;Elaeagnus_angustifolia^&_…
Cellular Component: nucleus (GO:0005634);	201	Elaeagnus_angustifolia_newGene_1231;Elaeagnus_angustifolia_newGene_8212;Elaeagnus_angustifolia_newGene_10349;Elaeagnus_angustifolia_newGene_4544;Elaeagnus_angustifolia_newGene_10200;Elaeagnus_angustifolia_newGene_7462;Elaeagnus_angustifolia_newGene_3022;Elaeagnus_angustifolia_newGene_9303;Elaeagnus_angustifolia_newGene_11501;Elaeagnus_angustifolia_newGene_3631;Elaeagnus_angustifolia_newGene_9652;…
Molecular Function: metal ion binding (GO:0046872);	158	Elaeagnus_angustifolia_newGene_9423;Elaeagnus_angustifolia_newGene_2515;Elaeagnus_angustifolia_newGene_1902;Elaeagnus_angustifolia_newGene_10185;Elaeagnus_angustifolia_newGene_8403;Elaeagnus_angustifolia_newGene_3086;Elaeagnus_angustifolia_newGene_1246;Elaeagnus_angustifolia_newGene_1340;Elaeagnus_angustifolia_newGene_4518;Elaeagnus_angustifolia_newGene_18;Elaeagnus_angustifolia_newGene_9338;Elae…
Cellular Component: membrane (GO:0016020);	153	Elaeagnus_angustifolia_newGene_11105;Elaeagnus_angustifolia_newGene_607;Elaeagnus_angustifolia_newGene_972;Elaeagnus_angustifolia_newGene_9886;Elaeagnus_angustifolia_newGene_3871;Elaeagnus_angustifolia_newGene_4127;Elaeagnus_angustifolia_newGene_11516;Elaeagnus_angustifolia_newGene_4589;Elaeagnus_angustifolia_newGene_2838;Elaeagnus_angustifolia_newGene_3882;Elaeagnus_angustifolia_newGene_1841;Ela…
Molecular Function: zinc ion binding (GO:0008270);	131	Elaeagnus_angustifolia_newGene_1800;Elaeagnus_angustifolia_newGene_4375;Elaeagnus_angustifolia_newGene_10840;Elaeagnus_angustifolia_newGene_5352;Elaeagnus_angustifolia_newGene_4490;Elaeagnus_angustifolia_newGene_4507;Elaeagnus_angustifolia_newGene_9554;Elaeagnus_angustifolia_newGene_5247;Elaeagnus_angustifolia_newGene_10075;Elaeagnus_angustifolia_newGene_10407;Elaeagnus_angustifolia_newGene_2082;…
Cellular Component: cytoplasm (GO:0005737);	116	Elaeagnus_angustifolia_newGene_8308;Elaeagnus_angustifolia_newGene_3902;Elaeagnus_angustifolia_newGene_284;Elaeagnus_angustifolia_newGene_9552;Elaeagnus_angustifolia_newGene_4581;Elaeagnus_angustifolia_newGene_9622;Elaeagnus_angustifolia_newGene_1176;Elaeagnus_angustifolia_newGene_7368;Elaeagnus_angustifolia_newGene_3506;Elaeagnus_angustifolia_newGene_6881;Elaeagnus_angustifolia_newGene_4416;Elae…
Biological Process: protein phosphorylation (GO:0006468);	108	Elaeagnus_angustifolia_newGene_7871;Elaeagnus_angustifolia_newGene_3974;Elaeagnus_angustifolia_newGene_5816;Elaeagnus_angustifolia_newGene_2993;Elaeagnus_angustifolia_newGene_10434;Elaeagnus_angustifolia_newGene_2282;Elaeagnus_angustifolia_newGene_5921;Elaeagnus_angustifolia_newGene_1453;Elaeagnus_angustifolia_newGene_7121;Elaeagnus_angustifolia_newGene_3651;Elaeagnus_angustifolia_newGene_10335;E…
Molecular Function: nucleic acid binding (GO:0003676);	106	Elaeagnus_angustifolia_newGene_1154;Elaeagnus_angustifolia_newGene_10338;Elaeagnus_angustifolia_newGene_6570;Elaeagnus_angustifolia_newGene_8898;Elaeagnus_angustifolia_newGene_359;Elaeagnus_angustifolia_newGene_678;Elaeagnus_angustifolia_newGene_1121;Elaeagnus_angustifolia_newGene_7771;Elaeagnus_angustifolia_newGene_4472;Elaeagnus_angustifolia_newGene_1612;Elaeagnus_angustifolia_newGene_11212;Ela…
Molecular Function: structural constituent of ribosome (GO:0003735);	104	Elaeagnus_angustifolia_newGene_2485;Elaeagnus_angustifolia_newGene_6692;Elaeagnus_angustifolia_newGene_3018;Elaeagnus_angustifolia_newGene_4166;Elaeagnus_angustifolia_newGene_3045;Elaeagnus_angustifolia_newGene_4503;Elaeagnus_angustifolia_newGene_4635;Elaeagnus_angustifolia_newGene_9727;Elaeagnus_angustifolia_newGene_10384;Elaeagnus_angustifolia_newGene_4504;Elaeagnus_angustifolia_newGene_1797;El…
Cellular Component: plasma membrane (GO:0005886);	101	Elaeagnus_angustifolia_newGene_498;Elaeagnus_angustifolia_newGene_5255;Elaeagnus_angustifolia_newGene_2008;Elaeagnus_angustifolia_newGene_8525;Elaeagnus_angustifolia_newGene_275;Elaeagnus_angustifolia_newGene_8625;Elaeagnus_angustifolia_newGene_8489;Elaeagnus_angustifolia_newGene_7862;Elaeagnus_angustifolia_newGene_197;Elaeagnus_angustifolia_newGene_7317;Elaeagnus_angustifolia_newGene_4353;Elaeag…
Molecular Function: DNA binding (GO:0003677);	99	Elaeagnus_angustifolia_newGene_10535;Elaeagnus_angustifolia_newGene_3580;Elaeagnus_angustifolia_newGene_5704;Elaeagnus_angustifolia_newGene_11590;Elaeagnus_angustifolia_newGene_2411;Elaeagnus_angustifolia_newGene_3737;Elaeagnus_angustifolia_newGene_5882;Elaeagnus_angustifolia_newGene_2490;Elaeagnus_angustifolia_newGene_4715;Elaeagnus_angustifolia_newGene_684;Elaeagnus_angustifolia_newGene_445;Ela…
Biological Process: regulation of transcription, DNA-templated (GO:0006355);	94	Elaeagnus_angustifolia_newGene_3768;Elaeagnus_angustifolia_newGene_6686;Elaeagnus_angustifolia_newGene_1936;Elaeagnus_angustifolia_newGene_6718;Elaeagnus_angustifolia_newGene_4141;Elaeagnus_angustifolia_newGene_2740;Elaeagnus_angustifolia_newGene_6584;Elaeagnus_angustifolia_newGene_2127;Elaeagnus_angustifolia_newGene_10302;Elaeagnus_angustifolia_newGene_11513;Elaeagnus_angustifolia_newGene_1828;E…
Biological Process: translation (GO:0006412);	93	Elaeagnus_angustifolia_newGene_10307;Elaeagnus_angustifolia_newGene_4430;Elaeagnus_angustifolia_newGene_10216;Elaeagnus_angustifolia_newGene_9338;Elaeagnus_angustifolia_newGene_4573;Elaeagnus_angustifolia_newGene_7064;Elaeagnus_angustifolia_newGene_4722;Elaeagnus_angustifolia_newGene_9584;Elaeagnus_angustifolia_newGene_5067;Elaeagnus_angustifolia_newGene_8940;Elaeagnus_angustifolia_newGene_3834;E…
Cellular Component: cytosol (GO:0005829);	81	Elaeagnus_angustifolia_newGene_10663;Elaeagnus_angustifolia_newGene_10897;Elaeagnus_angustifolia_newGene_9573;Elaeagnus_angustifolia_newGene_4916;Elaeagnus_angustifolia_newGene_1328;Elaeagnus_angustifolia_newGene_5152;Elaeagnus_angustifolia_newGene_7950;Elaeagnus_angustifolia_newGene_3727;Elaeagnus_angustifolia_newGene_9662;Elaeagnus_angustifolia_newGene_2095;Elaeagnus_angustifolia_newGene_2883;E…
Molecular Function: protein serine/threonine kinase activity (GO:0004674);	77	Elaeagnus_angustifolia_newGene_11577;Elaeagnus_angustifolia_newGene_5823;Elaeagnus_angustifolia_newGene_7781;Elaeagnus_angustifolia_newGene_10335;Elaeagnus_angustifolia_newGene_7121;Elaeagnus_angustifolia_newGene_5921;Elaeagnus_angustifolia_newGene_2993;Elaeagnus_angustifolia_newGene_5816;Elaeagnus_angustifolia_newGene_10434;Elaeagnus_angustifolia_newGene_7871;Elaeagnus_angustifolia_newGene_5088;…
Molecular Function: hydrolase activity (GO:0016787);	69	Elaeagnus_angustifolia_newGene_4439;Elaeagnus_angustifolia_newGene_3685;Elaeagnus_angustifolia_newGene_2246;Elaeagnus_angustifolia_newGene_192;Elaeagnus_angustifolia_newGene_4517;Elaeagnus_angustifolia_newGene_4038;Elaeagnus_angustifolia_newGene_2595;Elaeagnus_angustifolia_newGene_7398;Elaeagnus_angustifolia_newGene_4207;Elaeagnus_angustifolia_newGene_3586;Elaeagnus_angustifolia_newGene_9407;Elae…
Molecular Function: nucleotide binding (GO:0000166);	67	Elaeagnus_angustifolia_newGene_6585;Elaeagnus_angustifolia_newGene_426;Elaeagnus_angustifolia_newGene_2764;Elaeagnus_angustifolia_newGene_1192;Elaeagnus_angustifolia_newGene_3055;Elaeagnus_angustifolia_newGene_1196;Elaeagnus_angustifolia_newGene_7708;Elaeagnus_angustifolia_newGene_621;Elaeagnus_angustifolia_newGene_850;Elaeagnus_angustifolia_newGene_1190;Elaeagnus_angustifolia_newGene_2756;Elaeag…
Cellular Component: intracellular (GO:0005622);	60	Elaeagnus_angustifolia_newGene_5861;Elaeagnus_angustifolia_newGene_239;Elaeagnus_angustifolia_newGene_4387;Elaeagnus_angustifolia_newGene_2191;Elaeagnus_angustifolia_newGene_5;Elaeagnus_angustifolia_newGene_3985;Elaeagnus_angustifolia_newGene_8033;Elaeagnus_angustifolia_newGene_10618;Elaeagnus_angustifolia_newGene_8590;Elaeagnus_angustifolia_newGene_3894;Elaeagnus_angustifolia_newGene_4442;Elaeag…
Cellular Component: chloroplast (GO:0009507);	59	Elaeagnus_angustifolia_newGene_5880;Elaeagnus_angustifolia_newGene_369;Elaeagnus_angustifolia_newGene_5289;Elaeagnus_angustifolia_newGene_7897;Elaeagnus_angustifolia_newGene_3707;Elaeagnus_angustifolia_newGene_2148;Elaeagnus_angustifolia_newGene_7757;Elaeagnus_angustifolia_newGene_2044;Elaeagnus_angustifolia_newGene_5435;Elaeagnus_angustifolia_newGene_1106;Elaeagnus_angustifolia_newGene_3950;Elae…
Biological Process: proteolysis (GO:0006508);	55	Elaeagnus_angustifolia_newGene_9675;Elaeagnus_angustifolia_newGene_4460;Elaeagnus_angustifolia_newGene_5197;Elaeagnus_angustifolia_newGene_8023;Elaeagnus_angustifolia_newGene_10669;Elaeagnus_angustifolia_newGene_4568;Elaeagnus_angustifolia_newGene_4820;Elaeagnus_angustifolia_newGene_7866;Elaeagnus_angustifolia_newGene_8467;Elaeagnus_angustifolia_newGene_2490;Elaeagnus_angustifolia_newGene_9339;El…
Cellular Component: mitochondrion (GO:0005739);	52	Elaeagnus_angustifolia_newGene_7950;Elaeagnus_angustifolia_newGene_5289;Elaeagnus_angustifolia_newGene_4507;Elaeagnus_angustifolia_newGene_3707;Elaeagnus_angustifolia_newGene_8150;Elaeagnus_angustifolia_newGene_369;Elaeagnus_angustifolia_newGene_2044;Elaeagnus_angustifolia_newGene_3200;Elaeagnus_angustifolia_newGene_7922;Elaeagnus_angustifolia_newGene_10388;Elaeagnus_angustifolia_newGene_1895;Ela…
Molecular Function: protein kinase activity (GO:0004672);	48	Elaeagnus_angustifolia_newGene_9505;Elaeagnus_angustifolia_newGene_3871;Elaeagnus_angustifolia_newGene_8620;Elaeagnus_angustifolia_newGene_9455;Elaeagnus_angustifolia_newGene_7268;Elaeagnus_angustifolia_newGene_5073;Elaeagnus_angustifolia_newGene_9516;Elaeagnus_angustifolia_newGene_4494;Elaeagnus_angustifolia_newGene_553;Elaeagnus_angustifolia_newGene_8666;Elaeagnus_angustifolia_newGene_4674;Elae…
Molecular Function: transcription factor activity, sequence-specific DNA binding (GO:0003700);	48	Elaeagnus_angustifolia_newGene_10186;Elaeagnus_angustifolia_newGene_3975;Elaeagnus_angustifolia_newGene_2915;Elaeagnus_angustifolia_newGene_10619;Elaeagnus_angustifolia_newGene_3180;Elaeagnus_angustifolia_newGene_11547;Elaeagnus_angustifolia_newGene_2621;Elaeagnus_angustifolia_newGene_11590;Elaeagnus_angustifolia_newGene_2898;Elaeagnus_angustifolia_newGene_10256;Elaeagnus_angustifolia_newGene_311…
Biological Process: metabolic process (GO:0008152);	47	Elaeagnus_angustifolia_newGene_1838;Elaeagnus_angustifolia_newGene_7624;Elaeagnus_angustifolia_newGene_9836;Elaeagnus_angustifolia_newGene_9305;Elaeagnus_angustifolia_newGene_5637;Elaeagnus_angustifolia_newGene_2164;Elaeagnus_angustifolia_newGene_2029;Elaeagnus_angustifolia_newGene_8492;Elaeagnus_angustifolia_newGene_4606;Elaeagnus_angustifolia_newGene_9673;Elaeagnus_angustifolia_newGene_2360;Ela…
Biological Process: transmembrane transport (GO:0055085);	46	Elaeagnus_angustifolia_newGene_11509;Elaeagnus_angustifolia_newGene_9439;Elaeagnus_angustifolia_newGene_2556;Elaeagnus_angustifolia_newGene_5552;Elaeagnus_angustifolia_newGene_5836;Elaeagnus_angustifolia_newGene_2214;Elaeagnus_angustifolia_newGene_10481;Elaeagnus_angustifolia_newGene_10309;Elaeagnus_angustifolia_newGene_11550;Elaeagnus_angustifolia_newGene_10181;Elaeagnus_angustifolia_newGene_731…
Cellular Component: cell wall (GO:0005618);	46	Elaeagnus_angustifolia_newGene_2104;Elaeagnus_angustifolia_newGene_3989;Elaeagnus_angustifolia_newGene_4482;Elaeagnus_angustifolia_newGene_10485;Elaeagnus_angustifolia_newGene_4025;Elaeagnus_angustifolia_newGene_2208;Elaeagnus_angustifolia_newGene_9489;Elaeagnus_angustifolia_newGene_3653;Elaeagnus_angustifolia_newGene_7816;Elaeagnus_angustifolia_newGene_905;Elaeagnus_angustifolia_newGene_7728;Ela…
Cellular Component: extracellular region (GO:0005576);	45	Elaeagnus_angustifolia_newGene_4786;Elaeagnus_angustifolia_newGene_9769;Elaeagnus_angustifolia_newGene_10594;Elaeagnus_angustifolia_newGene_2115;Elaeagnus_angustifolia_newGene_2700;Elaeagnus_angustifolia_newGene_7482;Elaeagnus_angustifolia_newGene_2940;Elaeagnus_angustifolia_newGene_11512;Elaeagnus_angustifolia_newGene_3953;Elaeagnus_angustifolia_newGene_11521;Elaeagnus_angustifolia_newGene_3954;…
Molecular Function: oxidoreductase activity (GO:0016491);	45	Elaeagnus_angustifolia_newGene_563;Elaeagnus_angustifolia_newGene_1329;Elaeagnus_angustifolia_newGene_5074;Elaeagnus_angustifolia_newGene_1129;Elaeagnus_angustifolia_newGene_10180;Elaeagnus_angustifolia_newGene_4068;Elaeagnus_angustifolia_newGene_4301;Elaeagnus_angustifolia_newGene_1130;Elaeagnus_angustifolia_newGene_7311;Elaeagnus_angustifolia_newGene_10396;Elaeagnus_angustifolia_newGene_4157;El…
Biological Process: phosphorylation (GO:0016310);	44	Elaeagnus_angustifolia_newGene_2764;Elaeagnus_angustifolia_newGene_3036;Elaeagnus_angustifolia_newGene_10286;Elaeagnus_angustifolia_newGene_8478;Elaeagnus_angustifolia_newGene_4077;Elaeagnus_angustifolia_newGene_5620;Elaeagnus_angustifolia_newGene_4081;Elaeagnus_angustifolia_newGene_10168;Elaeagnus_angustifolia_newGene_2202;Elaeagnus_angustifolia_newGene_2914;Elaeagnus_angustifolia_newGene_1839;E…
Molecular Function: heme binding (GO:0020037);	44	Elaeagnus_angustifolia_newGene_2169;Elaeagnus_angustifolia_newGene_4419;Elaeagnus_angustifolia_newGene_2093;Elaeagnus_angustifolia_newGene_808;Elaeagnus_angustifolia_newGene_4102;Elaeagnus_angustifolia_newGene_2290;Elaeagnus_angustifolia_newGene_5871;Elaeagnus_angustifolia_newGene_2114;Elaeagnus_angustifolia_newGene_113;Elaeagnus_angustifolia_newGene_9832;Elaeagnus_angustifolia_newGene_1913;Elaea…
Molecular Function: iron ion binding (GO:0005506);	44	Elaeagnus_angustifolia_newGene_1834;Elaeagnus_angustifolia_newGene_5326;Elaeagnus_angustifolia_newGene_1785;Elaeagnus_angustifolia_newGene_3646;Elaeagnus_angustifolia_newGene_3991;Elaeagnus_angustifolia_newGene_3610;Elaeagnus_angustifolia_newGene_1843;Elaeagnus_angustifolia_newGene_2170;Elaeagnus_angustifolia_newGene_7892;Elaeagnus_angustifolia_newGene_3437;Elaeagnus_angustifolia_newGene_4475;Ela…
Cellular Component: ribosome (GO:0005840);	42	Elaeagnus_angustifolia_newGene_4999;Elaeagnus_angustifolia_newGene_9924;Elaeagnus_angustifolia_newGene_2485;Elaeagnus_angustifolia_newGene_6692;Elaeagnus_angustifolia_newGene_4608;Elaeagnus_angustifolia_newGene_4635;Elaeagnus_angustifolia_newGene_3045;Elaeagnus_angustifolia_newGene_3693;Elaeagnus_angustifolia_newGene_11519;Elaeagnus_angustifolia_newGene_10504;Elaeagnus_angustifolia_newGene_998;El…
Biological Process: carbohydrate metabolic process (GO:0005975);	41	Elaeagnus_angustifolia_newGene_9350;Elaeagnus_angustifolia_newGene_2013;Elaeagnus_angustifolia_newGene_1848;Elaeagnus_angustifolia_newGene_2667;Elaeagnus_angustifolia_newGene_4956;Elaeagnus_angustifolia_newGene_5689;Elaeagnus_angustifolia_newGene_2022;Elaeagnus_angustifolia_newGene_9348;Elaeagnus_angustifolia_newGene_2642;Elaeagnus_angustifolia_newGene_10194;Elaeagnus_angustifolia_newGene_10416;E…
Molecular Function: binding (GO:0005488);	38	Elaeagnus_angustifolia_newGene_2146;Elaeagnus_angustifolia_newGene_1422;Elaeagnus_angustifolia_newGene_7645;Elaeagnus_angustifolia_newGene_1907;Elaeagnus_angustifolia_newGene_1863;Elaeagnus_angustifolia_newGene_5637;Elaeagnus_angustifolia_newGene_3211;Elaeagnus_angustifolia_newGene_5233;Elaeagnus_angustifolia_newGene_3614;Elaeagnus_angustifolia_newGene_7757;Elaeagnus_angustifolia_newGene_9206;Ela…
Cellular Component: chloroplast envelope (GO:0009941);	37	Elaeagnus_angustifolia_newGene_8070;Elaeagnus_angustifolia_newGene_2187;Elaeagnus_angustifolia_newGene_2324;Elaeagnus_angustifolia_newGene_10669;Elaeagnus_angustifolia_newGene_10664;Elaeagnus_angustifolia_newGene_8467;Elaeagnus_angustifolia_newGene_2713;Elaeagnus_angustifolia_newGene_5361;Elaeagnus_angustifolia_newGene_3816;Elaeagnus_angustifolia_newGene_11043;Elaeagnus_angustifolia_newGene_10213…
Cellular Component: chloroplast stroma (GO:0009570);	37	Elaeagnus_angustifolia_newGene_5713;Elaeagnus_angustifolia_newGene_2350;Elaeagnus_angustifolia_newGene_3676;Elaeagnus_angustifolia_newGene_8363;Elaeagnus_angustifolia_newGene_2447;Elaeagnus_angustifolia_newGene_10669;Elaeagnus_angustifolia_newGene_2324;Elaeagnus_angustifolia_newGene_47;Elaeagnus_angustifolia_newGene_6905;Elaeagnus_angustifolia_newGene_7322;Elaeagnus_angustifolia_newGene_10504;Ela…
Molecular Function: GTP binding (GO:0005525);	37	Elaeagnus_angustifolia_newGene_339;Elaeagnus_angustifolia_newGene_4439;Elaeagnus_angustifolia_newGene_7447;Elaeagnus_angustifolia_newGene_3607;Elaeagnus_angustifolia_newGene_2240;Elaeagnus_angustifolia_newGene_1910;Elaeagnus_angustifolia_newGene_4517;Elaeagnus_angustifolia_newGene_10211;Elaeagnus_angustifolia_newGene_515;Elaeagnus_angustifolia_newGene_1823;Elaeagnus_angustifolia_newGene_5553;Elae…
Biological Process: DNA integration (GO:0015074);	35	Elaeagnus_angustifolia_newGene_2922;Elaeagnus_angustifolia_newGene_2595;Elaeagnus_angustifolia_newGene_11432;Elaeagnus_angustifolia_newGene_3343;Elaeagnus_angustifolia_newGene_222;Elaeagnus_angustifolia_newGene_11430;Elaeagnus_angustifolia_newGene_5257;Elaeagnus_angustifolia_newGene_6519;Elaeagnus_angustifolia_newGene_11182;Elaeagnus_angustifolia_newGene_8573;Elaeagnus_angustifolia_newGene_11429;…
Molecular Function: RNA binding (GO:0003723);	35	Elaeagnus_angustifolia_newGene_1156;Elaeagnus_angustifolia_newGene_4086;Elaeagnus_angustifolia_newGene_9447;Elaeagnus_angustifolia_newGene_10384;Elaeagnus_angustifolia_newGene_1007;Elaeagnus_angustifolia_newGene_10066;Elaeagnus_angustifolia_newGene_5083;Elaeagnus_angustifolia_newGene_5853;Elaeagnus_angustifolia_newGene_7600;Elaeagnus_angustifolia_newGene_5461;Elaeagnus_angustifolia_newGene_4547;E…
Biological Process: transport (GO:0006810);	33	Elaeagnus_angustifolia_newGene_6741;Elaeagnus_angustifolia_newGene_10394;Elaeagnus_angustifolia_newGene_1968;Elaeagnus_angustifolia_newGene_5447;Elaeagnus_angustifolia_newGene_9615;Elaeagnus_angustifolia_newGene_3031;Elaeagnus_angustifolia_newGene_5383;Elaeagnus_angustifolia_newGene_9445;Elaeagnus_angustifolia_newGene_9285;Elaeagnus_angustifolia_newGene_10368;Elaeagnus_angustifolia_newGene_8422;E…
Molecular Function: sequence-specific DNA binding (GO:0043565);	33	Elaeagnus_angustifolia_newGene_809;Elaeagnus_angustifolia_newGene_10619;Elaeagnus_angustifolia_newGene_3975;Elaeagnus_angustifolia_newGene_2915;Elaeagnus_angustifolia_newGene_11547;Elaeagnus_angustifolia_newGene_8077;Elaeagnus_angustifolia_newGene_3119;Elaeagnus_angustifolia_newGene_10256;Elaeagnus_angustifolia_newGene_5753;Elaeagnus_angustifolia_newGene_1077;Elaeagnus_angustifolia_newGene_2007;E…
Biological Process: intracellular protein transport (GO:0006886);	31	Elaeagnus_angustifolia_newGene_7627;Elaeagnus_angustifolia_newGene_4240;Elaeagnus_angustifolia_newGene_10330;Elaeagnus_angustifolia_newGene_5048;Elaeagnus_angustifolia_newGene_6124;Elaeagnus_angustifolia_newGene_4280;Elaeagnus_angustifolia_newGene_1001;Elaeagnus_angustifolia_newGene_794;Elaeagnus_angustifolia_newGene_4549;Elaeagnus_angustifolia_newGene_10558;Elaeagnus_angustifolia_newGene_4070;El…
Cellular Component: endoplasmic reticulum (GO:0005783);	30	Elaeagnus_angustifolia_newGene_257;Elaeagnus_angustifolia_newGene_5048;Elaeagnus_angustifolia_newGene_1618;Elaeagnus_angustifolia_newGene_8476;Elaeagnus_angustifolia_newGene_8245;Elaeagnus_angustifolia_newGene_10514;Elaeagnus_angustifolia_newGene_3982;Elaeagnus_angustifolia_newGene_6874;Elaeagnus_angustifolia_newGene_794;Elaeagnus_angustifolia_newGene_10295;Elaeagnus_angustifolia_newGene_1780;Ela…
Biological Process: protein folding (GO:0006457);	29	Elaeagnus_angustifolia_newGene_8247;Elaeagnus_angustifolia_newGene_2908;Elaeagnus_angustifolia_newGene_1214;Elaeagnus_angustifolia_newGene_4503;Elaeagnus_angustifolia_newGene_2994;Elaeagnus_angustifolia_newGene_1779;Elaeagnus_angustifolia_newGene_1906;Elaeagnus_angustifolia_newGene_10580;Elaeagnus_angustifolia_newGene_10295;Elaeagnus_angustifolia_newGene_9289;Elaeagnus_angustifolia_newGene_3928;E…
Cellular Component: cytosolic large ribosomal subunit (GO:0022625);	29	Elaeagnus_angustifolia_newGene_10294;Elaeagnus_angustifolia_newGene_879;Elaeagnus_angustifolia_newGene_4857;Elaeagnus_angustifolia_newGene_4869;Elaeagnus_angustifolia_newGene_3949;Elaeagnus_angustifolia_newGene_9687;Elaeagnus_angustifolia_newGene_3707;Elaeagnus_angustifolia_newGene_6504;Elaeagnus_angustifolia_newGene_957;Elaeagnus_angustifolia_newGene_4573;Elaeagnus_angustifolia_newGene_10307;Ela…
Cellular Component: plasmodesma (GO:0009506);	29	Elaeagnus_angustifolia_newGene_1252;Elaeagnus_angustifolia_newGene_7954;Elaeagnus_angustifolia_newGene_8407;Elaeagnus_angustifolia_newGene_1822;Elaeagnus_angustifolia_newGene_2135;Elaeagnus_angustifolia_newGene_2461;Elaeagnus_angustifolia_newGene_596;Elaeagnus_angustifolia_newGene_3537;Elaeagnus_angustifolia_newGene_1216;Elaeagnus_angustifolia_newGene_1223;Elaeagnus_angustifolia_newGene_9489;Elae…
Biological Process: methylation (GO:0032259);	28	Elaeagnus_angustifolia_newGene_4433;Elaeagnus_angustifolia_newGene_9807;Elaeagnus_angustifolia_newGene_11429;Elaeagnus_angustifolia_newGene_2014;Elaeagnus_angustifolia_newGene_5658;Elaeagnus_angustifolia_newGene_9638;Elaeagnus_angustifolia_newGene_2368;Elaeagnus_angustifolia_newGene_1841;Elaeagnus_angustifolia_newGene_11042;Elaeagnus_angustifolia_newGene_4928;Elaeagnus_angustifolia_newGene_2095;E…
Molecular Function: transferase activity (GO:0016740);	27	Elaeagnus_angustifolia_newGene_3007;Elaeagnus_angustifolia_newGene_3188;Elaeagnus_angustifolia_newGene_4536;Elaeagnus_angustifolia_newGene_4842;Elaeagnus_angustifolia_newGene_2308;Elaeagnus_angustifolia_newGene_10431;Elaeagnus_angustifolia_newGene_1820;Elaeagnus_angustifolia_newGene_2185;Elaeagnus_angustifolia_newGene_2037;Elaeagnus_angustifolia_newGene_9238;Elaeagnus_angustifolia_newGene_256;Ela…
Cellular Component: Golgi apparatus (GO:0005794);	26	Elaeagnus_angustifolia_newGene_2994;Elaeagnus_angustifolia_newGene_1779;Elaeagnus_angustifolia_newGene_7890;Elaeagnus_angustifolia_newGene_9522;Elaeagnus_angustifolia_newGene_8407;Elaeagnus_angustifolia_newGene_7349;Elaeagnus_angustifolia_newGene_2885;Elaeagnus_angustifolia_newGene_4023;Elaeagnus_angustifolia_newGene_6741;Elaeagnus_angustifolia_newGene_3982;Elaeagnus_angustifolia_newGene_1216;Ela…
Cellular Component: chloroplast thylakoid membrane (GO:0009535);	26	Elaeagnus_angustifolia_newGene_9244;Elaeagnus_angustifolia_newGene_10542;Elaeagnus_angustifolia_newGene_4818;Elaeagnus_angustifolia_newGene_4504;Elaeagnus_angustifolia_newGene_2171;Elaeagnus_angustifolia_newGene_3233;Elaeagnus_angustifolia_newGene_9248;Elaeagnus_angustifolia_newGene_10213;Elaeagnus_angustifolia_newGene_1901;Elaeagnus_angustifolia_newGene_4503;Elaeagnus_angustifolia_newGene_1186;E…
Cellular Component: cytosolic small ribosomal subunit (GO:0022627);	26	Elaeagnus_angustifolia_newGene_9306;Elaeagnus_angustifolia_newGene_1896;Elaeagnus_angustifolia_newGene_4166;Elaeagnus_angustifolia_newGene_946;Elaeagnus_angustifolia_newGene_536;Elaeagnus_angustifolia_newGene_3905;Elaeagnus_angustifolia_newGene_6827;Elaeagnus_angustifolia_newGene_7107;Elaeagnus_angustifolia_newGene_369;Elaeagnus_angustifolia_newGene_2534;Elaeagnus_angustifolia_newGene_4618;Elaeag…
Molecular Function: catalytic activity (GO:0003824);	26	Elaeagnus_angustifolia_newGene_10982;Elaeagnus_angustifolia_newGene_3408;Elaeagnus_angustifolia_newGene_2309;Elaeagnus_angustifolia_newGene_4667;Elaeagnus_angustifolia_newGene_9463;Elaeagnus_angustifolia_newGene_7894;Elaeagnus_angustifolia_newGene_10210;Elaeagnus_angustifolia_newGene_5256;Elaeagnus_angustifolia_newGene_1772;Elaeagnus_angustifolia_newGene_4473;Elaeagnus_angustifolia_newGene_5655;E…
Molecular Function: kinase activity (GO:0016301);	26	Elaeagnus_angustifolia_newGene_3734;Elaeagnus_angustifolia_newGene_3682;Elaeagnus_angustifolia_newGene_10424;Elaeagnus_angustifolia_newGene_3884;Elaeagnus_angustifolia_newGene_4081;Elaeagnus_angustifolia_newGene_10168;Elaeagnus_angustifolia_newGene_2202;Elaeagnus_angustifolia_newGene_2914;Elaeagnus_angustifolia_newGene_1839;Elaeagnus_angustifolia_newGene_5290;Elaeagnus_angustifolia_newGene_4136;E…
Biological Process: response to oxidative stress (GO:0006979);	25	Elaeagnus_angustifolia_newGene_885;Elaeagnus_angustifolia_newGene_468;Elaeagnus_angustifolia_newGene_5068;Elaeagnus_angustifolia_newGene_808;Elaeagnus_angustifolia_newGene_4102;Elaeagnus_angustifolia_newGene_1393;Elaeagnus_angustifolia_newGene_7700;Elaeagnus_angustifolia_newGene_2276;Elaeagnus_angustifolia_newGene_3953;Elaeagnus_angustifolia_newGene_3605;Elaeagnus_angustifolia_newGene_8539;Elaeag…
Molecular Function: calcium ion binding (GO:0005509);	25	Elaeagnus_angustifolia_newGene_2184;Elaeagnus_angustifolia_newGene_3639;Elaeagnus_angustifolia_newGene_10514;Elaeagnus_angustifolia_newGene_4370;Elaeagnus_angustifolia_newGene_3269;Elaeagnus_angustifolia_newGene_3752;Elaeagnus_angustifolia_newGene_2190;Elaeagnus_angustifolia_newGene_5807;Elaeagnus_angustifolia_newGene_10295;Elaeagnus_angustifolia_newGene_3095;Elaeagnus_angustifolia_newGene_8780;E…
Molecular Function: hydrolase activity, hydrolyzing O-glycosyl compounds (GO:0004553);	25	Elaeagnus_angustifolia_newGene_3947;Elaeagnus_angustifolia_newGene_10591;Elaeagnus_angustifolia_newGene_4241;Elaeagnus_angustifolia_newGene_7268;Elaeagnus_angustifolia_newGene_4956;Elaeagnus_angustifolia_newGene_3195;Elaeagnus_angustifolia_newGene_4966;Elaeagnus_angustifolia_newGene_10311;Elaeagnus_angustifolia_newGene_5707;Elaeagnus_angustifolia_newGene_2414;Elaeagnus_angustifolia_newGene_4931;E…
Molecular Function: protein dimerization activity (GO:0046983);	25	Elaeagnus_angustifolia_newGene_2916;Elaeagnus_angustifolia_newGene_3807;Elaeagnus_angustifolia_newGene_3172;Elaeagnus_angustifolia_newGene_10688;Elaeagnus_angustifolia_newGene_11513;Elaeagnus_angustifolia_newGene_3088;Elaeagnus_angustifolia_newGene_6686;Elaeagnus_angustifolia_newGene_3465;Elaeagnus_angustifolia_newGene_3654;Elaeagnus_angustifolia_newGene_4935;Elaeagnus_angustifolia_newGene_9483;E…
Cellular Component: endoplasmic reticulum membrane (GO:0005789);	24	Elaeagnus_angustifolia_newGene_1861;Elaeagnus_angustifolia_newGene_7144;Elaeagnus_angustifolia_newGene_6572;Elaeagnus_angustifolia_newGene_9707;Elaeagnus_angustifolia_newGene_8491;Elaeagnus_angustifolia_newGene_3591;Elaeagnus_angustifolia_newGene_707;Elaeagnus_angustifolia_newGene_385;Elaeagnus_angustifolia_newGene_5713;Elaeagnus_angustifolia_newGene_5545;Elaeagnus_angustifolia_newGene_515;Elaeag…
Molecular Function: monooxygenase activity (GO:0004497);	24	Elaeagnus_angustifolia_newGene_3931;Elaeagnus_angustifolia_newGene_1843;Elaeagnus_angustifolia_newGene_5736;Elaeagnus_angustifolia_newGene_4244;Elaeagnus_angustifolia_newGene_3646;Elaeagnus_angustifolia_newGene_4303;Elaeagnus_angustifolia_newGene_113;Elaeagnus_angustifolia_newGene_7892;Elaeagnus_angustifolia_newGene_2481;Elaeagnus_angustifolia_newGene_2170;Elaeagnus_angustifolia_newGene_2281;Elae…
Molecular Function: ligase activity (GO:0016874);	23	Elaeagnus_angustifolia_newGene_5489;Elaeagnus_angustifolia_newGene_4731;Elaeagnus_angustifolia_newGene_613;Elaeagnus_angustifolia_newGene_8100;Elaeagnus_angustifolia_newGene_2843;Elaeagnus_angustifolia_newGene_2630;Elaeagnus_angustifolia_newGene_8114;Elaeagnus_angustifolia_newGene_4612;Elaeagnus_angustifolia_newGene_4878;Elaeagnus_angustifolia_newGene_3735;Elaeagnus_angustifolia_newGene_4375;Elae…
Molecular Function: oxidoreductase activity, acting on paired donors, with incorporation or reduction of molecular oxygen (GO:0016705);	23	Elaeagnus_angustifolia_newGene_5736;Elaeagnus_angustifolia_newGene_3931;Elaeagnus_angustifolia_newGene_1843;Elaeagnus_angustifolia_newGene_4303;Elaeagnus_angustifolia_newGene_7433;Elaeagnus_angustifolia_newGene_3646;Elaeagnus_angustifolia_newGene_5543;Elaeagnus_angustifolia_newGene_7892;Elaeagnus_angustifolia_newGene_3437;Elaeagnus_angustifolia_newGene_9545;Elaeagnus_angustifolia_newGene_113;Elae…
Molecular Function: transporter activity (GO:0005215);	23	Elaeagnus_angustifolia_newGene_5383;Elaeagnus_angustifolia_newGene_10372;Elaeagnus_angustifolia_newGene_4508;Elaeagnus_angustifolia_newGene_8545;Elaeagnus_angustifolia_newGene_9285;Elaeagnus_angustifolia_newGene_4167;Elaeagnus_angustifolia_newGene_330;Elaeagnus_angustifolia_newGene_367;Elaeagnus_angustifolia_newGene_528;Elaeagnus_angustifolia_newGene_2327;Elaeagnus_angustifolia_newGene_2135;Elaea…
Biological Process: transcription, DNA-templated (GO:0006351);	22	Elaeagnus_angustifolia_newGene_7496;Elaeagnus_angustifolia_newGene_2500;Elaeagnus_angustifolia_newGene_2707;Elaeagnus_angustifolia_newGene_3583;Elaeagnus_angustifolia_newGene_1452;Elaeagnus_angustifolia_newGene_412;Elaeagnus_angustifolia_newGene_5881;Elaeagnus_angustifolia_newGene_4230;Elaeagnus_angustifolia_newGene_2270;Elaeagnus_angustifolia_newGene_7437;Elaeagnus_angustifolia_newGene_1835;Elae…
Biological Process: metal ion transport (GO:0030001);	21	Elaeagnus_angustifolia_newGene_10628;Elaeagnus_angustifolia_newGene_8742;Elaeagnus_angustifolia_newGene_2656;Elaeagnus_angustifolia_newGene_2660;Elaeagnus_angustifolia_newGene_3596;Elaeagnus_angustifolia_newGene_1816;Elaeagnus_angustifolia_newGene_660;Elaeagnus_angustifolia_newGene_8542;Elaeagnus_angustifolia_newGene_3760;Elaeagnus_angustifolia_newGene_1977;Elaeagnus_angustifolia_newGene_10627;El…
Biological Process: protein dephosphorylation (GO:0006470);	21	Elaeagnus_angustifolia_newGene_4518;Elaeagnus_angustifolia_newGene_3270;Elaeagnus_angustifolia_newGene_5255;Elaeagnus_angustifolia_newGene_8913;Elaeagnus_angustifolia_newGene_5913;Elaeagnus_angustifolia_newGene_7304;Elaeagnus_angustifolia_newGene_9464;Elaeagnus_angustifolia_newGene_4789;Elaeagnus_angustifolia_newGene_4895;Elaeagnus_angustifolia_newGene_8127;Elaeagnus_angustifolia_newGene_4783;Ela…
Biological Process: protein ubiquitination (GO:0016567);	21	Elaeagnus_angustifolia_newGene_2708;Elaeagnus_angustifolia_newGene_2843;Elaeagnus_angustifolia_newGene_5352;Elaeagnus_angustifolia_newGene_4645;Elaeagnus_angustifolia_newGene_4731;Elaeagnus_angustifolia_newGene_5549;Elaeagnus_angustifolia_newGene_8129;Elaeagnus_angustifolia_newGene_10664;Elaeagnus_angustifolia_newGene_10578;Elaeagnus_angustifolia_newGene_4375;Elaeagnus_angustifolia_newGene_130;El…
Biological Process: small GTPase mediated signal transduction (GO:0007264);	21	Elaeagnus_angustifolia_newGene_4517;Elaeagnus_angustifolia_newGene_10211;Elaeagnus_angustifolia_newGene_1910;Elaeagnus_angustifolia_newGene_515;Elaeagnus_angustifolia_newGene_8033;Elaeagnus_angustifolia_newGene_10618;Elaeagnus_angustifolia_newGene_4439;Elaeagnus_angustifolia_newGene_8326;Elaeagnus_angustifolia_newGene_2240;Elaeagnus_angustifolia_newGene_8320;Elaeagnus_angustifolia_newGene_10897;E…
Cellular Component: trans-Golgi network (GO:0005802);	21	Elaeagnus_angustifolia_newGene_8525;Elaeagnus_angustifolia_newGene_5558;Elaeagnus_angustifolia_newGene_9780;Elaeagnus_angustifolia_newGene_10499;Elaeagnus_angustifolia_newGene_8489;Elaeagnus_angustifolia_newGene_8522;Elaeagnus_angustifolia_newGene_7449;Elaeagnus_angustifolia_newGene_2010;Elaeagnus_angustifolia_newGene_5751;Elaeagnus_angustifolia_newGene_6935;Elaeagnus_angustifolia_newGene_9458;El…
Cellular Component: vacuole (GO:0005773);	21	Elaeagnus_angustifolia_newGene_9422;Elaeagnus_angustifolia_newGene_10451;Elaeagnus_angustifolia_newGene_9390;Elaeagnus_angustifolia_newGene_8208;Elaeagnus_angustifolia_newGene_10544;Elaeagnus_angustifolia_newGene_6799;Elaeagnus_angustifolia_newGene_2765;Elaeagnus_angustifolia_newGene_9396;Elaeagnus_angustifolia_newGene_9610;Elaeagnus_angustifolia_newGene_3601;Elaeagnus_angustifolia_newGene_337;El…
Cellular Component: endosome (GO:0005768);	20	Elaeagnus_angustifolia_newGene_2010;Elaeagnus_angustifolia_newGene_8326;Elaeagnus_angustifolia_newGene_9458;Elaeagnus_angustifolia_newGene_5751;Elaeagnus_angustifolia_newGene_1223;Elaeagnus_angustifolia_newGene_518;Elaeagnus_angustifolia_newGene_5397;Elaeagnus_angustifolia_newGene_4439;Elaeagnus_angustifolia_newGene_8525;Elaeagnus_angustifolia_newGene_5558;Elaeagnus_angustifolia_newGene_183;Elaea…
Molecular Function: translation initiation factor activity (GO:0003743);	20	Elaeagnus_angustifolia_newGene_4955;Elaeagnus_angustifolia_newGene_1064;Elaeagnus_angustifolia_newGene_9577;Elaeagnus_angustifolia_newGene_10648;Elaeagnus_angustifolia_newGene_1237;Elaeagnus_angustifolia_newGene_2116;Elaeagnus_angustifolia_newGene_10507;Elaeagnus_angustifolia_newGene_2140;Elaeagnus_angustifolia_newGene_5641;Elaeagnus_angustifolia_newGene_10075;Elaeagnus_angustifolia_newGene_8469;…
Biological Process: cellular oxidant detoxification (GO:0098869);	19	Elaeagnus_angustifolia_newGene_795;Elaeagnus_angustifolia_newGene_885;Elaeagnus_angustifolia_newGene_468;Elaeagnus_angustifolia_newGene_5668;Elaeagnus_angustifolia_newGene_808;Elaeagnus_angustifolia_newGene_4102;Elaeagnus_angustifolia_newGene_1393;Elaeagnus_angustifolia_newGene_1913;Elaeagnus_angustifolia_newGene_9832;Elaeagnus_angustifolia_newGene_2115;Elaeagnus_angustifolia_newGene_4620;Elaeagn…
Biological Process: cellular process (GO:0009987);	19	Elaeagnus_angustifolia_newGene_2247;Elaeagnus_angustifolia_newGene_3682;Elaeagnus_angustifolia_newGene_5818;Elaeagnus_angustifolia_newGene_10652;Elaeagnus_angustifolia_newGene_8894;Elaeagnus_angustifolia_newGene_7757;Elaeagnus_angustifolia_newGene_8620;Elaeagnus_angustifolia_newGene_701;Elaeagnus_angustifolia_newGene_5638;Elaeagnus_angustifolia_newGene_1421;Elaeagnus_angustifolia_newGene_10624;El…
Cellular Component: apoplast (GO:0048046);	19	Elaeagnus_angustifolia_newGene_3947;Elaeagnus_angustifolia_newGene_454;Elaeagnus_angustifolia_newGene_4241;Elaeagnus_angustifolia_newGene_6799;Elaeagnus_angustifolia_newGene_4713;Elaeagnus_angustifolia_newGene_2801;Elaeagnus_angustifolia_newGene_5845;Elaeagnus_angustifolia_newGene_2208;Elaeagnus_angustifolia_newGene_5039;Elaeagnus_angustifolia_newGene_2586;Elaeagnus_angustifolia_newGene_47;Elaeag…
Cellular Component: microtubule (GO:0005874);	19	Elaeagnus_angustifolia_newGene_1823;Elaeagnus_angustifolia_newGene_5553;Elaeagnus_angustifolia_newGene_9540;Elaeagnus_angustifolia_newGene_8107;Elaeagnus_angustifolia_newGene_5283;Elaeagnus_angustifolia_newGene_3150;Elaeagnus_angustifolia_newGene_8465;Elaeagnus_angustifolia_newGene_4882;Elaeagnus_angustifolia_newGene_4643;Elaeagnus_angustifolia_newGene_751;Elaeagnus_angustifolia_newGene_4642;Elae…
Cellular Component: vacuolar membrane (GO:0005774);	19	Elaeagnus_angustifolia_newGene_1230;Elaeagnus_angustifolia_newGene_707;Elaeagnus_angustifolia_newGene_5917;Elaeagnus_angustifolia_newGene_2214;Elaeagnus_angustifolia_newGene_2361;Elaeagnus_angustifolia_newGene_9601;Elaeagnus_angustifolia_newGene_4228;Elaeagnus_angustifolia_newGene_10897;Elaeagnus_angustifolia_newGene_3200;Elaeagnus_angustifolia_newGene_10896;Elaeagnus_angustifolia_newGene_369;Ela…
Molecular Function: ubiquitin-protein transferase activity (GO:0004842);	19	Elaeagnus_angustifolia_newGene_4367;Elaeagnus_angustifolia_newGene_8266;Elaeagnus_angustifolia_newGene_6899;Elaeagnus_angustifolia_newGene_7559;Elaeagnus_angustifolia_newGene_10552;Elaeagnus_angustifolia_newGene_3930;Elaeagnus_angustifolia_newGene_1165;Elaeagnus_angustifolia_newGene_54;Elaeagnus_angustifolia_newGene_1008;Elaeagnus_angustifolia_newGene_130;Elaeagnus_angustifolia_newGene_4375;Elaea…
Biological Process: translational initiation (GO:0006413);	18	Elaeagnus_angustifolia_newGene_5641;Elaeagnus_angustifolia_newGene_3245;Elaeagnus_angustifolia_newGene_2140;Elaeagnus_angustifolia_newGene_5655;Elaeagnus_angustifolia_newGene_1237;Elaeagnus_angustifolia_newGene_2116;Elaeagnus_angustifolia_newGene_4955;Elaeagnus_angustifolia_newGene_1064;Elaeagnus_angustifolia_newGene_9577;Elaeagnus_angustifolia_newGene_6450;Elaeagnus_angustifolia_newGene_2024;Ela…
Cellular Component: nucleolus (GO:0005730);	17	Elaeagnus_angustifolia_newGene_2265;Elaeagnus_angustifolia_newGene_2014;Elaeagnus_angustifolia_newGene_1196;Elaeagnus_angustifolia_newGene_4955;Elaeagnus_angustifolia_newGene_7861;Elaeagnus_angustifolia_newGene_10513;Elaeagnus_angustifolia_newGene_536;Elaeagnus_angustifolia_newGene_919;Elaeagnus_angustifolia_newGene_8407;Elaeagnus_angustifolia_newGene_5621;Elaeagnus_angustifolia_newGene_10633;Ela…
Molecular Function: peroxidase activity (GO:0004601);	17	Elaeagnus_angustifolia_newGene_468;Elaeagnus_angustifolia_newGene_885;Elaeagnus_angustifolia_newGene_5668;Elaeagnus_angustifolia_newGene_808;Elaeagnus_angustifolia_newGene_4102;Elaeagnus_angustifolia_newGene_795;Elaeagnus_angustifolia_newGene_3953;Elaeagnus_angustifolia_newGene_3954;Elaeagnus_angustifolia_newGene_2398;Elaeagnus_angustifolia_newGene_6884;Elaeagnus_angustifolia_newGene_9832;Elaeagn…
Biological Process: plant-type cell wall organization (GO:0009664);	16	Elaeagnus_angustifolia_newGene_7816;Elaeagnus_angustifolia_newGene_3653;Elaeagnus_angustifolia_newGene_1768;Elaeagnus_angustifolia_newGene_2697;Elaeagnus_angustifolia_newGene_4482;Elaeagnus_angustifolia_newGene_4025;Elaeagnus_angustifolia_newGene_3953;Elaeagnus_angustifolia_newGene_3954;Elaeagnus_angustifolia_newGene_482;Elaeagnus_angustifolia_newGene_9832;Elaeagnus_angustifolia_newGene_2115;Elae…
Cellular Component: anchored component of plasma membrane (GO:0046658);	16	Elaeagnus_angustifolia_newGene_7703;Elaeagnus_angustifolia_newGene_2100;Elaeagnus_angustifolia_newGene_4428;Elaeagnus_angustifolia_newGene_2642;Elaeagnus_angustifolia_newGene_2998;Elaeagnus_angustifolia_newGene_4109;Elaeagnus_angustifolia_newGene_8405;Elaeagnus_angustifolia_newGene_5311;Elaeagnus_angustifolia_newGene_7268;Elaeagnus_angustifolia_newGene_1847;Elaeagnus_angustifolia_newGene_1230;Ela…
Molecular Function: 2-alkenal reductase [NAD(P)] activity (GO:0032440);	16	Elaeagnus_angustifolia_newGene_6686;Elaeagnus_angustifolia_newGene_7111;Elaeagnus_angustifolia_newGene_2311;Elaeagnus_angustifolia_newGene_8780;Elaeagnus_angustifolia_newGene_4692;Elaeagnus_angustifolia_newGene_4053;Elaeagnus_angustifolia_newGene_7051;Elaeagnus_angustifolia_newGene_2237;Elaeagnus_angustifolia_newGene_4868;Elaeagnus_angustifolia_newGene_8503;Elaeagnus_angustifolia_newGene_10425;El…
Molecular Function: carbohydrate binding (GO:0030246);	16	Elaeagnus_angustifolia_newGene_2013;Elaeagnus_angustifolia_newGene_5921;Elaeagnus_angustifolia_newGene_9386;Elaeagnus_angustifolia_newGene_5008;Elaeagnus_angustifolia_newGene_2503;Elaeagnus_angustifolia_newGene_2904;Elaeagnus_angustifolia_newGene_2107;Elaeagnus_angustifolia_newGene_11580;Elaeagnus_angustifolia_newGene_2667;Elaeagnus_angustifolia_newGene_1886;Elaeagnus_angustifolia_newGene_10416;E…
Molecular Function: magnesium ion binding (GO:0000287);	16	Elaeagnus_angustifolia_newGene_3235;Elaeagnus_angustifolia_newGene_8485;Elaeagnus_angustifolia_newGene_8088;Elaeagnus_angustifolia_newGene_4975;Elaeagnus_angustifolia_newGene_4582;Elaeagnus_angustifolia_newGene_197;Elaeagnus_angustifolia_newGene_3894;Elaeagnus_angustifolia_newGene_4246;Elaeagnus_angustifolia_newGene_2220;Elaeagnus_angustifolia_newGene_8484;Elaeagnus_angustifolia_newGene_8363;Elae…
Molecular Function: microtubule binding (GO:0008017);	16	Elaeagnus_angustifolia_newGene_4780;Elaeagnus_angustifolia_newGene_5282;Elaeagnus_angustifolia_newGene_3537;Elaeagnus_angustifolia_newGene_730;Elaeagnus_angustifolia_newGene_7360;Elaeagnus_angustifolia_newGene_5336;Elaeagnus_angustifolia_newGene_9489;Elaeagnus_angustifolia_newGene_4642;Elaeagnus_angustifolia_newGene_751;Elaeagnus_angustifolia_newGene_4643;Elaeagnus_angustifolia_newGene_3150;Elaea…
Biological Process: response to stress (GO:0006950);	15	Elaeagnus_angustifolia_newGene_4514;Elaeagnus_angustifolia_newGene_1271;Elaeagnus_angustifolia_newGene_8461;Elaeagnus_angustifolia_newGene_1976;Elaeagnus_angustifolia_newGene_10269;Elaeagnus_angustifolia_newGene_5026;Elaeagnus_angustifolia_newGene_1112;Elaeagnus_angustifolia_newGene_1780;Elaeagnus_angustifolia_newGene_3739;Elaeagnus_angustifolia_newGene_4130;Elaeagnus_angustifolia_newGene_1129;El…
Biological Process: vesicle-mediated transport (GO:0016192);	15	Elaeagnus_angustifolia_newGene_4549;Elaeagnus_angustifolia_newGene_951;Elaeagnus_angustifolia_newGene_5253;Elaeagnus_angustifolia_newGene_10558;Elaeagnus_angustifolia_newGene_8041;Elaeagnus_angustifolia_newGene_5416;Elaeagnus_angustifolia_newGene_210;Elaeagnus_angustifolia_newGene_9506;Elaeagnus_angustifolia_newGene_4070;Elaeagnus_angustifolia_newGene_7449;Elaeagnus_angustifolia_newGene_10330;Ela…
Cellular Component: Golgi membrane (GO:0000139);	15	Elaeagnus_angustifolia_newGene_10292;Elaeagnus_angustifolia_newGene_1203;Elaeagnus_angustifolia_newGene_8491;Elaeagnus_angustifolia_newGene_7484;Elaeagnus_angustifolia_newGene_3573;Elaeagnus_angustifolia_newGene_8039;Elaeagnus_angustifolia_newGene_515;Elaeagnus_angustifolia_newGene_10896;Elaeagnus_angustifolia_newGene_1861;Elaeagnus_angustifolia_newGene_3228;Elaeagnus_angustifolia_newGene_10597;E…
Cellular Component: integral component of plasma membrane (GO:0005887);	15	Elaeagnus_angustifolia_newGene_3914;Elaeagnus_angustifolia_newGene_1963;Elaeagnus_angustifolia_newGene_4088;Elaeagnus_angustifolia_newGene_10559;Elaeagnus_angustifolia_newGene_32;Elaeagnus_angustifolia_newGene_5713;Elaeagnus_angustifolia_newGene_1822;Elaeagnus_angustifolia_newGene_2765;Elaeagnus_angustifolia_newGene_1837;Elaeagnus_angustifolia_newGene_9790;Elaeagnus_angustifolia_newGene_3601;Elae…
Molecular Function: protein serine/threonine phosphatase activity (GO:0004722);	15	Elaeagnus_angustifolia_newGene_1773;Elaeagnus_angustifolia_newGene_9147;Elaeagnus_angustifolia_newGene_7126;Elaeagnus_angustifolia_newGene_4783;Elaeagnus_angustifolia_newGene_3450;Elaeagnus_angustifolia_newGene_9464;Elaeagnus_angustifolia_newGene_7304;Elaeagnus_angustifolia_newGene_5913;Elaeagnus_angustifolia_newGene_8913;Elaeagnus_angustifolia_newGene_8612;Elaeagnus_angustifolia_newGene_3270;Ela…
Molecular Function: serine-type endopeptidase activity (GO:0004252);	15	Elaeagnus_angustifolia_newGene_6239;Elaeagnus_angustifolia_newGene_9883;Elaeagnus_angustifolia_newGene_9269;Elaeagnus_angustifolia_newGene_8080;Elaeagnus_angustifolia_newGene_8467;Elaeagnus_angustifolia_newGene_7349;Elaeagnus_angustifolia_newGene_3989;Elaeagnus_angustifolia_newGene_8459;Elaeagnus_angustifolia_newGene_9522;Elaeagnus_angustifolia_newGene_7890;Elaeagnus_angustifolia_newGene_8240;Ela…
Molecular Function: unfolded protein binding (GO:0051082);	15	Elaeagnus_angustifolia_newGene_1214;Elaeagnus_angustifolia_newGene_3928;Elaeagnus_angustifolia_newGene_1906;Elaeagnus_angustifolia_newGene_10295;Elaeagnus_angustifolia_newGene_10273;Elaeagnus_angustifolia_newGene_5312;Elaeagnus_angustifolia_newGene_4914;Elaeagnus_angustifolia_newGene_2517;Elaeagnus_angustifolia_newGene_301;Elaeagnus_angustifolia_newGene_7564;Elaeagnus_angustifolia_newGene_11573;E…
Biological Process: cell redox homeostasis (GO:0045454);	14	Elaeagnus_angustifolia_newGene_9397;Elaeagnus_angustifolia_newGene_10580;Elaeagnus_angustifolia_newGene_4470;Elaeagnus_angustifolia_newGene_10370;Elaeagnus_angustifolia_newGene_9289;Elaeagnus_angustifolia_newGene_3656;Elaeagnus_angustifolia_newGene_498;Elaeagnus_angustifolia_newGene_2908;Elaeagnus_angustifolia_newGene_11572;Elaeagnus_angustifolia_newGene_7030;Elaeagnus_angustifolia_newGene_9686;E…
Cellular Component: mitochondrial inner membrane (GO:0005743);	14	Elaeagnus_angustifolia_newGene_7255;Elaeagnus_angustifolia_newGene_4236;Elaeagnus_angustifolia_newGene_2362;Elaeagnus_angustifolia_newGene_9675;Elaeagnus_angustifolia_newGene_9412;Elaeagnus_angustifolia_newGene_6373;Elaeagnus_angustifolia_newGene_268;Elaeagnus_angustifolia_newGene_4511;Elaeagnus_angustifolia_newGene_3919;Elaeagnus_angustifolia_newGene_3877;Elaeagnus_angustifolia_newGene_1030;Elae…
Cellular Component: viral nucleocapsid (GO:0019013);	14	Elaeagnus_angustifolia_newGene_865;Elaeagnus_angustifolia_newGene_10830;Elaeagnus_angustifolia_newGene_4086;Elaeagnus_angustifolia_newGene_893;Elaeagnus_angustifolia_newGene_5110;Elaeagnus_angustifolia_newGene_1192;Elaeagnus_angustifolia_newGene_4489;Elaeagnus_angustifolia_newGene_2756;Elaeagnus_angustifolia_newGene_1154;Elaeagnus_angustifolia_newGene_3905;Elaeagnus_angustifolia_newGene_2285;Elae…
Molecular Function: ATPase activity (GO:0016887);	14	Elaeagnus_angustifolia_newGene_3144;Elaeagnus_angustifolia_newGene_3031;Elaeagnus_angustifolia_newGene_9615;Elaeagnus_angustifolia_newGene_3417;Elaeagnus_angustifolia_newGene_4827;Elaeagnus_angustifolia_newGene_7418;Elaeagnus_angustifolia_newGene_1422;Elaeagnus_angustifolia_newGene_5282;Elaeagnus_angustifolia_newGene_8083;Elaeagnus_angustifolia_newGene_751;Elaeagnus_angustifolia_newGene_9613;Elae…
Molecular Function: GTPase activity (GO:0003924);	14	Elaeagnus_angustifolia_newGene_8150;Elaeagnus_angustifolia_newGene_4882;Elaeagnus_angustifolia_newGene_3198;Elaeagnus_angustifolia_newGene_9573;Elaeagnus_angustifolia_newGene_7390;Elaeagnus_angustifolia_newGene_6488;Elaeagnus_angustifolia_newGene_10075;Elaeagnus_angustifolia_newGene_3607;Elaeagnus_angustifolia_newGene_7447;Elaeagnus_angustifolia_newGene_5553;Elaeagnus_angustifolia_newGene_1823;El…
Molecular Function: methyltransferase activity (GO:0008168);	14	Elaeagnus_angustifolia_newGene_2480;Elaeagnus_angustifolia_newGene_10385;Elaeagnus_angustifolia_newGene_7202;Elaeagnus_angustifolia_newGene_4124;Elaeagnus_angustifolia_newGene_9638;Elaeagnus_angustifolia_newGene_4860;Elaeagnus_angustifolia_newGene_4928;Elaeagnus_angustifolia_newGene_10414;Elaeagnus_angustifolia_newGene_8216;Elaeagnus_angustifolia_newGene_1841;Elaeagnus_angustifolia_newGene_11042;…
Molecular Function: transferase activity, transferring glycosyl groups (GO:0016757);	14	Elaeagnus_angustifolia_newGene_9724;Elaeagnus_angustifolia_newGene_3;Elaeagnus_angustifolia_newGene_2180;Elaeagnus_angustifolia_newGene_3987;Elaeagnus_angustifolia_newGene_4356;Elaeagnus_angustifolia_newGene_10251;Elaeagnus_angustifolia_newGene_8036;Elaeagnus_angustifolia_newGene_5699;Elaeagnus_angustifolia_newGene_4625;Elaeagnus_angustifolia_newGene_7297;Elaeagnus_angustifolia_newGene_6797;Elaea…
Biological Process: dephosphorylation (GO:0016311);	13	Elaeagnus_angustifolia_newGene_3748;Elaeagnus_angustifolia_newGene_5152;Elaeagnus_angustifolia_newGene_2743;Elaeagnus_angustifolia_newGene_4761;Elaeagnus_angustifolia_newGene_5665;Elaeagnus_angustifolia_newGene_4926;Elaeagnus_angustifolia_newGene_9567;Elaeagnus_angustifolia_newGene_3212;Elaeagnus_angustifolia_newGene_4872;Elaeagnus_angustifolia_newGene_8415;Elaeagnus_angustifolia_newGene_9429;Ela…
Biological Process: intracellular signal transduction (GO:0035556);	13	Elaeagnus_angustifolia_newGene_10633;Elaeagnus_angustifolia_newGene_5189;Elaeagnus_angustifolia_newGene_1328;Elaeagnus_angustifolia_newGene_2191;Elaeagnus_angustifolia_newGene_10445;Elaeagnus_angustifolia_newGene_8015;Elaeagnus_angustifolia_newGene_2883;Elaeagnus_angustifolia_newGene_9679;Elaeagnus_angustifolia_newGene_2042;Elaeagnus_angustifolia_newGene_4062;Elaeagnus_angustifolia_newGene_173;El…
Biological Process: microtubule-based movement (GO:0007018);	13	Elaeagnus_angustifolia_newGene_5283;Elaeagnus_angustifolia_newGene_730;Elaeagnus_angustifolia_newGene_7360;Elaeagnus_angustifolia_newGene_4643;Elaeagnus_angustifolia_newGene_5282;Elaeagnus_angustifolia_newGene_4642;Elaeagnus_angustifolia_newGene_751;Elaeagnus_angustifolia_newGene_4780;Elaeagnus_angustifolia_newGene_3607;Elaeagnus_angustifolia_newGene_9540;Elaeagnus_angustifolia_newGene_3865;Elaea…
Biological Process: pectin catabolic process (GO:0045490);	13	Elaeagnus_angustifolia_newGene_5666;Elaeagnus_angustifolia_newGene_4052;Elaeagnus_angustifolia_newGene_2273;Elaeagnus_angustifolia_newGene_100;Elaeagnus_angustifolia_newGene_9680;Elaeagnus_angustifolia_newGene_7728;Elaeagnus_angustifolia_newGene_2772;Elaeagnus_angustifolia_newGene_9769;Elaeagnus_angustifolia_newGene_4786;Elaeagnus_angustifolia_newGene_7482;Elaeagnus_angustifolia_newGene_1027;Elae…
Biological Process: protein transport (GO:0015031);	13	Elaeagnus_angustifolia_newGene_882;Elaeagnus_angustifolia_newGene_5245;Elaeagnus_angustifolia_newGene_8539;Elaeagnus_angustifolia_newGene_10547;Elaeagnus_angustifolia_newGene_8593;Elaeagnus_angustifolia_newGene_6575;Elaeagnus_angustifolia_newGene_918;Elaeagnus_angustifolia_newGene_7101;Elaeagnus_angustifolia_newGene_4386;Elaeagnus_angustifolia_newGene_1967;Elaeagnus_angustifolia_newGene_9415;Elae…
Cellular Component: intracellular membrane-bounded organelle (GO:0043231);	13	Elaeagnus_angustifolia_newGene_3914;Elaeagnus_angustifolia_newGene_2729;Elaeagnus_angustifolia_newGene_409;Elaeagnus_angustifolia_newGene_3831;Elaeagnus_angustifolia_newGene_3837;Elaeagnus_angustifolia_newGene_8339;Elaeagnus_angustifolia_newGene_5523;Elaeagnus_angustifolia_newGene_1422;Elaeagnus_angustifolia_newGene_5004;Elaeagnus_angustifolia_newGene_2179;Elaeagnus_angustifolia_newGene_8437;Elae…
Cellular Component: plant-type cell wall (GO:0009505);	13	Elaeagnus_angustifolia_newGene_3794;Elaeagnus_angustifolia_newGene_5792;Elaeagnus_angustifolia_newGene_3954;Elaeagnus_angustifolia_newGene_2022;Elaeagnus_angustifolia_newGene_3953;Elaeagnus_angustifolia_newGene_2191;Elaeagnus_angustifolia_newGene_10500;Elaeagnus_angustifolia_newGene_2114;Elaeagnus_angustifolia_newGene_1847;Elaeagnus_angustifolia_newGene_7268;Elaeagnus_angustifolia_newGene_2586;El…
Cellular Component: plastid (GO:0009536);	13	Elaeagnus_angustifolia_newGene_498;Elaeagnus_angustifolia_newGene_6061;Elaeagnus_angustifolia_newGene_7152;Elaeagnus_angustifolia_newGene_3190;Elaeagnus_angustifolia_newGene_6973;Elaeagnus_angustifolia_newGene_4008;Elaeagnus_angustifolia_newGene_4244;Elaeagnus_angustifolia_newGene_10451;Elaeagnus_angustifolia_newGene_901;Elaeagnus_angustifolia_newGene_10609;Elaeagnus_angustifolia_newGene_5473;Ela…
Molecular Function: S-adenosylmethionine-dependent methyltransferase activity (GO:0008757);	13	Elaeagnus_angustifolia_newGene_3796;Elaeagnus_angustifolia_newGene_7587;Elaeagnus_angustifolia_newGene_2095;Elaeagnus_angustifolia_newGene_6042;Elaeagnus_angustifolia_newGene_1909;Elaeagnus_angustifolia_newGene_4803;Elaeagnus_angustifolia_newGene_4433;Elaeagnus_angustifolia_newGene_2014;Elaeagnus_angustifolia_newGene_9807;Elaeagnus_angustifolia_newGene_5658;Elaeagnus_angustifolia_newGene_4935;Ela…
Molecular Function: copper ion binding (GO:0005507);	13	Elaeagnus_angustifolia_newGene_1842;Elaeagnus_angustifolia_newGene_3908;Elaeagnus_angustifolia_newGene_2801;Elaeagnus_angustifolia_newGene_455;Elaeagnus_angustifolia_newGene_5846;Elaeagnus_angustifolia_newGene_5845;Elaeagnus_angustifolia_newGene_5792;Elaeagnus_angustifolia_newGene_3914;Elaeagnus_angustifolia_newGene_454;Elaeagnus_angustifolia_newGene_1847;Elaeagnus_angustifolia_newGene_3727;Elaea…
Biological Process: cell wall organization (GO:0071555);	12	Elaeagnus_angustifolia_newGene_1203;Elaeagnus_angustifolia_newGene_2104;Elaeagnus_angustifolia_newGene_2208;Elaeagnus_angustifolia_newGene_5039;Elaeagnus_angustifolia_newGene_4241;Elaeagnus_angustifolia_newGene_10333;Elaeagnus_angustifolia_newGene_3947;Elaeagnus_angustifolia_newGene_5938;Elaeagnus_angustifolia_newGene_5689;Elaeagnus_angustifolia_newGene_1124;Elaeagnus_angustifolia_newGene_10334;E…
Biological Process: cellular transition metal ion homeostasis (GO:0046916);	12	Elaeagnus_angustifolia_newGene_3760;Elaeagnus_angustifolia_newGene_10627;Elaeagnus_angustifolia_newGene_8742;Elaeagnus_angustifolia_newGene_5275;Elaeagnus_angustifolia_newGene_176;Elaeagnus_angustifolia_newGene_2660;Elaeagnus_angustifolia_newGene_600;Elaeagnus_angustifolia_newGene_3499;Elaeagnus_angustifolia_newGene_3596;Elaeagnus_angustifolia_newGene_9270;Elaeagnus_angustifolia_newGene_1816;Elae…
Biological Process: fatty acid biosynthetic process (GO:0006633);	12	Elaeagnus_angustifolia_newGene_1239;Elaeagnus_angustifolia_newGene_4561;Elaeagnus_angustifolia_newGene_598;Elaeagnus_angustifolia_newGene_9598;Elaeagnus_angustifolia_newGene_4670;Elaeagnus_angustifolia_newGene_11529;Elaeagnus_angustifolia_newGene_3202;Elaeagnus_angustifolia_newGene_5224;Elaeagnus_angustifolia_newGene_4395;Elaeagnus_angustifolia_newGene_4217;Elaeagnus_angustifolia_newGene_4215;Ela…
Biological Process: hydrogen peroxide catabolic process (GO:0042744);	12	Elaeagnus_angustifolia_newGene_2115;Elaeagnus_angustifolia_newGene_10594;Elaeagnus_angustifolia_newGene_1913;Elaeagnus_angustifolia_newGene_9832;Elaeagnus_angustifolia_newGene_2114;Elaeagnus_angustifolia_newGene_3954;Elaeagnus_angustifolia_newGene_885;Elaeagnus_angustifolia_newGene_468;Elaeagnus_angustifolia_newGene_3953;Elaeagnus_angustifolia_newGene_4102;Elaeagnus_angustifolia_newGene_808;Elaea…
Biological Process: lipid metabolic process (GO:0006629);	12	Elaeagnus_angustifolia_newGene_9579;Elaeagnus_angustifolia_newGene_7995;Elaeagnus_angustifolia_newGene_8246;Elaeagnus_angustifolia_newGene_5934;Elaeagnus_angustifolia_newGene_20;Elaeagnus_angustifolia_newGene_6749;Elaeagnus_angustifolia_newGene_5562;Elaeagnus_angustifolia_newGene_6745;Elaeagnus_angustifolia_newGene_4686;Elaeagnus_angustifolia_newGene_1872;Elaeagnus_angustifolia_newGene_10526;Elae…
Biological Process: positive regulation of GTPase activity (GO:0043547);	12	Elaeagnus_angustifolia_newGene_5529;Elaeagnus_angustifolia_newGene_2731;Elaeagnus_angustifolia_newGene_5416;Elaeagnus_angustifolia_newGene_8034;Elaeagnus_angustifolia_newGene_4496;Elaeagnus_angustifolia_newGene_9573;Elaeagnus_angustifolia_newGene_7390;Elaeagnus_angustifolia_newGene_7449;Elaeagnus_angustifolia_newGene_2732;Elaeagnus_angustifolia_newGene_9656;Elaeagnus_angustifolia_newGene_10648;El…
Biological Process: proteasome-mediated ubiquitin-dependent protein catabolic process (GO:0043161);	12	Elaeagnus_angustifolia_newGene_5544;Elaeagnus_angustifolia_newGene_4048;Elaeagnus_angustifolia_newGene_5329;Elaeagnus_angustifolia_newGene_267;Elaeagnus_angustifolia_newGene_8403;Elaeagnus_angustifolia_newGene_10407;Elaeagnus_angustifolia_newGene_2082;Elaeagnus_angustifolia_newGene_5897;Elaeagnus_angustifolia_newGene_5352;Elaeagnus_angustifolia_newGene_8547;Elaeagnus_angustifolia_newGene_2266;Ela…
Biological Process: proteolysis involved in cellular protein catabolic process (GO:0051603);	12	Elaeagnus_angustifolia_newGene_1105;Elaeagnus_angustifolia_newGene_315;Elaeagnus_angustifolia_newGene_337;Elaeagnus_angustifolia_newGene_8608;Elaeagnus_angustifolia_newGene_2276;Elaeagnus_angustifolia_newGene_3687;Elaeagnus_angustifolia_newGene_4835;Elaeagnus_angustifolia_newGene_3023;Elaeagnus_angustifolia_newGene_2275;Elaeagnus_angustifolia_newGene_3623;Elaeagnus_angustifolia_newGene_9657;Elaea…
Molecular Function: aspartic-type endopeptidase activity (GO:0004190);	12	Elaeagnus_angustifolia_newGene_7995;Elaeagnus_angustifolia_newGene_10500;Elaeagnus_angustifolia_newGene_1949;Elaeagnus_angustifolia_newGene_4820;Elaeagnus_angustifolia_newGene_2462;Elaeagnus_angustifolia_newGene_158;Elaeagnus_angustifolia_newGene_1765;Elaeagnus_angustifolia_newGene_222;Elaeagnus_angustifolia_newGene_5247;Elaeagnus_angustifolia_newGene_1080;Elaeagnus_angustifolia_newGene_518;Elaea…
Molecular Function: polysaccharide binding (GO:0030247);	12	Elaeagnus_angustifolia_newGene_1800;Elaeagnus_angustifolia_newGene_4428;Elaeagnus_angustifolia_newGene_2642;Elaeagnus_angustifolia_newGene_3118;Elaeagnus_angustifolia_newGene_2905;Elaeagnus_angustifolia_newGene_4931;Elaeagnus_angustifolia_newGene_10243;Elaeagnus_angustifolia_newGene_2414;Elaeagnus_angustifolia_newGene_2998;Elaeagnus_angustifolia_newGene_3195;Elaeagnus_angustifolia_newGene_8405;El…
Biological Process: multicellular organism development (GO:0007275);	11	Elaeagnus_angustifolia_newGene_942;Elaeagnus_angustifolia_newGene_3646;Elaeagnus_angustifolia_newGene_2409;Elaeagnus_angustifolia_newGene_6718;Elaeagnus_angustifolia_newGene_3673;Elaeagnus_angustifolia_newGene_10539;Elaeagnus_angustifolia_newGene_2468;Elaeagnus_angustifolia_newGene_1846;Elaeagnus_angustifolia_newGene_2211;Elaeagnus_angustifolia_newGene_659;Elaeagnus_angustifolia_newGene_3624
Biological Process: nucleic acid phosphodiester bond hydrolysis (GO:0090305);	11	Elaeagnus_angustifolia_newGene_4883;Elaeagnus_angustifolia_newGene_9390;Elaeagnus_angustifolia_newGene_3144;Elaeagnus_angustifolia_newGene_9614;Elaeagnus_angustifolia_newGene_8898;Elaeagnus_angustifolia_newGene_2436;Elaeagnus_angustifolia_newGene_9523;Elaeagnus_angustifolia_newGene_4796;Elaeagnus_angustifolia_newGene_3785;Elaeagnus_angustifolia_newGene_5025;Elaeagnus_angustifolia_newGene_9396
Biological Process: peptidyl-tyrosine phosphorylation (GO:0018108);	11	Elaeagnus_angustifolia_newGene_6232;Elaeagnus_angustifolia_newGene_941;Elaeagnus_angustifolia_newGene_9407;Elaeagnus_angustifolia_newGene_7051;Elaeagnus_angustifolia_newGene_7111;Elaeagnus_angustifolia_newGene_10317;Elaeagnus_angustifolia_newGene_915;Elaeagnus_angustifolia_newGene_4056;Elaeagnus_angustifolia_newGene_2277;Elaeagnus_angustifolia_newGene_10502;Elaeagnus_angustifolia_newGene_4353
Molecular Function: amino acid binding (GO:0016597);	11	Elaeagnus_angustifolia_newGene_8447;Elaeagnus_angustifolia_newGene_9836;Elaeagnus_angustifolia_newGene_7624;Elaeagnus_angustifolia_newGene_2705;Elaeagnus_angustifolia_newGene_1838;Elaeagnus_angustifolia_newGene_4619;Elaeagnus_angustifolia_newGene_4971;Elaeagnus_angustifolia_newGene_5120;Elaeagnus_angustifolia_newGene_4943;Elaeagnus_angustifolia_newGene_462;Elaeagnus_angustifolia_newGene_3617
Molecular Function: flavin adenine dinucleotide binding (GO:0050660);	11	Elaeagnus_angustifolia_newGene_7330;Elaeagnus_angustifolia_newGene_5754;Elaeagnus_angustifolia_newGene_9482;Elaeagnus_angustifolia_newGene_3711;Elaeagnus_angustifolia_newGene_3712;Elaeagnus_angustifolia_newGene_697;Elaeagnus_angustifolia_newGene_8437;Elaeagnus_angustifolia_newGene_1829;Elaeagnus_angustifolia_newGene_1830;Elaeagnus_angustifolia_newGene_3710;Elaeagnus_angustifolia_newGene_1107
Molecular Function: heterocyclic compound binding (GO:1901363);	11	Elaeagnus_angustifolia_newGene_1232;Elaeagnus_angustifolia_newGene_1155;Elaeagnus_angustifolia_newGene_4447;Elaeagnus_angustifolia_newGene_7553;Elaeagnus_angustifolia_newGene_127;Elaeagnus_angustifolia_newGene_4289;Elaeagnus_angustifolia_newGene_486;Elaeagnus_angustifolia_newGene_10219;Elaeagnus_angustifolia_newGene_8384;Elaeagnus_angustifolia_newGene_3540;Elaeagnus_angustifolia_newGene_10936
Molecular Function: hydrolase activity, acting on ester bonds (GO:0016788);	11	Elaeagnus_angustifolia_newGene_3794;Elaeagnus_angustifolia_newGene_3970;Elaeagnus_angustifolia_newGene_7081;Elaeagnus_angustifolia_newGene_5249;Elaeagnus_angustifolia_newGene_4817;Elaeagnus_angustifolia_newGene_4855;Elaeagnus_angustifolia_newGene_2032;Elaeagnus_angustifolia_newGene_9310;Elaeagnus_angustifolia_newGene_4049;Elaeagnus_angustifolia_newGene_2245;Elaeagnus_angustifolia_newGene_3659
Molecular Function: microtubule motor activity (GO:0003777);	11	Elaeagnus_angustifolia_newGene_3865;Elaeagnus_angustifolia_newGene_9540;Elaeagnus_angustifolia_newGene_5336;Elaeagnus_angustifolia_newGene_5282;Elaeagnus_angustifolia_newGene_4643;Elaeagnus_angustifolia_newGene_4780;Elaeagnus_angustifolia_newGene_751;Elaeagnus_angustifolia_newGene_4642;Elaeagnus_angustifolia_newGene_5283;Elaeagnus_angustifolia_newGene_7360;Elaeagnus_angustifolia_newGene_730
Molecular Function: organic cyclic compound binding (GO:0097159);	11	Elaeagnus_angustifolia_newGene_8384;Elaeagnus_angustifolia_newGene_10219;Elaeagnus_angustifolia_newGene_10936;Elaeagnus_angustifolia_newGene_3540;Elaeagnus_angustifolia_newGene_1155;Elaeagnus_angustifolia_newGene_1232;Elaeagnus_angustifolia_newGene_127;Elaeagnus_angustifolia_newGene_4289;Elaeagnus_angustifolia_newGene_486;Elaeagnus_angustifolia_newGene_4447;Elaeagnus_angustifolia_newGene_7553
Molecular Function: protein disulfide oxidoreductase activity (GO:0015035);	11	Elaeagnus_angustifolia_newGene_9397;Elaeagnus_angustifolia_newGene_2081;Elaeagnus_angustifolia_newGene_498;Elaeagnus_angustifolia_newGene_2908;Elaeagnus_angustifolia_newGene_3656;Elaeagnus_angustifolia_newGene_11572;Elaeagnus_angustifolia_newGene_10370;Elaeagnus_angustifolia_newGene_10580;Elaeagnus_angustifolia_newGene_9686;Elaeagnus_angustifolia_newGene_9715;Elaeagnus_angustifolia_newGene_5435
Molecular Function: rRNA binding (GO:0019843);	11	Elaeagnus_angustifolia_newGene_3018;Elaeagnus_angustifolia_newGene_3905;Elaeagnus_angustifolia_newGene_1153;Elaeagnus_angustifolia_newGene_4857;Elaeagnus_angustifolia_newGene_3707;Elaeagnus_angustifolia_newGene_7897;Elaeagnus_angustifolia_newGene_4608;Elaeagnus_angustifolia_newGene_1216;Elaeagnus_angustifolia_newGene_1797;Elaeagnus_angustifolia_newGene_7694;Elaeagnus_angustifolia_newGene_10504
Molecular Function: transition metal ion binding (GO:0046914);	11	Elaeagnus_angustifolia_newGene_1816;Elaeagnus_angustifolia_newGene_584;Elaeagnus_angustifolia_newGene_3596;Elaeagnus_angustifolia_newGene_9270;Elaeagnus_angustifolia_newGene_8742;Elaeagnus_angustifolia_newGene_5275;Elaeagnus_angustifolia_newGene_10627;Elaeagnus_angustifolia_newGene_3499;Elaeagnus_angustifolia_newGene_600;Elaeagnus_angustifolia_newGene_2660;Elaeagnus_angustifolia_newGene_3760
Molecular Function: ubiquitin protein ligase activity (GO:0061630);	11	Elaeagnus_angustifolia_newGene_267;Elaeagnus_angustifolia_newGene_9543;Elaeagnus_angustifolia_newGene_10407;Elaeagnus_angustifolia_newGene_8403;Elaeagnus_angustifolia_newGene_2082;Elaeagnus_angustifolia_newGene_5544;Elaeagnus_angustifolia_newGene_5329;Elaeagnus_angustifolia_newGene_1966;Elaeagnus_angustifolia_newGene_6462;Elaeagnus_angustifolia_newGene_4615;Elaeagnus_angustifolia_newGene_5352
Biological Process: DNA repair (GO:0006281);	10	Elaeagnus_angustifolia_newGene_6899;Elaeagnus_angustifolia_newGene_684;Elaeagnus_angustifolia_newGene_2507;Elaeagnus_angustifolia_newGene_4471;Elaeagnus_angustifolia_newGene_10657;Elaeagnus_angustifolia_newGene_7463;Elaeagnus_angustifolia_newGene_7909;Elaeagnus_angustifolia_newGene_11480;Elaeagnus_angustifolia_newGene_683;Elaeagnus_angustifolia_newGene_4796
Biological Process: flavonoid biosynthetic process (GO:0009813);	10	Elaeagnus_angustifolia_newGene_2729;Elaeagnus_angustifolia_newGene_409;Elaeagnus_angustifolia_newGene_3831;Elaeagnus_angustifolia_newGene_3837;Elaeagnus_angustifolia_newGene_5004;Elaeagnus_angustifolia_newGene_9758;Elaeagnus_angustifolia_newGene_2179;Elaeagnus_angustifolia_newGene_2593;Elaeagnus_angustifolia_newGene_2178;Elaeagnus_angustifolia_newGene_10240
Biological Process: negative regulation of catalytic activity (GO:0043086);	10	Elaeagnus_angustifolia_newGene_5666;Elaeagnus_angustifolia_newGene_9680;Elaeagnus_angustifolia_newGene_3902;Elaeagnus_angustifolia_newGene_7728;Elaeagnus_angustifolia_newGene_1845;Elaeagnus_angustifolia_newGene_2051;Elaeagnus_angustifolia_newGene_4205;Elaeagnus_angustifolia_newGene_4786;Elaeagnus_angustifolia_newGene_7482;Elaeagnus_angustifolia_newGene_10485
Biological Process: photosynthesis (GO:0015979);	10	Elaeagnus_angustifolia_newGene_4244;Elaeagnus_angustifolia_newGene_3941;Elaeagnus_angustifolia_newGene_102;Elaeagnus_angustifolia_newGene_2189;Elaeagnus_angustifolia_newGene_2190;Elaeagnus_angustifolia_newGene_3942;Elaeagnus_angustifolia_newGene_3233;Elaeagnus_angustifolia_newGene_2548;Elaeagnus_angustifolia_newGene_4370;Elaeagnus_angustifolia_newGene_1178
Biological Process: response to abscisic acid (GO:0009737);	10	Elaeagnus_angustifolia_newGene_3739;Elaeagnus_angustifolia_newGene_3366;Elaeagnus_angustifolia_newGene_7144;Elaeagnus_angustifolia_newGene_5659;Elaeagnus_angustifolia_newGene_4785;Elaeagnus_angustifolia_newGene_4758;Elaeagnus_angustifolia_newGene_5604;Elaeagnus_angustifolia_newGene_5780;Elaeagnus_angustifolia_newGene_1976;Elaeagnus_angustifolia_newGene_2303
Biological Process: response to light stimulus (GO:0009416);	10	Elaeagnus_angustifolia_newGene_4275;Elaeagnus_angustifolia_newGene_11544;Elaeagnus_angustifolia_newGene_10541;Elaeagnus_angustifolia_newGene_10380;Elaeagnus_angustifolia_newGene_2713;Elaeagnus_angustifolia_newGene_2916;Elaeagnus_angustifolia_newGene_10542;Elaeagnus_angustifolia_newGene_3918;Elaeagnus_angustifolia_newGene_2674;Elaeagnus_angustifolia_newGene_5471
Biological Process: tricarboxylic acid cycle (GO:0006099);	10	Elaeagnus_angustifolia_newGene_8497;Elaeagnus_angustifolia_newGene_4027;Elaeagnus_angustifolia_newGene_9755;Elaeagnus_angustifolia_newGene_10254;Elaeagnus_angustifolia_newGene_2362;Elaeagnus_angustifolia_newGene_5338;Elaeagnus_angustifolia_newGene_2220;Elaeagnus_angustifolia_newGene_1030;Elaeagnus_angustifolia_newGene_10194;Elaeagnus_angustifolia_newGene_8496
Cellular Component: mitochondrial matrix (GO:0005759);	10	Elaeagnus_angustifolia_newGene_9595;Elaeagnus_angustifolia_newGene_7330;Elaeagnus_angustifolia_newGene_1841;Elaeagnus_angustifolia_newGene_9482;Elaeagnus_angustifolia_newGene_4090;Elaeagnus_angustifolia_newGene_5312;Elaeagnus_angustifolia_newGene_2330;Elaeagnus_angustifolia_newGene_3257;Elaeagnus_angustifolia_newGene_6882;Elaeagnus_angustifolia_newGene_8077
Molecular Function: actin binding (GO:0003779);	10	Elaeagnus_angustifolia_newGene_4584;Elaeagnus_angustifolia_newGene_974;Elaeagnus_angustifolia_newGene_7113;Elaeagnus_angustifolia_newGene_9345;Elaeagnus_angustifolia_newGene_368;Elaeagnus_angustifolia_newGene_7268;Elaeagnus_angustifolia_newGene_3674;Elaeagnus_angustifolia_newGene_5059;Elaeagnus_angustifolia_newGene_4585;Elaeagnus_angustifolia_newGene_7264
Molecular Function: nucleotidyltransferase activity (GO:0016779);	10	Elaeagnus_angustifolia_newGene_9836;Elaeagnus_angustifolia_newGene_8447;Elaeagnus_angustifolia_newGene_7624;Elaeagnus_angustifolia_newGene_1838;Elaeagnus_angustifolia_newGene_339;Elaeagnus_angustifolia_newGene_6451;Elaeagnus_angustifolia_newGene_4943;Elaeagnus_angustifolia_newGene_6450;Elaeagnus_angustifolia_newGene_5735;Elaeagnus_angustifolia_newGene_3617
Molecular Function: peptidase activity (GO:0008233);	10	Elaeagnus_angustifolia_newGene_10611;Elaeagnus_angustifolia_newGene_5808;Elaeagnus_angustifolia_newGene_2490;Elaeagnus_angustifolia_newGene_7431;Elaeagnus_angustifolia_newGene_7866;Elaeagnus_angustifolia_newGene_10051;Elaeagnus_angustifolia_newGene_9664;Elaeagnus_angustifolia_newGene_4999;Elaeagnus_angustifolia_newGene_10669;Elaeagnus_angustifolia_newGene_10642
Molecular Function: protein heterodimerization activity (GO:0046982);	10	Elaeagnus_angustifolia_newGene_4797;Elaeagnus_angustifolia_newGene_9577;Elaeagnus_angustifolia_newGene_1231;Elaeagnus_angustifolia_newGene_4613;Elaeagnus_angustifolia_newGene_7429;Elaeagnus_angustifolia_newGene_9463;Elaeagnus_angustifolia_newGene_3981;Elaeagnus_angustifolia_newGene_3768;Elaeagnus_angustifolia_newGene_7960;Elaeagnus_angustifolia_newGene_5109
Molecular Function: transferase activity, transferring acyl groups other than amino-acyl groups (GO:0016747);	10	Elaeagnus_angustifolia_newGene_5123;Elaeagnus_angustifolia_newGene_3202;Elaeagnus_angustifolia_newGene_4395;Elaeagnus_angustifolia_newGene_3023;Elaeagnus_angustifolia_newGene_7464;Elaeagnus_angustifolia_newGene_9675;Elaeagnus_angustifolia_newGene_1239;Elaeagnus_angustifolia_newGene_219;Elaeagnus_angustifolia_newGene_5193;Elaeagnus_angustifolia_newGene_10492
Biological Process: auxin-activated signaling pathway (GO:0009734);	9	Elaeagnus_angustifolia_newGene_10157;Elaeagnus_angustifolia_newGene_723;Elaeagnus_angustifolia_newGene_10160;Elaeagnus_angustifolia_newGene_7409;Elaeagnus_angustifolia_newGene_9947;Elaeagnus_angustifolia_newGene_7327;Elaeagnus_angustifolia_newGene_9602;Elaeagnus_angustifolia_newGene_5612;Elaeagnus_angustifolia_newGene_3280
Biological Process: carbohydrate transport (GO:0008643);	9	Elaeagnus_angustifolia_newGene_3738;Elaeagnus_angustifolia_newGene_2006;Elaeagnus_angustifolia_newGene_1836;Elaeagnus_angustifolia_newGene_7317;Elaeagnus_angustifolia_newGene_10309;Elaeagnus_angustifolia_newGene_2391;Elaeagnus_angustifolia_newGene_5496;Elaeagnus_angustifolia_newGene_5836;Elaeagnus_angustifolia_newGene_9474
Biological Process: glycerol ether metabolic process (GO:0006662);	9	Elaeagnus_angustifolia_newGene_9715;Elaeagnus_angustifolia_newGene_9686;Elaeagnus_angustifolia_newGene_3656;Elaeagnus_angustifolia_newGene_498;Elaeagnus_angustifolia_newGene_11572;Elaeagnus_angustifolia_newGene_2908;Elaeagnus_angustifolia_newGene_10370;Elaeagnus_angustifolia_newGene_10580;Elaeagnus_angustifolia_newGene_9397
Biological Process: nucleosome assembly (GO:0006334);	9	Elaeagnus_angustifolia_newGene_4042;Elaeagnus_angustifolia_newGene_1273;Elaeagnus_angustifolia_newGene_5882;Elaeagnus_angustifolia_newGene_7153;Elaeagnus_angustifolia_newGene_4544;Elaeagnus_angustifolia_newGene_4041;Elaeagnus_angustifolia_newGene_5704;Elaeagnus_angustifolia_newGene_3250;Elaeagnus_angustifolia_newGene_9378
Biological Process: protein catabolic process (GO:0030163);	9	Elaeagnus_angustifolia_newGene_10642;Elaeagnus_angustifolia_newGene_4999;Elaeagnus_angustifolia_newGene_7995;Elaeagnus_angustifolia_newGene_5734;Elaeagnus_angustifolia_newGene_8080;Elaeagnus_angustifolia_newGene_1765;Elaeagnus_angustifolia_newGene_7431;Elaeagnus_angustifolia_newGene_7866;Elaeagnus_angustifolia_newGene_158
Biological Process: protein peptidyl-prolyl isomerization (GO:0000413);	9	Elaeagnus_angustifolia_newGene_5783;Elaeagnus_angustifolia_newGene_2457;Elaeagnus_angustifolia_newGene_4502;Elaeagnus_angustifolia_newGene_5210;Elaeagnus_angustifolia_newGene_3638;Elaeagnus_angustifolia_newGene_5708;Elaeagnus_angustifolia_newGene_8247;Elaeagnus_angustifolia_newGene_2994;Elaeagnus_angustifolia_newGene_4503
Biological Process: protein polyubiquitination (GO:0000209);	9	Elaeagnus_angustifolia_newGene_4615;Elaeagnus_angustifolia_newGene_1966;Elaeagnus_angustifolia_newGene_5708;Elaeagnus_angustifolia_newGene_2082;Elaeagnus_angustifolia_newGene_267;Elaeagnus_angustifolia_newGene_8403;Elaeagnus_angustifolia_newGene_9543;Elaeagnus_angustifolia_newGene_5329;Elaeagnus_angustifolia_newGene_5544
Biological Process: regulation of cellular process (GO:0050794);	9	Elaeagnus_angustifolia_newGene_8508;Elaeagnus_angustifolia_newGene_3366;Elaeagnus_angustifolia_newGene_8474;Elaeagnus_angustifolia_newGene_2475;Elaeagnus_angustifolia_newGene_2769;Elaeagnus_angustifolia_newGene_9477;Elaeagnus_angustifolia_newGene_7318;Elaeagnus_angustifolia_newGene_4231;Elaeagnus_angustifolia_newGene_4230
Biological Process: translational elongation (GO:0006414);	9	Elaeagnus_angustifolia_newGene_8528;Elaeagnus_angustifolia_newGene_4271;Elaeagnus_angustifolia_newGene_4516;Elaeagnus_angustifolia_newGene_2635;Elaeagnus_angustifolia_newGene_339;Elaeagnus_angustifolia_newGene_7447;Elaeagnus_angustifolia_newGene_5273;Elaeagnus_angustifolia_newGene_4909;Elaeagnus_angustifolia_newGene_10075
Biological Process: ubiquitin-dependent protein catabolic process (GO:0006511);	9	Elaeagnus_angustifolia_newGene_6459;Elaeagnus_angustifolia_newGene_5898;Elaeagnus_angustifolia_newGene_613;Elaeagnus_angustifolia_newGene_4496;Elaeagnus_angustifolia_newGene_5549;Elaeagnus_angustifolia_newGene_4125;Elaeagnus_angustifolia_newGene_11534;Elaeagnus_angustifolia_newGene_4516;Elaeagnus_angustifolia_newGene_8266
Cellular Component: chloroplast thylakoid (GO:0009534);	9	Elaeagnus_angustifolia_newGene_5006;Elaeagnus_angustifolia_newGene_2350;Elaeagnus_angustifolia_newGene_5626;Elaeagnus_angustifolia_newGene_8467;Elaeagnus_angustifolia_newGene_4223;Elaeagnus_angustifolia_newGene_6652;Elaeagnus_angustifolia_newGene_5668;Elaeagnus_angustifolia_newGene_5007;Elaeagnus_angustifolia_newGene_5068
Cellular Component: intracellular ribonucleoprotein complex (GO:0030529);	9	Elaeagnus_angustifolia_newGene_2756;Elaeagnus_angustifolia_newGene_1192;Elaeagnus_angustifolia_newGene_1154;Elaeagnus_angustifolia_newGene_4086;Elaeagnus_angustifolia_newGene_8386;Elaeagnus_angustifolia_newGene_5110;Elaeagnus_angustifolia_newGene_5226;Elaeagnus_angustifolia_newGene_10513;Elaeagnus_angustifolia_newGene_2285
Molecular Function: NAD binding (GO:0051287);	9	Elaeagnus_angustifolia_newGene_3207;Elaeagnus_angustifolia_newGene_4581;Elaeagnus_angustifolia_newGene_4027;Elaeagnus_angustifolia_newGene_4582;Elaeagnus_angustifolia_newGene_119;Elaeagnus_angustifolia_newGene_1876;Elaeagnus_angustifolia_newGene_3032;Elaeagnus_angustifolia_newGene_5502;Elaeagnus_angustifolia_newGene_2220
Molecular Function: dioxygenase activity (GO:0051213);	9	Elaeagnus_angustifolia_newGene_3966;Elaeagnus_angustifolia_newGene_4158;Elaeagnus_angustifolia_newGene_3110;Elaeagnus_angustifolia_newGene_3086;Elaeagnus_angustifolia_newGene_7322;Elaeagnus_angustifolia_newGene_5103;Elaeagnus_angustifolia_newGene_78;Elaeagnus_angustifolia_newGene_5401;Elaeagnus_angustifolia_newGene_10657
Molecular Function: peptidyl-prolyl cis-trans isomerase activity (GO:0003755);	9	Elaeagnus_angustifolia_newGene_5210;Elaeagnus_angustifolia_newGene_4502;Elaeagnus_angustifolia_newGene_2457;Elaeagnus_angustifolia_newGene_5783;Elaeagnus_angustifolia_newGene_2994;Elaeagnus_angustifolia_newGene_4503;Elaeagnus_angustifolia_newGene_8247;Elaeagnus_angustifolia_newGene_5708;Elaeagnus_angustifolia_newGene_3638
Molecular Function: phosphoprotein phosphatase activity (GO:0004721);	9	Elaeagnus_angustifolia_newGene_4789;Elaeagnus_angustifolia_newGene_941;Elaeagnus_angustifolia_newGene_8127;Elaeagnus_angustifolia_newGene_4895;Elaeagnus_angustifolia_newGene_3365;Elaeagnus_angustifolia_newGene_4188;Elaeagnus_angustifolia_newGene_3267;Elaeagnus_angustifolia_newGene_3366;Elaeagnus_angustifolia_newGene_2709
Molecular Function: pyridoxal phosphate binding (GO:0030170);	9	Elaeagnus_angustifolia_newGene_9572;Elaeagnus_angustifolia_newGene_10645;Elaeagnus_angustifolia_newGene_8216;Elaeagnus_angustifolia_newGene_3727;Elaeagnus_angustifolia_newGene_10456;Elaeagnus_angustifolia_newGene_9571;Elaeagnus_angustifolia_newGene_3814;Elaeagnus_angustifolia_newGene_10593;Elaeagnus_angustifolia_newGene_2222
Biological Process: cell division (GO:0051301);	8	Elaeagnus_angustifolia_newGene_4681;Elaeagnus_angustifolia_newGene_7559;Elaeagnus_angustifolia_newGene_5808;Elaeagnus_angustifolia_newGene_8425;Elaeagnus_angustifolia_newGene_4507;Elaeagnus_angustifolia_newGene_6447;Elaeagnus_angustifolia_newGene_4074;Elaeagnus_angustifolia_newGene_5229
Biological Process: cell wall modification (GO:0042545);	8	Elaeagnus_angustifolia_newGene_9680;Elaeagnus_angustifolia_newGene_7728;Elaeagnus_angustifolia_newGene_905;Elaeagnus_angustifolia_newGene_5666;Elaeagnus_angustifolia_newGene_7482;Elaeagnus_angustifolia_newGene_10485;Elaeagnus_angustifolia_newGene_9769;Elaeagnus_angustifolia_newGene_4786
Biological Process: defense response (GO:0006952);	8	Elaeagnus_angustifolia_newGene_3487;Elaeagnus_angustifolia_newGene_2461;Elaeagnus_angustifolia_newGene_4487;Elaeagnus_angustifolia_newGene_10958;Elaeagnus_angustifolia_newGene_9640;Elaeagnus_angustifolia_newGene_3138;Elaeagnus_angustifolia_newGene_7750;Elaeagnus_angustifolia_newGene_3491
Biological Process: embryo development ending in seed dormancy (GO:0009793);	8	Elaeagnus_angustifolia_newGene_2303;Elaeagnus_angustifolia_newGene_2831;Elaeagnus_angustifolia_newGene_10236;Elaeagnus_angustifolia_newGene_7464;Elaeagnus_angustifolia_newGene_259;Elaeagnus_angustifolia_newGene_2830;Elaeagnus_angustifolia_newGene_9675;Elaeagnus_angustifolia_newGene_5323
Biological Process: hydrogen ion transmembrane transport (GO:1902600);	8	Elaeagnus_angustifolia_newGene_4185;Elaeagnus_angustifolia_newGene_268;Elaeagnus_angustifolia_newGene_1780;Elaeagnus_angustifolia_newGene_9590;Elaeagnus_angustifolia_newGene_546;Elaeagnus_angustifolia_newGene_9405;Elaeagnus_angustifolia_newGene_6851;Elaeagnus_angustifolia_newGene_2467
Biological Process: mRNA splicing, via spliceosome (GO:0000398);	8	Elaeagnus_angustifolia_newGene_1007;Elaeagnus_angustifolia_newGene_7745;Elaeagnus_angustifolia_newGene_10513;Elaeagnus_angustifolia_newGene_5824;Elaeagnus_angustifolia_newGene_36;Elaeagnus_angustifolia_newGene_4489;Elaeagnus_angustifolia_newGene_37;Elaeagnus_angustifolia_newGene_9447
Biological Process: phosphorelay signal transduction system (GO:0000160);	8	Elaeagnus_angustifolia_newGene_4727;Elaeagnus_angustifolia_newGene_4225;Elaeagnus_angustifolia_newGene_5;Elaeagnus_angustifolia_newGene_2893;Elaeagnus_angustifolia_newGene_2812;Elaeagnus_angustifolia_newGene_10537;Elaeagnus_angustifolia_newGene_3036;Elaeagnus_angustifolia_newGene_239
Biological Process: primary metabolic process (GO:0044238);	8	Elaeagnus_angustifolia_newGene_10269;Elaeagnus_angustifolia_newGene_8028;Elaeagnus_angustifolia_newGene_5233;Elaeagnus_angustifolia_newGene_8508;Elaeagnus_angustifolia_newGene_6336;Elaeagnus_angustifolia_newGene_10556;Elaeagnus_angustifolia_newGene_8298;Elaeagnus_angustifolia_newGene_8474
Biological Process: protein glycosylation (GO:0006486);	8	Elaeagnus_angustifolia_newGene_3573;Elaeagnus_angustifolia_newGene_2587;Elaeagnus_angustifolia_newGene_11580;Elaeagnus_angustifolia_newGene_6902;Elaeagnus_angustifolia_newGene_2503;Elaeagnus_angustifolia_newGene_2904;Elaeagnus_angustifolia_newGene_10597;Elaeagnus_angustifolia_newGene_6572
Biological Process: secondary metabolite biosynthetic process (GO:0044550);	8	Elaeagnus_angustifolia_newGene_3610;Elaeagnus_angustifolia_newGene_1834;Elaeagnus_angustifolia_newGene_4127;Elaeagnus_angustifolia_newGene_9152;Elaeagnus_angustifolia_newGene_6846;Elaeagnus_angustifolia_newGene_5632;Elaeagnus_angustifolia_newGene_2481;Elaeagnus_angustifolia_newGene_4126
Biological Process: signal transduction (GO:0007165);	8	Elaeagnus_angustifolia_newGene_4733;Elaeagnus_angustifolia_newGene_4868;Elaeagnus_angustifolia_newGene_2468;Elaeagnus_angustifolia_newGene_1187;Elaeagnus_angustifolia_newGene_3975;Elaeagnus_angustifolia_newGene_942;Elaeagnus_angustifolia_newGene_7790;Elaeagnus_angustifolia_newGene_7781
Biological Process: single-organism process (GO:0044699);	8	Elaeagnus_angustifolia_newGene_10383;Elaeagnus_angustifolia_newGene_1824;Elaeagnus_angustifolia_newGene_11536;Elaeagnus_angustifolia_newGene_8482;Elaeagnus_angustifolia_newGene_4665;Elaeagnus_angustifolia_newGene_7757;Elaeagnus_angustifolia_newGene_9651;Elaeagnus_angustifolia_newGene_3366
Biological Process: xyloglucan metabolic process (GO:0010411);	8	Elaeagnus_angustifolia_newGene_905;Elaeagnus_angustifolia_newGene_2104;Elaeagnus_angustifolia_newGene_32;Elaeagnus_angustifolia_newGene_2885;Elaeagnus_angustifolia_newGene_2208;Elaeagnus_angustifolia_newGene_5039;Elaeagnus_angustifolia_newGene_4241;Elaeagnus_angustifolia_newGene_3947
Cellular Component: nucleosome (GO:0000786);	8	Elaeagnus_angustifolia_newGene_5704;Elaeagnus_angustifolia_newGene_4544;Elaeagnus_angustifolia_newGene_4041;Elaeagnus_angustifolia_newGene_5882;Elaeagnus_angustifolia_newGene_4042;Elaeagnus_angustifolia_newGene_4797;Elaeagnus_angustifolia_newGene_7429;Elaeagnus_angustifolia_newGene_3250
Cellular Component: peroxisome (GO:0005777);	8	Elaeagnus_angustifolia_newGene_1856;Elaeagnus_angustifolia_newGene_8565;Elaeagnus_angustifolia_newGene_3023;Elaeagnus_angustifolia_newGene_9280;Elaeagnus_angustifolia_newGene_9055;Elaeagnus_angustifolia_newGene_9489;Elaeagnus_angustifolia_newGene_8117;Elaeagnus_angustifolia_newGene_7728
Cellular Component: plastoglobule (GO:0010287);	8	Elaeagnus_angustifolia_newGene_10542;Elaeagnus_angustifolia_newGene_2713;Elaeagnus_angustifolia_newGene_3004;Elaeagnus_angustifolia_newGene_10213;Elaeagnus_angustifolia_newGene_5068;Elaeagnus_angustifolia_newGene_1186;Elaeagnus_angustifolia_newGene_2187;Elaeagnus_angustifolia_newGene_10541
Cellular Component: proteasome complex (GO:0000502);	8	Elaeagnus_angustifolia_newGene_7866;Elaeagnus_angustifolia_newGene_4435;Elaeagnus_angustifolia_newGene_10400;Elaeagnus_angustifolia_newGene_4048;Elaeagnus_angustifolia_newGene_8368;Elaeagnus_angustifolia_newGene_10390;Elaeagnus_angustifolia_newGene_9804;Elaeagnus_angustifolia_newGene_2266
Molecular Function: 2 iron, 2 sulfur cluster binding (GO:0051537);	8	Elaeagnus_angustifolia_newGene_268;Elaeagnus_angustifolia_newGene_3941;Elaeagnus_angustifolia_newGene_2330;Elaeagnus_angustifolia_newGene_2362;Elaeagnus_angustifolia_newGene_3942;Elaeagnus_angustifolia_newGene_4885;Elaeagnus_angustifolia_newGene_1030;Elaeagnus_angustifolia_newGene_4090
Molecular Function: chromatin binding (GO:0003682);	8	Elaeagnus_angustifolia_newGene_485;Elaeagnus_angustifolia_newGene_10410;Elaeagnus_angustifolia_newGene_11590;Elaeagnus_angustifolia_newGene_2898;Elaeagnus_angustifolia_newGene_3478;Elaeagnus_angustifolia_newGene_4929;Elaeagnus_angustifolia_newGene_10409;Elaeagnus_angustifolia_newGene_4892
Molecular Function: protein transporter activity (GO:0008565);	8	Elaeagnus_angustifolia_newGene_4711;Elaeagnus_angustifolia_newGene_638;Elaeagnus_angustifolia_newGene_4549;Elaeagnus_angustifolia_newGene_4776;Elaeagnus_angustifolia_newGene_8064;Elaeagnus_angustifolia_newGene_4511;Elaeagnus_angustifolia_newGene_8254;Elaeagnus_angustifolia_newGene_8108
Biological Process: cell wall biogenesis (GO:0042546);	7	Elaeagnus_angustifolia_newGene_32;Elaeagnus_angustifolia_newGene_2104;Elaeagnus_angustifolia_newGene_3947;Elaeagnus_angustifolia_newGene_905;Elaeagnus_angustifolia_newGene_4241;Elaeagnus_angustifolia_newGene_5039;Elaeagnus_angustifolia_newGene_2208
Biological Process: flavonoid glucuronidation (GO:0052696);	7	Elaeagnus_angustifolia_newGene_3831;Elaeagnus_angustifolia_newGene_3837;Elaeagnus_angustifolia_newGene_2178;Elaeagnus_angustifolia_newGene_5004;Elaeagnus_angustifolia_newGene_409;Elaeagnus_angustifolia_newGene_2179;Elaeagnus_angustifolia_newGene_2729
Biological Process: iron-sulfur cluster assembly (GO:0016226);	7	Elaeagnus_angustifolia_newGene_4090;Elaeagnus_angustifolia_newGene_8241;Elaeagnus_angustifolia_newGene_1841;Elaeagnus_angustifolia_newGene_5116;Elaeagnus_angustifolia_newGene_9585;Elaeagnus_angustifolia_newGene_2330;Elaeagnus_angustifolia_newGene_2147
Biological Process: rRNA processing (GO:0006364);	7	Elaeagnus_angustifolia_newGene_10043;Elaeagnus_angustifolia_newGene_9718;Elaeagnus_angustifolia_newGene_3905;Elaeagnus_angustifolia_newGene_2167;Elaeagnus_angustifolia_newGene_1896;Elaeagnus_angustifolia_newGene_2534;Elaeagnus_angustifolia_newGene_7518
Biological Process: regulation of transcription from RNA polymerase II promoter (GO:0006357);	7	Elaeagnus_angustifolia_newGene_9008;Elaeagnus_angustifolia_newGene_2584;Elaeagnus_angustifolia_newGene_1904;Elaeagnus_angustifolia_newGene_2898;Elaeagnus_angustifolia_newGene_6728;Elaeagnus_angustifolia_newGene_11590;Elaeagnus_angustifolia_newGene_2621
Biological Process: response to stimulus (GO:0050896);	7	Elaeagnus_angustifolia_newGene_7757;Elaeagnus_angustifolia_newGene_10658;Elaeagnus_angustifolia_newGene_2166;Elaeagnus_angustifolia_newGene_10258;Elaeagnus_angustifolia_newGene_5190;Elaeagnus_angustifolia_newGene_10522;Elaeagnus_angustifolia_newGene_295
Biological Process: zinc II ion transmembrane transport (GO:0071577);	7	Elaeagnus_angustifolia_newGene_2968;Elaeagnus_angustifolia_newGene_4692;Elaeagnus_angustifolia_newGene_2426;Elaeagnus_angustifolia_newGene_4000;Elaeagnus_angustifolia_newGene_2177;Elaeagnus_angustifolia_newGene_10292;Elaeagnus_angustifolia_newGene_3193
Cellular Component: endomembrane system (GO:0012505);	7	Elaeagnus_angustifolia_newGene_1001;Elaeagnus_angustifolia_newGene_5514;Elaeagnus_angustifolia_newGene_5513;Elaeagnus_angustifolia_newGene_897;Elaeagnus_angustifolia_newGene_8437;Elaeagnus_angustifolia_newGene_2173;Elaeagnus_angustifolia_newGene_4240
Cellular Component: mitochondrial respiratory chain complex I (GO:0005747);	7	Elaeagnus_angustifolia_newGene_3097;Elaeagnus_angustifolia_newGene_4096;Elaeagnus_angustifolia_newGene_603;Elaeagnus_angustifolia_newGene_94;Elaeagnus_angustifolia_newGene_4032;Elaeagnus_angustifolia_newGene_4054;Elaeagnus_angustifolia_newGene_8841
Cellular Component: nuclear pore (GO:0005643);	7	Elaeagnus_angustifolia_newGene_10547;Elaeagnus_angustifolia_newGene_9765;Elaeagnus_angustifolia_newGene_4776;Elaeagnus_angustifolia_newGene_8064;Elaeagnus_angustifolia_newGene_7555;Elaeagnus_angustifolia_newGene_6170;Elaeagnus_angustifolia_newGene_7395
Cellular Component: small-subunit processome (GO:0032040);	7	Elaeagnus_angustifolia_newGene_2534;Elaeagnus_angustifolia_newGene_1896;Elaeagnus_angustifolia_newGene_1007;Elaeagnus_angustifolia_newGene_2265;Elaeagnus_angustifolia_newGene_5557;Elaeagnus_angustifolia_newGene_340;Elaeagnus_angustifolia_newGene_3905
Cellular Component: thylakoid (GO:0009579);	7	Elaeagnus_angustifolia_newGene_4267;Elaeagnus_angustifolia_newGene_9479;Elaeagnus_angustifolia_newGene_10669;Elaeagnus_angustifolia_newGene_10449;Elaeagnus_angustifolia_newGene_2149;Elaeagnus_angustifolia_newGene_7895;Elaeagnus_angustifolia_newGene_47
Molecular Function: ATPase activity, coupled to transmembrane movement of substances (GO:0042626);	7	Elaeagnus_angustifolia_newGene_9611;Elaeagnus_angustifolia_newGene_7417;Elaeagnus_angustifolia_newGene_2214;Elaeagnus_angustifolia_newGene_3127;Elaeagnus_angustifolia_newGene_5482;Elaeagnus_angustifolia_newGene_4978;Elaeagnus_angustifolia_newGene_11374
Molecular Function: SNAP receptor activity (GO:0005484);	7	Elaeagnus_angustifolia_newGene_6895;Elaeagnus_angustifolia_newGene_4181;Elaeagnus_angustifolia_newGene_4240;Elaeagnus_angustifolia_newGene_183;Elaeagnus_angustifolia_newGene_5253;Elaeagnus_angustifolia_newGene_897;Elaeagnus_angustifolia_newGene_6741
Molecular Function: aspartyl esterase activity (GO:0045330);	7	Elaeagnus_angustifolia_newGene_9680;Elaeagnus_angustifolia_newGene_7482;Elaeagnus_angustifolia_newGene_7728;Elaeagnus_angustifolia_newGene_10485;Elaeagnus_angustifolia_newGene_5666;Elaeagnus_angustifolia_newGene_9769;Elaeagnus_angustifolia_newGene_4786
Molecular Function: cysteine-type endopeptidase activity (GO:0004197);	7	Elaeagnus_angustifolia_newGene_2275;Elaeagnus_angustifolia_newGene_3623;Elaeagnus_angustifolia_newGene_315;Elaeagnus_angustifolia_newGene_2276;Elaeagnus_angustifolia_newGene_8608;Elaeagnus_angustifolia_newGene_3687;Elaeagnus_angustifolia_newGene_4053
Molecular Function: manganese ion binding (GO:0030145);	7	Elaeagnus_angustifolia_newGene_2986;Elaeagnus_angustifolia_newGene_4738;Elaeagnus_angustifolia_newGene_102;Elaeagnus_angustifolia_newGene_9414;Elaeagnus_angustifolia_newGene_7202;Elaeagnus_angustifolia_newGene_7954;Elaeagnus_angustifolia_newGene_8055
Molecular Function: metalloendopeptidase activity (GO:0004222);	7	Elaeagnus_angustifolia_newGene_7255;Elaeagnus_angustifolia_newGene_4507;Elaeagnus_angustifolia_newGene_9675;Elaeagnus_angustifolia_newGene_4119;Elaeagnus_angustifolia_newGene_9424;Elaeagnus_angustifolia_newGene_7464;Elaeagnus_angustifolia_newGene_7820
Molecular Function: pectinesterase activity (GO:0030599);	7	Elaeagnus_angustifolia_newGene_4786;Elaeagnus_angustifolia_newGene_9769;Elaeagnus_angustifolia_newGene_5666;Elaeagnus_angustifolia_newGene_10485;Elaeagnus_angustifolia_newGene_7728;Elaeagnus_angustifolia_newGene_7482;Elaeagnus_angustifolia_newGene_9680
Molecular Function: protein homodimerization activity (GO:0042803);	7	Elaeagnus_angustifolia_newGene_7559;Elaeagnus_angustifolia_newGene_4785;Elaeagnus_angustifolia_newGene_3032;Elaeagnus_angustifolia_newGene_4004;Elaeagnus_angustifolia_newGene_1077;Elaeagnus_angustifolia_newGene_3631;Elaeagnus_angustifolia_newGene_2710
Molecular Function: quinone binding (GO:0048038);	7	Elaeagnus_angustifolia_newGene_1842;Elaeagnus_angustifolia_newGene_10188;Elaeagnus_angustifolia_newGene_6966;Elaeagnus_angustifolia_newGene_6987;Elaeagnus_angustifolia_newGene_3236;Elaeagnus_angustifolia_newGene_9244;Elaeagnus_angustifolia_newGene_9248
Molecular Function: transferase activity, transferring hexosyl groups (GO:0016758);	7	Elaeagnus_angustifolia_newGene_2440;Elaeagnus_angustifolia_newGene_4151;Elaeagnus_angustifolia_newGene_3831;Elaeagnus_angustifolia_newGene_410;Elaeagnus_angustifolia_newGene_6569;Elaeagnus_angustifolia_newGene_7947;Elaeagnus_angustifolia_newGene_3837
Molecular Function: translation elongation factor activity (GO:0003746);	7	Elaeagnus_angustifolia_newGene_10075;Elaeagnus_angustifolia_newGene_4909;Elaeagnus_angustifolia_newGene_5273;Elaeagnus_angustifolia_newGene_7447;Elaeagnus_angustifolia_newGene_339;Elaeagnus_angustifolia_newGene_8528;Elaeagnus_angustifolia_newGene_4516
Molecular Function: transmembrane transporter activity (GO:0022857);	7	Elaeagnus_angustifolia_newGene_10181;Elaeagnus_angustifolia_newGene_2556;Elaeagnus_angustifolia_newGene_10481;Elaeagnus_angustifolia_newGene_2008;Elaeagnus_angustifolia_newGene_5653;Elaeagnus_angustifolia_newGene_3417;Elaeagnus_angustifolia_newGene_1858
Molecular Function: ubiquitin protein ligase binding (GO:0031625);	7	Elaeagnus_angustifolia_newGene_11534;Elaeagnus_angustifolia_newGene_8407;Elaeagnus_angustifolia_newGene_6459;Elaeagnus_angustifolia_newGene_5544;Elaeagnus_angustifolia_newGene_6462;Elaeagnus_angustifolia_newGene_9543;Elaeagnus_angustifolia_newGene_1966
Molecular Function: xyloglucan:xyloglucosyl transferase activity (GO:0016762);	7	Elaeagnus_angustifolia_newGene_32;Elaeagnus_angustifolia_newGene_2104;Elaeagnus_angustifolia_newGene_4241;Elaeagnus_angustifolia_newGene_905;Elaeagnus_angustifolia_newGene_2208;Elaeagnus_angustifolia_newGene_5039;Elaeagnus_angustifolia_newGene_3947
Molecular Function: zinc ion transmembrane transporter activity (GO:0005385);	7	Elaeagnus_angustifolia_newGene_2968;Elaeagnus_angustifolia_newGene_4692;Elaeagnus_angustifolia_newGene_2426;Elaeagnus_angustifolia_newGene_4000;Elaeagnus_angustifolia_newGene_2177;Elaeagnus_angustifolia_newGene_3193;Elaeagnus_angustifolia_newGene_10292
Biological Process: DNA duplex unwinding (GO:0032508);	6	Elaeagnus_angustifolia_newGene_4471;Elaeagnus_angustifolia_newGene_9641;Elaeagnus_angustifolia_newGene_7908;Elaeagnus_angustifolia_newGene_2213;Elaeagnus_angustifolia_newGene_7909;Elaeagnus_angustifolia_newGene_259
Biological Process: DNA recombination (GO:0006310);	6	Elaeagnus_angustifolia_newGene_683;Elaeagnus_angustifolia_newGene_6061;Elaeagnus_angustifolia_newGene_10169;Elaeagnus_angustifolia_newGene_4471;Elaeagnus_angustifolia_newGene_684;Elaeagnus_angustifolia_newGene_6435
Biological Process: DNA replication (GO:0006260);	6	Elaeagnus_angustifolia_newGene_4471;Elaeagnus_angustifolia_newGene_684;Elaeagnus_angustifolia_newGene_425;Elaeagnus_angustifolia_newGene_683;Elaeagnus_angustifolia_newGene_7909;Elaeagnus_angustifolia_newGene_2213
Biological Process: ER to Golgi vesicle-mediated transport (GO:0006888);	6	Elaeagnus_angustifolia_newGene_515;Elaeagnus_angustifolia_newGene_7484;Elaeagnus_angustifolia_newGene_1861;Elaeagnus_angustifolia_newGene_8034;Elaeagnus_angustifolia_newGene_8320;Elaeagnus_angustifolia_newGene_7372
Biological Process: RNA phosphodiester bond hydrolysis, endonucleolytic (GO:0090502);	6	Elaeagnus_angustifolia_newGene_9610;Elaeagnus_angustifolia_newGene_1350;Elaeagnus_angustifolia_newGene_4617;Elaeagnus_angustifolia_newGene_3825;Elaeagnus_angustifolia_newGene_11521;Elaeagnus_angustifolia_newGene_1054
Biological Process: amino acid transmembrane transport (GO:0003333);	6	Elaeagnus_angustifolia_newGene_9499;Elaeagnus_angustifolia_newGene_140;Elaeagnus_angustifolia_newGene_7001;Elaeagnus_angustifolia_newGene_2358;Elaeagnus_angustifolia_newGene_1963;Elaeagnus_angustifolia_newGene_8680
Biological Process: brassinosteroid biosynthetic process (GO:0016132);	6	Elaeagnus_angustifolia_newGene_2169;Elaeagnus_angustifolia_newGene_2211;Elaeagnus_angustifolia_newGene_3673;Elaeagnus_angustifolia_newGene_3646;Elaeagnus_angustifolia_newGene_3990;Elaeagnus_angustifolia_newGene_2170
Biological Process: brassinosteroid homeostasis (GO:0010268);	6	Elaeagnus_angustifolia_newGene_2211;Elaeagnus_angustifolia_newGene_3673;Elaeagnus_angustifolia_newGene_3646;Elaeagnus_angustifolia_newGene_3990;Elaeagnus_angustifolia_newGene_2170;Elaeagnus_angustifolia_newGene_7433
Biological Process: cellular protein metabolic process (GO:0044267);	6	Elaeagnus_angustifolia_newGene_4866;Elaeagnus_angustifolia_newGene_192;Elaeagnus_angustifolia_newGene_1902;Elaeagnus_angustifolia_newGene_5294;Elaeagnus_angustifolia_newGene_10539;Elaeagnus_angustifolia_newGene_3658
Biological Process: defense response to bacterium (GO:0042742);	6	Elaeagnus_angustifolia_newGene_3727;Elaeagnus_angustifolia_newGene_5168;Elaeagnus_angustifolia_newGene_5352;Elaeagnus_angustifolia_newGene_10537;Elaeagnus_angustifolia_newGene_2191;Elaeagnus_angustifolia_newGene_10213
Biological Process: drug transmembrane transport (GO:0006855);	6	Elaeagnus_angustifolia_newGene_7879;Elaeagnus_angustifolia_newGene_7417;Elaeagnus_angustifolia_newGene_9611;Elaeagnus_angustifolia_newGene_1600;Elaeagnus_angustifolia_newGene_10589;Elaeagnus_angustifolia_newGene_2580
Biological Process: glycolytic process (GO:0006096);	6	Elaeagnus_angustifolia_newGene_3714;Elaeagnus_angustifolia_newGene_5068;Elaeagnus_angustifolia_newGene_8088;Elaeagnus_angustifolia_newGene_1951;Elaeagnus_angustifolia_newGene_5006;Elaeagnus_angustifolia_newGene_9454
Biological Process: lignin catabolic process (GO:0046274);	6	Elaeagnus_angustifolia_newGene_455;Elaeagnus_angustifolia_newGene_2801;Elaeagnus_angustifolia_newGene_454;Elaeagnus_angustifolia_newGene_5846;Elaeagnus_angustifolia_newGene_5845;Elaeagnus_angustifolia_newGene_4713
Biological Process: maturation of SSU-rRNA from tricistronic rRNA transcript (SSU-rRNA, 5.8S rRNA, LSU-rRNA) (GO:0000462);	6	Elaeagnus_angustifolia_newGene_1153;Elaeagnus_angustifolia_newGene_3225;Elaeagnus_angustifolia_newGene_340;Elaeagnus_angustifolia_newGene_3834;Elaeagnus_angustifolia_newGene_2265;Elaeagnus_angustifolia_newGene_5067
Biological Process: peptidyl-serine phosphorylation (GO:0018105);	6	Elaeagnus_angustifolia_newGene_9552;Elaeagnus_angustifolia_newGene_2191;Elaeagnus_angustifolia_newGene_10445;Elaeagnus_angustifolia_newGene_7368;Elaeagnus_angustifolia_newGene_9679;Elaeagnus_angustifolia_newGene_7326
Biological Process: phospholipid translocation (GO:0045332);	6	Elaeagnus_angustifolia_newGene_197;Elaeagnus_angustifolia_newGene_4975;Elaeagnus_angustifolia_newGene_8484;Elaeagnus_angustifolia_newGene_8485;Elaeagnus_angustifolia_newGene_3235;Elaeagnus_angustifolia_newGene_3228
Biological Process: positive regulation of transcription, DNA-templated (GO:0045893);	6	Elaeagnus_angustifolia_newGene_480;Elaeagnus_angustifolia_newGene_10547;Elaeagnus_angustifolia_newGene_9742;Elaeagnus_angustifolia_newGene_7533;Elaeagnus_angustifolia_newGene_1077;Elaeagnus_angustifolia_newGene_9554
Biological Process: potassium ion transmembrane transport (GO:0071805);	6	Elaeagnus_angustifolia_newGene_9805;Elaeagnus_angustifolia_newGene_2198;Elaeagnus_angustifolia_newGene_10340;Elaeagnus_angustifolia_newGene_2045;Elaeagnus_angustifolia_newGene_10339;Elaeagnus_angustifolia_newGene_10341
Biological Process: protein N-linked glycosylation (GO:0006487);	6	Elaeagnus_angustifolia_newGene_10325;Elaeagnus_angustifolia_newGene_82;Elaeagnus_angustifolia_newGene_3793;Elaeagnus_angustifolia_newGene_385;Elaeagnus_angustifolia_newGene_2015;Elaeagnus_angustifolia_newGene_1101
Biological Process: protein ubiquitination involved in ubiquitin-dependent protein catabolic process (GO:0042787);	6	Elaeagnus_angustifolia_newGene_267;Elaeagnus_angustifolia_newGene_8403;Elaeagnus_angustifolia_newGene_6462;Elaeagnus_angustifolia_newGene_2082;Elaeagnus_angustifolia_newGene_4615;Elaeagnus_angustifolia_newGene_5329
Biological Process: ribosomal large subunit assembly (GO:0000027);	6	Elaeagnus_angustifolia_newGene_9519;Elaeagnus_angustifolia_newGene_1216;Elaeagnus_angustifolia_newGene_5228;Elaeagnus_angustifolia_newGene_6504;Elaeagnus_angustifolia_newGene_4573;Elaeagnus_angustifolia_newGene_1238
Biological Process: ribosomal small subunit assembly (GO:0000028);	6	Elaeagnus_angustifolia_newGene_10653;Elaeagnus_angustifolia_newGene_6827;Elaeagnus_angustifolia_newGene_9338;Elaeagnus_angustifolia_newGene_9584;Elaeagnus_angustifolia_newGene_7107;Elaeagnus_angustifolia_newGene_3288
Biological Process: single-organism metabolic process (GO:0044710);	6	Elaeagnus_angustifolia_newGene_1329;Elaeagnus_angustifolia_newGene_7081;Elaeagnus_angustifolia_newGene_10297;Elaeagnus_angustifolia_newGene_1900;Elaeagnus_angustifolia_newGene_8124;Elaeagnus_angustifolia_newGene_10269
Biological Process: unidimensional cell growth (GO:0009826);	6	Elaeagnus_angustifolia_newGene_4353;Elaeagnus_angustifolia_newGene_8039;Elaeagnus_angustifolia_newGene_3631;Elaeagnus_angustifolia_newGene_6447;Elaeagnus_angustifolia_newGene_3653;Elaeagnus_angustifolia_newGene_2674
Cellular Component: P-body (GO:0000932);	6	Elaeagnus_angustifolia_newGene_10166;Elaeagnus_angustifolia_newGene_6447;Elaeagnus_angustifolia_newGene_6581;Elaeagnus_angustifolia_newGene_10830;Elaeagnus_angustifolia_newGene_1052;Elaeagnus_angustifolia_newGene_10659
Cellular Component: cytoplasmic part (GO:0044444);	6	Elaeagnus_angustifolia_newGene_9145;Elaeagnus_angustifolia_newGene_8508;Elaeagnus_angustifolia_newGene_8437;Elaeagnus_angustifolia_newGene_7894;Elaeagnus_angustifolia_newGene_10647;Elaeagnus_angustifolia_newGene_8339
Cellular Component: extracellular space (GO:0005615);	6	Elaeagnus_angustifolia_newGene_4053;Elaeagnus_angustifolia_newGene_2275;Elaeagnus_angustifolia_newGene_315;Elaeagnus_angustifolia_newGene_2276;Elaeagnus_angustifolia_newGene_8608;Elaeagnus_angustifolia_newGene_3687
Cellular Component: intracellular part (GO:0044424);	6	Elaeagnus_angustifolia_newGene_8018;Elaeagnus_angustifolia_newGene_10256;Elaeagnus_angustifolia_newGene_4289;Elaeagnus_angustifolia_newGene_6574;Elaeagnus_angustifolia_newGene_7944;Elaeagnus_angustifolia_newGene_8693
Cellular Component: lysosome (GO:0005764);	6	Elaeagnus_angustifolia_newGene_4053;Elaeagnus_angustifolia_newGene_315;Elaeagnus_angustifolia_newGene_2275;Elaeagnus_angustifolia_newGene_2276;Elaeagnus_angustifolia_newGene_8608;Elaeagnus_angustifolia_newGene_3687
Molecular Function: GTPase activator activity (GO:0005096);	6	Elaeagnus_angustifolia_newGene_9573;Elaeagnus_angustifolia_newGene_1001;Elaeagnus_angustifolia_newGene_4280;Elaeagnus_angustifolia_newGene_7390;Elaeagnus_angustifolia_newGene_3187;Elaeagnus_angustifolia_newGene_4496
Molecular Function: NADH dehydrogenase (ubiquinone) activity (GO:0008137);	6	Elaeagnus_angustifolia_newGene_6377;Elaeagnus_angustifolia_newGene_10260;Elaeagnus_angustifolia_newGene_6373;Elaeagnus_angustifolia_newGene_8841;Elaeagnus_angustifolia_newGene_4032;Elaeagnus_angustifolia_newGene_10188
Molecular Function: antiporter activity (GO:0015297);	6	Elaeagnus_angustifolia_newGene_1963;Elaeagnus_angustifolia_newGene_9790;Elaeagnus_angustifolia_newGene_1600;Elaeagnus_angustifolia_newGene_2580;Elaeagnus_angustifolia_newGene_10468;Elaeagnus_angustifolia_newGene_10589
Molecular Function: calmodulin binding (GO:0005516);	6	Elaeagnus_angustifolia_newGene_5713;Elaeagnus_angustifolia_newGene_5753;Elaeagnus_angustifolia_newGene_2185;Elaeagnus_angustifolia_newGene_10445;Elaeagnus_angustifolia_newGene_9640;Elaeagnus_angustifolia_newGene_9679
Molecular Function: chlorophyll binding (GO:0016168);	6	Elaeagnus_angustifolia_newGene_2713;Elaeagnus_angustifolia_newGene_10542;Elaeagnus_angustifolia_newGene_10541;Elaeagnus_angustifolia_newGene_2171;Elaeagnus_angustifolia_newGene_2714;Elaeagnus_angustifolia_newGene_1178
Molecular Function: coenzyme binding (GO:0050662);	6	Elaeagnus_angustifolia_newGene_929;Elaeagnus_angustifolia_newGene_8564;Elaeagnus_angustifolia_newGene_9780;Elaeagnus_angustifolia_newGene_7690;Elaeagnus_angustifolia_newGene_4397;Elaeagnus_angustifolia_newGene_5334
Molecular Function: electron carrier activity (GO:0009055);	6	Elaeagnus_angustifolia_newGene_4109;Elaeagnus_angustifolia_newGene_9328;Elaeagnus_angustifolia_newGene_10235;Elaeagnus_angustifolia_newGene_4032;Elaeagnus_angustifolia_newGene_1030;Elaeagnus_angustifolia_newGene_2362
Molecular Function: enzyme inhibitor activity (GO:0004857);	6	Elaeagnus_angustifolia_newGene_4786;Elaeagnus_angustifolia_newGene_5666;Elaeagnus_angustifolia_newGene_1845;Elaeagnus_angustifolia_newGene_7728;Elaeagnus_angustifolia_newGene_9680;Elaeagnus_angustifolia_newGene_7482
Molecular Function: helicase activity (GO:0004386);	6	Elaeagnus_angustifolia_newGene_8126;Elaeagnus_angustifolia_newGene_4472;Elaeagnus_angustifolia_newGene_5775;Elaeagnus_angustifolia_newGene_10428;Elaeagnus_angustifolia_newGene_5671;Elaeagnus_angustifolia_newGene_4447
Molecular Function: hydroquinone:oxygen oxidoreductase activity (GO:0052716);	6	Elaeagnus_angustifolia_newGene_4713;Elaeagnus_angustifolia_newGene_5845;Elaeagnus_angustifolia_newGene_5846;Elaeagnus_angustifolia_newGene_455;Elaeagnus_angustifolia_newGene_454;Elaeagnus_angustifolia_newGene_2801
Molecular Function: ion binding (GO:0043167);	6	Elaeagnus_angustifolia_newGene_10936;Elaeagnus_angustifolia_newGene_6994;Elaeagnus_angustifolia_newGene_10647;Elaeagnus_angustifolia_newGene_8384;Elaeagnus_angustifolia_newGene_6652;Elaeagnus_angustifolia_newGene_10219
Molecular Function: iron-sulfur cluster binding (GO:0051536);	6	Elaeagnus_angustifolia_newGene_9328;Elaeagnus_angustifolia_newGene_9585;Elaeagnus_angustifolia_newGene_4032;Elaeagnus_angustifolia_newGene_8124;Elaeagnus_angustifolia_newGene_5116;Elaeagnus_angustifolia_newGene_33
Molecular Function: isomerase activity (GO:0016853);	6	Elaeagnus_angustifolia_newGene_9489;Elaeagnus_angustifolia_newGene_2667;Elaeagnus_angustifolia_newGene_2013;Elaeagnus_angustifolia_newGene_4856;Elaeagnus_angustifolia_newGene_3792;Elaeagnus_angustifolia_newGene_8246
Molecular Function: lipid binding (GO:0008289);	6	Elaeagnus_angustifolia_newGene_3694;Elaeagnus_angustifolia_newGene_854;Elaeagnus_angustifolia_newGene_7462;Elaeagnus_angustifolia_newGene_8721;Elaeagnus_angustifolia_newGene_5097;Elaeagnus_angustifolia_newGene_9617
Molecular Function: oxidoreductase activity, oxidizing metal ions (GO:0016722);	6	Elaeagnus_angustifolia_newGene_4713;Elaeagnus_angustifolia_newGene_5792;Elaeagnus_angustifolia_newGene_1847;Elaeagnus_angustifolia_newGene_455;Elaeagnus_angustifolia_newGene_454;Elaeagnus_angustifolia_newGene_2801
Molecular Function: pectate lyase activity (GO:0030570);	6	Elaeagnus_angustifolia_newGene_4052;Elaeagnus_angustifolia_newGene_2273;Elaeagnus_angustifolia_newGene_2772;Elaeagnus_angustifolia_newGene_100;Elaeagnus_angustifolia_newGene_1027;Elaeagnus_angustifolia_newGene_1028
Molecular Function: phospholipid-translocating ATPase activity (GO:0004012);	6	Elaeagnus_angustifolia_newGene_3235;Elaeagnus_angustifolia_newGene_8485;Elaeagnus_angustifolia_newGene_3228;Elaeagnus_angustifolia_newGene_197;Elaeagnus_angustifolia_newGene_8484;Elaeagnus_angustifolia_newGene_4975
Molecular Function: polygalacturonase activity (GO:0004650);	6	Elaeagnus_angustifolia_newGene_5689;Elaeagnus_angustifolia_newGene_5938;Elaeagnus_angustifolia_newGene_10333;Elaeagnus_angustifolia_newGene_5421;Elaeagnus_angustifolia_newGene_3598;Elaeagnus_angustifolia_newGene_10334
Molecular Function: protein binding (GO:0005515);	6	Elaeagnus_angustifolia_newGene_2054;Elaeagnus_angustifolia_newGene_6744;Elaeagnus_angustifolia_newGene_7890;Elaeagnus_angustifolia_newGene_4695;Elaeagnus_angustifolia_newGene_6652;Elaeagnus_angustifolia_newGene_1779
Molecular Function: proton-transporting ATPase activity, rotational mechanism (GO:0046961);	6	Elaeagnus_angustifolia_newGene_7041;Elaeagnus_angustifolia_newGene_2030;Elaeagnus_angustifolia_newGene_9298;Elaeagnus_angustifolia_newGene_10497;Elaeagnus_angustifolia_newGene_9659;Elaeagnus_angustifolia_newGene_5880
Molecular Function: serine-type carboxypeptidase activity (GO:0004185);	6	Elaeagnus_angustifolia_newGene_337;Elaeagnus_angustifolia_newGene_4834;Elaeagnus_angustifolia_newGene_3023;Elaeagnus_angustifolia_newGene_4835;Elaeagnus_angustifolia_newGene_316;Elaeagnus_angustifolia_newGene_3649
Molecular Function: substrate-specific transmembrane transporter activity (GO:0022891);	6	Elaeagnus_angustifolia_newGene_9474;Elaeagnus_angustifolia_newGene_2338;Elaeagnus_angustifolia_newGene_3178;Elaeagnus_angustifolia_newGene_7317;Elaeagnus_angustifolia_newGene_5836;Elaeagnus_angustifolia_newGene_10309
Molecular Function: transcription regulatory region DNA binding (GO:0044212);	6	Elaeagnus_angustifolia_newGene_5753;Elaeagnus_angustifolia_newGene_9008;Elaeagnus_angustifolia_newGene_295;Elaeagnus_angustifolia_newGene_2740;Elaeagnus_angustifolia_newGene_6728;Elaeagnus_angustifolia_newGene_10256
Biological Process: acetyl-CoA biosynthetic process from pyruvate (GO:0006086);	5	Elaeagnus_angustifolia_newGene_5006;Elaeagnus_angustifolia_newGene_10524;Elaeagnus_angustifolia_newGene_5007;Elaeagnus_angustifolia_newGene_10765;Elaeagnus_angustifolia_newGene_11043
Biological Process: base-excision repair (GO:0006284);	5	Elaeagnus_angustifolia_newGene_156;Elaeagnus_angustifolia_newGene_7029;Elaeagnus_angustifolia_newGene_10982;Elaeagnus_angustifolia_newGene_7908;Elaeagnus_angustifolia_newGene_5837
Biological Process: carbon fixation (GO:0015977);	5	Elaeagnus_angustifolia_newGene_2548;Elaeagnus_angustifolia_newGene_4244;Elaeagnus_angustifolia_newGene_10254;Elaeagnus_angustifolia_newGene_8497;Elaeagnus_angustifolia_newGene_8496
Biological Process: cellular iron ion homeostasis (GO:0006879);	5	Elaeagnus_angustifolia_newGene_7700;Elaeagnus_angustifolia_newGene_451;Elaeagnus_angustifolia_newGene_4765;Elaeagnus_angustifolia_newGene_8070;Elaeagnus_angustifolia_newGene_11374
Biological Process: cellular macromolecule metabolic process (GO:0044260);	5	Elaeagnus_angustifolia_newGene_10556;Elaeagnus_angustifolia_newGene_8508;Elaeagnus_angustifolia_newGene_8474;Elaeagnus_angustifolia_newGene_5233;Elaeagnus_angustifolia_newGene_5523
Biological Process: cellular response to oxidative stress (GO:0034599);	5	Elaeagnus_angustifolia_newGene_9397;Elaeagnus_angustifolia_newGene_2908;Elaeagnus_angustifolia_newGene_5435;Elaeagnus_angustifolia_newGene_10580;Elaeagnus_angustifolia_newGene_8077
Biological Process: chitin catabolic process (GO:0006032);	5	Elaeagnus_angustifolia_newGene_2465;Elaeagnus_angustifolia_newGene_2434;Elaeagnus_angustifolia_newGene_2461;Elaeagnus_angustifolia_newGene_9348;Elaeagnus_angustifolia_newGene_9350
Biological Process: cytokinesis by cell plate formation (GO:0000911);	5	Elaeagnus_angustifolia_newGene_3964;Elaeagnus_angustifolia_newGene_9191;Elaeagnus_angustifolia_newGene_4439;Elaeagnus_angustifolia_newGene_751;Elaeagnus_angustifolia_newGene_8326
Biological Process: cytoplasmic translation (GO:0002181);	5	Elaeagnus_angustifolia_newGene_3949;Elaeagnus_angustifolia_newGene_4857;Elaeagnus_angustifolia_newGene_879;Elaeagnus_angustifolia_newGene_3474;Elaeagnus_angustifolia_newGene_419
Biological Process: exocytosis (GO:0006887);	5	Elaeagnus_angustifolia_newGene_183;Elaeagnus_angustifolia_newGene_10529;Elaeagnus_angustifolia_newGene_6895;Elaeagnus_angustifolia_newGene_4181;Elaeagnus_angustifolia_newGene_1874
Biological Process: flower development (GO:0009908);	5	Elaeagnus_angustifolia_newGene_2674;Elaeagnus_angustifolia_newGene_10663;Elaeagnus_angustifolia_newGene_9489;Elaeagnus_angustifolia_newGene_2942;Elaeagnus_angustifolia_newGene_573
Biological Process: hyperosmotic salinity response (GO:0042538);	5	Elaeagnus_angustifolia_newGene_7349;Elaeagnus_angustifolia_newGene_942;Elaeagnus_angustifolia_newGene_2468;Elaeagnus_angustifolia_newGene_9522;Elaeagnus_angustifolia_newGene_7890
Biological Process: ion transmembrane transport (GO:0034220);	5	Elaeagnus_angustifolia_newGene_4634;Elaeagnus_angustifolia_newGene_3601;Elaeagnus_angustifolia_newGene_1075;Elaeagnus_angustifolia_newGene_2765;Elaeagnus_angustifolia_newGene_1822
Biological Process: malate metabolic process (GO:0006108);	5	Elaeagnus_angustifolia_newGene_9755;Elaeagnus_angustifolia_newGene_5338;Elaeagnus_angustifolia_newGene_7545;Elaeagnus_angustifolia_newGene_3032;Elaeagnus_angustifolia_newGene_10194
Biological Process: maturation of LSU-rRNA (GO:0000470);	5	Elaeagnus_angustifolia_newGene_8469;Elaeagnus_angustifolia_newGene_1007;Elaeagnus_angustifolia_newGene_7861;Elaeagnus_angustifolia_newGene_3707;Elaeagnus_angustifolia_newGene_4955
Biological Process: nucleic acid metabolic process (GO:0090304);	5	Elaeagnus_angustifolia_newGene_5523;Elaeagnus_angustifolia_newGene_4661;Elaeagnus_angustifolia_newGene_4210;Elaeagnus_angustifolia_newGene_4483;Elaeagnus_angustifolia_newGene_7785
Biological Process: peptidyl-histidine phosphorylation (GO:0018106);	5	Elaeagnus_angustifolia_newGene_4002;Elaeagnus_angustifolia_newGene_10173;Elaeagnus_angustifolia_newGene_4428;Elaeagnus_angustifolia_newGene_8405;Elaeagnus_angustifolia_newGene_10537
Biological Process: protein autophosphorylation (GO:0046777);	5	Elaeagnus_angustifolia_newGene_5598;Elaeagnus_angustifolia_newGene_5764;Elaeagnus_angustifolia_newGene_9679;Elaeagnus_angustifolia_newGene_10780;Elaeagnus_angustifolia_newGene_10445
Biological Process: protein repair (GO:0030091);	5	Elaeagnus_angustifolia_newGene_8201;Elaeagnus_angustifolia_newGene_5884;Elaeagnus_angustifolia_newGene_8205;Elaeagnus_angustifolia_newGene_2276;Elaeagnus_angustifolia_newGene_3545
Biological Process: protein targeting to vacuole (GO:0006623);	5	Elaeagnus_angustifolia_newGene_5911;Elaeagnus_angustifolia_newGene_183;Elaeagnus_angustifolia_newGene_7860;Elaeagnus_angustifolia_newGene_8041;Elaeagnus_angustifolia_newGene_1780
Biological Process: regulation of anion transmembrane transport (GO:1903959);	5	Elaeagnus_angustifolia_newGene_2352;Elaeagnus_angustifolia_newGene_609;Elaeagnus_angustifolia_newGene_10375;Elaeagnus_angustifolia_newGene_2353;Elaeagnus_angustifolia_newGene_11554
Biological Process: regulation of catalytic activity (GO:0050790);	5	Elaeagnus_angustifolia_newGene_1187;Elaeagnus_angustifolia_newGene_5245;Elaeagnus_angustifolia_newGene_2475;Elaeagnus_angustifolia_newGene_3166;Elaeagnus_angustifolia_newGene_3311
Biological Process: regulation of flower development (GO:0009909);	5	Elaeagnus_angustifolia_newGene_2710;Elaeagnus_angustifolia_newGene_4560;Elaeagnus_angustifolia_newGene_275;Elaeagnus_angustifolia_newGene_10537;Elaeagnus_angustifolia_newGene_3918
Biological Process: response to heat (GO:0009408);	5	Elaeagnus_angustifolia_newGene_7564;Elaeagnus_angustifolia_newGene_9303;Elaeagnus_angustifolia_newGene_1779;Elaeagnus_angustifolia_newGene_7055;Elaeagnus_angustifolia_newGene_10510
Biological Process: response to salt stress (GO:0009651);	5	Elaeagnus_angustifolia_newGene_5598;Elaeagnus_angustifolia_newGene_4758;Elaeagnus_angustifolia_newGene_7144;Elaeagnus_angustifolia_newGene_2303;Elaeagnus_angustifolia_newGene_4785
Biological Process: seed germination (GO:0009845);	5	Elaeagnus_angustifolia_newGene_3680;Elaeagnus_angustifolia_newGene_8565;Elaeagnus_angustifolia_newGene_5823;Elaeagnus_angustifolia_newGene_9280;Elaeagnus_angustifolia_newGene_6884
Biological Process: sterol metabolic process (GO:0016125);	5	Elaeagnus_angustifolia_newGene_3673;Elaeagnus_angustifolia_newGene_2211;Elaeagnus_angustifolia_newGene_3990;Elaeagnus_angustifolia_newGene_2170;Elaeagnus_angustifolia_newGene_3646
Biological Process: sulfate assimilation (GO:0000103);	5	Elaeagnus_angustifolia_newGene_10580;Elaeagnus_angustifolia_newGene_5435;Elaeagnus_angustifolia_newGene_5710;Elaeagnus_angustifolia_newGene_2908;Elaeagnus_angustifolia_newGene_9397
Biological Process: tryptophan biosynthetic process (GO:0000162);	5	Elaeagnus_angustifolia_newGene_3814;Elaeagnus_angustifolia_newGene_2324;Elaeagnus_angustifolia_newGene_4916;Elaeagnus_angustifolia_newGene_10592;Elaeagnus_angustifolia_newGene_10593
Biological Process: vesicle fusion (GO:0006906);	5	Elaeagnus_angustifolia_newGene_897;Elaeagnus_angustifolia_newGene_4240;Elaeagnus_angustifolia_newGene_183;Elaeagnus_angustifolia_newGene_4181;Elaeagnus_angustifolia_newGene_6895
Biological Process: water transport (GO:0006833);	5	Elaeagnus_angustifolia_newGene_2765;Elaeagnus_angustifolia_newGene_1822;Elaeagnus_angustifolia_newGene_330;Elaeagnus_angustifolia_newGene_4634;Elaeagnus_angustifolia_newGene_3601
Cellular Component: Cul3-RING ubiquitin ligase complex (GO:0031463);	5	Elaeagnus_angustifolia_newGene_130;Elaeagnus_angustifolia_newGene_1008;Elaeagnus_angustifolia_newGene_8129;Elaeagnus_angustifolia_newGene_7034;Elaeagnus_angustifolia_newGene_9295
Cellular Component: SNARE complex (GO:0031201);	5	Elaeagnus_angustifolia_newGene_6895;Elaeagnus_angustifolia_newGene_4181;Elaeagnus_angustifolia_newGene_4240;Elaeagnus_angustifolia_newGene_183;Elaeagnus_angustifolia_newGene_897
Cellular Component: chromosome (GO:0005694);	5	Elaeagnus_angustifolia_newGene_10638;Elaeagnus_angustifolia_newGene_7278;Elaeagnus_angustifolia_newGene_8015;Elaeagnus_angustifolia_newGene_8212;Elaeagnus_angustifolia_newGene_5446
Cellular Component: cytosolic ribosome (GO:0022626);	5	Elaeagnus_angustifolia_newGene_5006;Elaeagnus_angustifolia_newGene_4504;Elaeagnus_angustifolia_newGene_5007;Elaeagnus_angustifolia_newGene_4503;Elaeagnus_angustifolia_newGene_9678
Cellular Component: photosystem I (GO:0009522);	5	Elaeagnus_angustifolia_newGene_2713;Elaeagnus_angustifolia_newGene_10542;Elaeagnus_angustifolia_newGene_2171;Elaeagnus_angustifolia_newGene_2714;Elaeagnus_angustifolia_newGene_1178
Cellular Component: preribosome, large subunit precursor (GO:0030687);	5	Elaeagnus_angustifolia_newGene_419;Elaeagnus_angustifolia_newGene_7861;Elaeagnus_angustifolia_newGene_4955;Elaeagnus_angustifolia_newGene_8358;Elaeagnus_angustifolia_newGene_8469
Cellular Component: thylakoid lumen (GO:0031977);	5	Elaeagnus_angustifolia_newGene_2457;Elaeagnus_angustifolia_newGene_2026;Elaeagnus_angustifolia_newGene_5931;Elaeagnus_angustifolia_newGene_10213;Elaeagnus_angustifolia_newGene_7322
Molecular Function: DNA-directed 5'-3' RNA polymerase activity (GO:0003899);	5	Elaeagnus_angustifolia_newGene_2267;Elaeagnus_angustifolia_newGene_1052;Elaeagnus_angustifolia_newGene_1452;Elaeagnus_angustifolia_newGene_10166;Elaeagnus_angustifolia_newGene_10015
Molecular Function: L-ascorbic acid binding (GO:0031418);	5	Elaeagnus_angustifolia_newGene_2136;Elaeagnus_angustifolia_newGene_3110;Elaeagnus_angustifolia_newGene_1246;Elaeagnus_angustifolia_newGene_9545;Elaeagnus_angustifolia_newGene_3437
Molecular Function: NADP binding (GO:0050661);	5	Elaeagnus_angustifolia_newGene_697;Elaeagnus_angustifolia_newGene_119;Elaeagnus_angustifolia_newGene_940;Elaeagnus_angustifolia_newGene_8437;Elaeagnus_angustifolia_newGene_883
Molecular Function: SNARE binding (GO:0000149);	5	Elaeagnus_angustifolia_newGene_897;Elaeagnus_angustifolia_newGene_183;Elaeagnus_angustifolia_newGene_4240;Elaeagnus_angustifolia_newGene_4181;Elaeagnus_angustifolia_newGene_6895
Molecular Function: acid phosphatase activity (GO:0003993);	5	Elaeagnus_angustifolia_newGene_4926;Elaeagnus_angustifolia_newGene_9559;Elaeagnus_angustifolia_newGene_8415;Elaeagnus_angustifolia_newGene_3748;Elaeagnus_angustifolia_newGene_9429
Molecular Function: amino acid transmembrane transporter activity (GO:0015171);	5	Elaeagnus_angustifolia_newGene_7001;Elaeagnus_angustifolia_newGene_2358;Elaeagnus_angustifolia_newGene_8680;Elaeagnus_angustifolia_newGene_140;Elaeagnus_angustifolia_newGene_9499
Molecular Function: beta-1,4-mannosylglycoprotein 4-beta-N-acetylglucosaminyltransferase activity (GO:0003830);	5	Elaeagnus_angustifolia_newGene_82;Elaeagnus_angustifolia_newGene_10325;Elaeagnus_angustifolia_newGene_2015;Elaeagnus_angustifolia_newGene_1101;Elaeagnus_angustifolia_newGene_3793
Molecular Function: chitinase activity (GO:0004568);	5	Elaeagnus_angustifolia_newGene_2434;Elaeagnus_angustifolia_newGene_2465;Elaeagnus_angustifolia_newGene_9350;Elaeagnus_angustifolia_newGene_2461;Elaeagnus_angustifolia_newGene_9348
Molecular Function: endonuclease activity (GO:0004519);	5	Elaeagnus_angustifolia_newGene_2436;Elaeagnus_angustifolia_newGene_7785;Elaeagnus_angustifolia_newGene_5025;Elaeagnus_angustifolia_newGene_3144;Elaeagnus_angustifolia_newGene_4483
Molecular Function: galactosyltransferase activity (GO:0008378);	5	Elaeagnus_angustifolia_newGene_11580;Elaeagnus_angustifolia_newGene_3573;Elaeagnus_angustifolia_newGene_6902;Elaeagnus_angustifolia_newGene_2904;Elaeagnus_angustifolia_newGene_10597
Molecular Function: mRNA binding (GO:0003729);	5	Elaeagnus_angustifolia_newGene_10415;Elaeagnus_angustifolia_newGene_4722;Elaeagnus_angustifolia_newGene_5824;Elaeagnus_angustifolia_newGene_1216;Elaeagnus_angustifolia_newGene_9489
Molecular Function: oxidoreductase activity, acting on CH-OH group of donors (GO:0016614);	5	Elaeagnus_angustifolia_newGene_3712;Elaeagnus_angustifolia_newGene_3710;Elaeagnus_angustifolia_newGene_1830;Elaeagnus_angustifolia_newGene_1829;Elaeagnus_angustifolia_newGene_3711
Molecular Function: oxidoreductase activity, acting on a sulfur group of donors, disulfide as acceptor (GO:0016671);	5	Elaeagnus_angustifolia_newGene_9397;Elaeagnus_angustifolia_newGene_10580;Elaeagnus_angustifolia_newGene_3656;Elaeagnus_angustifolia_newGene_5435;Elaeagnus_angustifolia_newGene_2908
Molecular Function: oxidoreductase activity, acting on paired donors, with incorporation or reduction of molecular oxygen, NAD(P)H as one donor, and incorporation of one atom of oxygen (GO:0016709);	5	Elaeagnus_angustifolia_newGene_1834;Elaeagnus_angustifolia_newGene_4127;Elaeagnus_angustifolia_newGene_5632;Elaeagnus_angustifolia_newGene_4126;Elaeagnus_angustifolia_newGene_3610
Molecular Function: oxidoreductase activity, acting on single donors with incorporation of molecular oxygen, incorporation of two atoms of oxygen (GO:0016702);	5	Elaeagnus_angustifolia_newGene_3820;Elaeagnus_angustifolia_newGene_3827;Elaeagnus_angustifolia_newGene_10030;Elaeagnus_angustifolia_newGene_3815;Elaeagnus_angustifolia_newGene_10032
Molecular Function: protein-cysteine S-palmitoyltransferase activity (GO:0019706);	5	Elaeagnus_angustifolia_newGene_11499;Elaeagnus_angustifolia_newGene_5917;Elaeagnus_angustifolia_newGene_9655;Elaeagnus_angustifolia_newGene_10391;Elaeagnus_angustifolia_newGene_7450
Molecular Function: quercetin 3-O-glucosyltransferase activity (GO:0080043);	5	Elaeagnus_angustifolia_newGene_5004;Elaeagnus_angustifolia_newGene_409;Elaeagnus_angustifolia_newGene_2179;Elaeagnus_angustifolia_newGene_2729;Elaeagnus_angustifolia_newGene_2178
Molecular Function: quercetin 7-O-glucosyltransferase activity (GO:0080044);	5	Elaeagnus_angustifolia_newGene_5004;Elaeagnus_angustifolia_newGene_409;Elaeagnus_angustifolia_newGene_2729;Elaeagnus_angustifolia_newGene_2179;Elaeagnus_angustifolia_newGene_2178
Molecular Function: transcription coactivator activity (GO:0003713);	5	Elaeagnus_angustifolia_newGene_9008;Elaeagnus_angustifolia_newGene_10547;Elaeagnus_angustifolia_newGene_11590;Elaeagnus_angustifolia_newGene_6728;Elaeagnus_angustifolia_newGene_2898
Molecular Function: transmembrane receptor protein tyrosine kinase activity (GO:0004714);	5	Elaeagnus_angustifolia_newGene_6232;Elaeagnus_angustifolia_newGene_941;Elaeagnus_angustifolia_newGene_7111;Elaeagnus_angustifolia_newGene_7051;Elaeagnus_angustifolia_newGene_915
Biological Process: ATP synthesis coupled proton transport (GO:0015986);	4	Elaeagnus_angustifolia_newGene_10497;Elaeagnus_angustifolia_newGene_9659;Elaeagnus_angustifolia_newGene_7205;Elaeagnus_angustifolia_newGene_2030
Biological Process: MAPK cascade (GO:0000165);	4	Elaeagnus_angustifolia_newGene_6744;Elaeagnus_angustifolia_newGene_4622;Elaeagnus_angustifolia_newGene_5229;Elaeagnus_angustifolia_newGene_5861
Biological Process: NLS-bearing protein import into nucleus (GO:0006607);	4	Elaeagnus_angustifolia_newGene_8108;Elaeagnus_angustifolia_newGene_8254;Elaeagnus_angustifolia_newGene_4776;Elaeagnus_angustifolia_newGene_8064
Biological Process: RNA processing (GO:0006396);	4	Elaeagnus_angustifolia_newGene_8426;Elaeagnus_angustifolia_newGene_3825;Elaeagnus_angustifolia_newGene_9523;Elaeagnus_angustifolia_newGene_9610
Biological Process: abscisic acid-activated signaling pathway (GO:0009738);	4	Elaeagnus_angustifolia_newGene_10445;Elaeagnus_angustifolia_newGene_5823;Elaeagnus_angustifolia_newGene_9679;Elaeagnus_angustifolia_newGene_3902
Biological Process: biological regulation (GO:0065007);	4	Elaeagnus_angustifolia_newGene_8298;Elaeagnus_angustifolia_newGene_2218;Elaeagnus_angustifolia_newGene_5655;Elaeagnus_angustifolia_newGene_607
Biological Process: cation transmembrane transport (GO:0098655);	4	Elaeagnus_angustifolia_newGene_3908;Elaeagnus_angustifolia_newGene_8144;Elaeagnus_angustifolia_newGene_3770;Elaeagnus_angustifolia_newGene_6662
Biological Process: cellular water homeostasis (GO:0009992);	4	Elaeagnus_angustifolia_newGene_1822;Elaeagnus_angustifolia_newGene_2765;Elaeagnus_angustifolia_newGene_3601;Elaeagnus_angustifolia_newGene_4634
Biological Process: developmental process (GO:0032502);	4	Elaeagnus_angustifolia_newGene_1421;Elaeagnus_angustifolia_newGene_1422;Elaeagnus_angustifolia_newGene_8302;Elaeagnus_angustifolia_newGene_364
Biological Process: ethylene biosynthetic process (GO:0009693);	4	Elaeagnus_angustifolia_newGene_3966;Elaeagnus_angustifolia_newGene_3110;Elaeagnus_angustifolia_newGene_2136;Elaeagnus_angustifolia_newGene_1246
Biological Process: glutamine metabolic process (GO:0006541);	4	Elaeagnus_angustifolia_newGene_165;Elaeagnus_angustifolia_newGene_156;Elaeagnus_angustifolia_newGene_2490;Elaeagnus_angustifolia_newGene_10453
Biological Process: lipid catabolic process (GO:0016042);	4	Elaeagnus_angustifolia_newGene_10661;Elaeagnus_angustifolia_newGene_10451;Elaeagnus_angustifolia_newGene_7208;Elaeagnus_angustifolia_newGene_2246
Biological Process: microtubule nucleation (GO:0007020);	4	Elaeagnus_angustifolia_newGene_5553;Elaeagnus_angustifolia_newGene_3964;Elaeagnus_angustifolia_newGene_4416;Elaeagnus_angustifolia_newGene_8465
Biological Process: microtubule-based process (GO:0007017);	4	Elaeagnus_angustifolia_newGene_1823;Elaeagnus_angustifolia_newGene_523;Elaeagnus_angustifolia_newGene_4882;Elaeagnus_angustifolia_newGene_8762
Biological Process: mitotic cell cycle (GO:0007067);	4	Elaeagnus_angustifolia_newGene_4362;Elaeagnus_angustifolia_newGene_5229;Elaeagnus_angustifolia_newGene_3964;Elaeagnus_angustifolia_newGene_8015
Biological Process: mitotic sister chromatid cohesion (GO:0007064);	4	Elaeagnus_angustifolia_newGene_7888;Elaeagnus_angustifolia_newGene_4476;Elaeagnus_angustifolia_newGene_7891;Elaeagnus_angustifolia_newGene_2663
Biological Process: oxylipin biosynthetic process (GO:0031408);	4	Elaeagnus_angustifolia_newGene_3815;Elaeagnus_angustifolia_newGene_10032;Elaeagnus_angustifolia_newGene_10030;Elaeagnus_angustifolia_newGene_3827
Biological Process: pentose-phosphate shunt (GO:0006098);	4	Elaeagnus_angustifolia_newGene_2515;Elaeagnus_angustifolia_newGene_4228;Elaeagnus_angustifolia_newGene_883;Elaeagnus_angustifolia_newGene_639
Biological Process: photorespiration (GO:0009853);	4	Elaeagnus_angustifolia_newGene_2548;Elaeagnus_angustifolia_newGene_4244;Elaeagnus_angustifolia_newGene_1899;Elaeagnus_angustifolia_newGene_603
Biological Process: protein initiator methionine removal (GO:0070084);	4	Elaeagnus_angustifolia_newGene_4568;Elaeagnus_angustifolia_newGene_4993;Elaeagnus_angustifolia_newGene_9678;Elaeagnus_angustifolia_newGene_5780
Biological Process: protein-chromophore linkage (GO:0018298);	4	Elaeagnus_angustifolia_newGene_2714;Elaeagnus_angustifolia_newGene_2171;Elaeagnus_angustifolia_newGene_10542;Elaeagnus_angustifolia_newGene_2713
Biological Process: regulation of translational initiation (GO:0006446);	4	Elaeagnus_angustifolia_newGene_10318;Elaeagnus_angustifolia_newGene_10648;Elaeagnus_angustifolia_newGene_4034;Elaeagnus_angustifolia_newGene_10507
Biological Process: response to cold (GO:0009409);	4	Elaeagnus_angustifolia_newGene_3877;Elaeagnus_angustifolia_newGene_7144;Elaeagnus_angustifolia_newGene_9303;Elaeagnus_angustifolia_newGene_7055
Biological Process: response to nitrate (GO:0010167);	4	Elaeagnus_angustifolia_newGene_2287;Elaeagnus_angustifolia_newGene_4061;Elaeagnus_angustifolia_newGene_5352;Elaeagnus_angustifolia_newGene_2288
Biological Process: response to virus (GO:0009615);	4	Elaeagnus_angustifolia_newGene_7390;Elaeagnus_angustifolia_newGene_9573;Elaeagnus_angustifolia_newGene_6799;Elaeagnus_angustifolia_newGene_1779
Biological Process: ribosome biogenesis (GO:0042254);	4	Elaeagnus_angustifolia_newGene_8150;Elaeagnus_angustifolia_newGene_998;Elaeagnus_angustifolia_newGene_10384;Elaeagnus_angustifolia_newGene_419
Biological Process: root development (GO:0048364);	4	Elaeagnus_angustifolia_newGene_295;Elaeagnus_angustifolia_newGene_5823;Elaeagnus_angustifolia_newGene_9339;Elaeagnus_angustifolia_newGene_3631
Biological Process: tRNA splicing, via endonucleolytic cleavage and ligation (GO:0006388);	4	Elaeagnus_angustifolia_newGene_4617;Elaeagnus_angustifolia_newGene_9667;Elaeagnus_angustifolia_newGene_7453;Elaeagnus_angustifolia_newGene_6150
Biological Process: transcription from RNA polymerase II promoter (GO:0006366);	4	Elaeagnus_angustifolia_newGene_321;Elaeagnus_angustifolia_newGene_9483;Elaeagnus_angustifolia_newGene_7340;Elaeagnus_angustifolia_newGene_8595
Biological Process: vegetative to reproductive phase transition of meristem (GO:0010228);	4	Elaeagnus_angustifolia_newGene_3156;Elaeagnus_angustifolia_newGene_573;Elaeagnus_angustifolia_newGene_2303;Elaeagnus_angustifolia_newGene_7559
Cellular Component: U1 snRNP (GO:0005685);	4	Elaeagnus_angustifolia_newGene_7745;Elaeagnus_angustifolia_newGene_893;Elaeagnus_angustifolia_newGene_5824;Elaeagnus_angustifolia_newGene_4489
Cellular Component: cell (GO:0005623);	4	Elaeagnus_angustifolia_newGene_10370;Elaeagnus_angustifolia_newGene_9715;Elaeagnus_angustifolia_newGene_11572;Elaeagnus_angustifolia_newGene_9686
Cellular Component: cell plate (GO:0009504);	4	Elaeagnus_angustifolia_newGene_9191;Elaeagnus_angustifolia_newGene_9506;Elaeagnus_angustifolia_newGene_4439;Elaeagnus_angustifolia_newGene_8326
Cellular Component: clathrin adaptor complex (GO:0030131);	4	Elaeagnus_angustifolia_newGene_8041;Elaeagnus_angustifolia_newGene_10330;Elaeagnus_angustifolia_newGene_4549;Elaeagnus_angustifolia_newGene_4070
Cellular Component: endosome membrane (GO:0010008);	4	Elaeagnus_angustifolia_newGene_7226;Elaeagnus_angustifolia_newGene_9336;Elaeagnus_angustifolia_newGene_4280;Elaeagnus_angustifolia_newGene_7101
Cellular Component: extrinsic component of membrane (GO:0019898);	4	Elaeagnus_angustifolia_newGene_2189;Elaeagnus_angustifolia_newGene_4370;Elaeagnus_angustifolia_newGene_5807;Elaeagnus_angustifolia_newGene_2190
Cellular Component: myosin complex (GO:0016459);	4	Elaeagnus_angustifolia_newGene_9345;Elaeagnus_angustifolia_newGene_4585;Elaeagnus_angustifolia_newGene_7113;Elaeagnus_angustifolia_newGene_4584
Cellular Component: nucleoplasm (GO:0005654);	4	Elaeagnus_angustifolia_newGene_8358;Elaeagnus_angustifolia_newGene_7908;Elaeagnus_angustifolia_newGene_4776;Elaeagnus_angustifolia_newGene_8064
Cellular Component: photosystem II oxygen evolving complex (GO:0009654);	4	Elaeagnus_angustifolia_newGene_5807;Elaeagnus_angustifolia_newGene_2190;Elaeagnus_angustifolia_newGene_4370;Elaeagnus_angustifolia_newGene_2189
Cellular Component: plant-type vacuole membrane (GO:0009705);	4	Elaeagnus_angustifolia_newGene_2593;Elaeagnus_angustifolia_newGene_4634;Elaeagnus_angustifolia_newGene_2198;Elaeagnus_angustifolia_newGene_2045
Cellular Component: respiratory chain (GO:0070469);	4	Elaeagnus_angustifolia_newGene_3877;Elaeagnus_angustifolia_newGene_6377;Elaeagnus_angustifolia_newGene_6373;Elaeagnus_angustifolia_newGene_268
Cellular Component: small ribosomal subunit (GO:0015935);	4	Elaeagnus_angustifolia_newGene_9376;Elaeagnus_angustifolia_newGene_7152;Elaeagnus_angustifolia_newGene_9330;Elaeagnus_angustifolia_newGene_3373
Molecular Function: 4 iron, 4 sulfur cluster binding (GO:0051539);	4	Elaeagnus_angustifolia_newGene_10412;Elaeagnus_angustifolia_newGene_1030;Elaeagnus_angustifolia_newGene_2362;Elaeagnus_angustifolia_newGene_10188
Molecular Function: ATP-dependent 3'-5' DNA helicase activity (GO:0043140);	4	Elaeagnus_angustifolia_newGene_7909;Elaeagnus_angustifolia_newGene_7908;Elaeagnus_angustifolia_newGene_8212;Elaeagnus_angustifolia_newGene_4471
Molecular Function: ATP-dependent RNA helicase activity (GO:0004004);	4	Elaeagnus_angustifolia_newGene_3245;Elaeagnus_angustifolia_newGene_7600;Elaeagnus_angustifolia_newGene_8426;Elaeagnus_angustifolia_newGene_2299
Molecular Function: O-methyltransferase activity (GO:0008171);	4	Elaeagnus_angustifolia_newGene_11430;Elaeagnus_angustifolia_newGene_11429;Elaeagnus_angustifolia_newGene_1909;Elaeagnus_angustifolia_newGene_5658
Molecular Function: Ran GTPase binding (GO:0008536);	4	Elaeagnus_angustifolia_newGene_8108;Elaeagnus_angustifolia_newGene_4496;Elaeagnus_angustifolia_newGene_3177;Elaeagnus_angustifolia_newGene_8254
Molecular Function: UDP-glucosyltransferase activity (GO:0035251);	4	Elaeagnus_angustifolia_newGene_3999;Elaeagnus_angustifolia_newGene_6812;Elaeagnus_angustifolia_newGene_5246;Elaeagnus_angustifolia_newGene_6813
Molecular Function: aminopeptidase activity (GO:0004177);	4	Elaeagnus_angustifolia_newGene_8055;Elaeagnus_angustifolia_newGene_7202;Elaeagnus_angustifolia_newGene_9414;Elaeagnus_angustifolia_newGene_7472
Molecular Function: cation binding (GO:0043169);	4	Elaeagnus_angustifolia_newGene_2709;Elaeagnus_angustifolia_newGene_3366;Elaeagnus_angustifolia_newGene_3365;Elaeagnus_angustifolia_newGene_3267
Molecular Function: chitin binding (GO:0008061);	4	Elaeagnus_angustifolia_newGene_2465;Elaeagnus_angustifolia_newGene_2434;Elaeagnus_angustifolia_newGene_9350;Elaeagnus_angustifolia_newGene_9348
Molecular Function: dihydrokaempferol 4-reductase activity (GO:0045552);	4	Elaeagnus_angustifolia_newGene_7690;Elaeagnus_angustifolia_newGene_4397;Elaeagnus_angustifolia_newGene_8564;Elaeagnus_angustifolia_newGene_3786
Molecular Function: double-stranded DNA binding (GO:0003690);	4	Elaeagnus_angustifolia_newGene_654;Elaeagnus_angustifolia_newGene_5289;Elaeagnus_angustifolia_newGene_9641;Elaeagnus_angustifolia_newGene_10388
Molecular Function: glycerol channel activity (GO:0015254);	4	Elaeagnus_angustifolia_newGene_2765;Elaeagnus_angustifolia_newGene_1822;Elaeagnus_angustifolia_newGene_4634;Elaeagnus_angustifolia_newGene_3601
Molecular Function: hydrolase activity, acting on glycosyl bonds (GO:0016798);	4	Elaeagnus_angustifolia_newGene_4139;Elaeagnus_angustifolia_newGene_5424;Elaeagnus_angustifolia_newGene_972;Elaeagnus_angustifolia_newGene_900
Molecular Function: lyase activity (GO:0016829);	4	Elaeagnus_angustifolia_newGene_8534;Elaeagnus_angustifolia_newGene_1009;Elaeagnus_angustifolia_newGene_10603;Elaeagnus_angustifolia_newGene_8350
Molecular Function: metalloaminopeptidase activity (GO:0070006);	4	Elaeagnus_angustifolia_newGene_4568;Elaeagnus_angustifolia_newGene_4993;Elaeagnus_angustifolia_newGene_9678;Elaeagnus_angustifolia_newGene_5780
Molecular Function: motor activity (GO:0003774);	4	Elaeagnus_angustifolia_newGene_4584;Elaeagnus_angustifolia_newGene_7113;Elaeagnus_angustifolia_newGene_9345;Elaeagnus_angustifolia_newGene_4585
Molecular Function: nuclear localization sequence binding (GO:0008139);	4	Elaeagnus_angustifolia_newGene_8108;Elaeagnus_angustifolia_newGene_8254;Elaeagnus_angustifolia_newGene_8064;Elaeagnus_angustifolia_newGene_4776
Molecular Function: nutrient reservoir activity (GO:0045735);	4	Elaeagnus_angustifolia_newGene_7954;Elaeagnus_angustifolia_newGene_4738;Elaeagnus_angustifolia_newGene_2986;Elaeagnus_angustifolia_newGene_4904
Molecular Function: oxidoreductase activity, acting on NAD(P)H, quinone or similar compound as acceptor (GO:0016655);	4	Elaeagnus_angustifolia_newGene_6966;Elaeagnus_angustifolia_newGene_9244;Elaeagnus_angustifolia_newGene_9248;Elaeagnus_angustifolia_newGene_6987
Molecular Function: peptide-methionine (R)-S-oxide reductase activity (GO:0033743);	4	Elaeagnus_angustifolia_newGene_8201;Elaeagnus_angustifolia_newGene_5914;Elaeagnus_angustifolia_newGene_8205;Elaeagnus_angustifolia_newGene_3545
Molecular Function: peptide-methionine (S)-S-oxide reductase activity (GO:0008113);	4	Elaeagnus_angustifolia_newGene_8201;Elaeagnus_angustifolia_newGene_5884;Elaeagnus_angustifolia_newGene_2276;Elaeagnus_angustifolia_newGene_3545
Molecular Function: phosphatase activity (GO:0016791);	4	Elaeagnus_angustifolia_newGene_5152;Elaeagnus_angustifolia_newGene_2743;Elaeagnus_angustifolia_newGene_4761;Elaeagnus_angustifolia_newGene_3048
Molecular Function: phosphatidate cytidylyltransferase activity (GO:0004605);	4	Elaeagnus_angustifolia_newGene_9695;Elaeagnus_angustifolia_newGene_6572;Elaeagnus_angustifolia_newGene_10614;Elaeagnus_angustifolia_newGene_7500
Molecular Function: phosphatidylinositol phosphate kinase activity (GO:0016307);	4	Elaeagnus_angustifolia_newGene_2814;Elaeagnus_angustifolia_newGene_10647;Elaeagnus_angustifolia_newGene_8302;Elaeagnus_angustifolia_newGene_4441
Molecular Function: potassium ion transmembrane transporter activity (GO:0015079);	4	Elaeagnus_angustifolia_newGene_10340;Elaeagnus_angustifolia_newGene_9805;Elaeagnus_angustifolia_newGene_10341;Elaeagnus_angustifolia_newGene_10339
Molecular Function: protein channel activity (GO:0015266);	4	Elaeagnus_angustifolia_newGene_10314;Elaeagnus_angustifolia_newGene_6632;Elaeagnus_angustifolia_newGene_3471;Elaeagnus_angustifolia_newGene_3141
Molecular Function: protein tyrosine kinase activity (GO:0004713);	4	Elaeagnus_angustifolia_newGene_10317;Elaeagnus_angustifolia_newGene_4056;Elaeagnus_angustifolia_newGene_9407;Elaeagnus_angustifolia_newGene_2277
Molecular Function: pyruvate dehydrogenase (acetyl-transferring) activity (GO:0004739);	4	Elaeagnus_angustifolia_newGene_11043;Elaeagnus_angustifolia_newGene_9327;Elaeagnus_angustifolia_newGene_10765;Elaeagnus_angustifolia_newGene_10524
Molecular Function: structural constituent of cytoskeleton (GO:0005200);	4	Elaeagnus_angustifolia_newGene_8107;Elaeagnus_angustifolia_newGene_1823;Elaeagnus_angustifolia_newGene_3607;Elaeagnus_angustifolia_newGene_4882
Molecular Function: water channel activity (GO:0015250);	4	Elaeagnus_angustifolia_newGene_1822;Elaeagnus_angustifolia_newGene_2765;Elaeagnus_angustifolia_newGene_3601;Elaeagnus_angustifolia_newGene_4634
Biological Process: ATP hydrolysis coupled proton transport (GO:0015991);	3	Elaeagnus_angustifolia_newGene_7041;Elaeagnus_angustifolia_newGene_9298;Elaeagnus_angustifolia_newGene_5880
Biological Process: CDP-diacylglycerol biosynthetic process (GO:0016024);	3	Elaeagnus_angustifolia_newGene_9695;Elaeagnus_angustifolia_newGene_7500;Elaeagnus_angustifolia_newGene_10614
Biological Process: DNA metabolic process (GO:0006259);	3	Elaeagnus_angustifolia_newGene_4447;Elaeagnus_angustifolia_newGene_2490;Elaeagnus_angustifolia_newGene_4472
Biological Process: GPI anchor biosynthetic process (GO:0006506);	3	Elaeagnus_angustifolia_newGene_1187;Elaeagnus_angustifolia_newGene_385;Elaeagnus_angustifolia_newGene_3777
Biological Process: N-terminal protein amino acid acetylation (GO:0006474);	3	Elaeagnus_angustifolia_newGene_5191;Elaeagnus_angustifolia_newGene_10342;Elaeagnus_angustifolia_newGene_5718
Biological Process: NADH dehydrogenase complex (plastoquinone) assembly (GO:0010258);	3	Elaeagnus_angustifolia_newGene_9248;Elaeagnus_angustifolia_newGene_9244;Elaeagnus_angustifolia_newGene_6966
Biological Process: Wnt signaling pathway (GO:0016055);	3	Elaeagnus_angustifolia_newGene_7368;Elaeagnus_angustifolia_newGene_9552;Elaeagnus_angustifolia_newGene_7326
Biological Process: activation of MAPKK activity (GO:0000186);	3	Elaeagnus_angustifolia_newGene_10317;Elaeagnus_angustifolia_newGene_1887;Elaeagnus_angustifolia_newGene_2195
Biological Process: anion transmembrane transport (GO:0098656);	3	Elaeagnus_angustifolia_newGene_2658;Elaeagnus_angustifolia_newGene_594;Elaeagnus_angustifolia_newGene_4088
Biological Process: aromatic amino acid family biosynthetic process (GO:0009073);	3	Elaeagnus_angustifolia_newGene_9672;Elaeagnus_angustifolia_newGene_3650;Elaeagnus_angustifolia_newGene_7458
Biological Process: aromatic amino acid family metabolic process (GO:0009072);	3	Elaeagnus_angustifolia_newGene_9603;Elaeagnus_angustifolia_newGene_2192;Elaeagnus_angustifolia_newGene_2193
Biological Process: aromatic compound biosynthetic process (GO:0019438);	3	Elaeagnus_angustifolia_newGene_1909;Elaeagnus_angustifolia_newGene_5658;Elaeagnus_angustifolia_newGene_2095
Biological Process: autophagy (GO:0006914);	3	Elaeagnus_angustifolia_newGene_2124;Elaeagnus_angustifolia_newGene_4280;Elaeagnus_angustifolia_newGene_3435
Biological Process: biosynthetic process (GO:0009058);	3	Elaeagnus_angustifolia_newGene_4008;Elaeagnus_angustifolia_newGene_10645;Elaeagnus_angustifolia_newGene_8629
Biological Process: carbohydrate transmembrane transport (GO:0034219);	3	Elaeagnus_angustifolia_newGene_2327;Elaeagnus_angustifolia_newGene_10528;Elaeagnus_angustifolia_newGene_614
Biological Process: cell cycle (GO:0007049);	3	Elaeagnus_angustifolia_newGene_4695;Elaeagnus_angustifolia_newGene_3180;Elaeagnus_angustifolia_newGene_8959
Biological Process: cellular potassium ion homeostasis (GO:0030007);	3	Elaeagnus_angustifolia_newGene_2045;Elaeagnus_angustifolia_newGene_1780;Elaeagnus_angustifolia_newGene_622
Biological Process: cellular protein modification process (GO:0006464);	3	Elaeagnus_angustifolia_newGene_8339;Elaeagnus_angustifolia_newGene_7681;Elaeagnus_angustifolia_newGene_8644
Biological Process: cellulose catabolic process (GO:0030245);	3	Elaeagnus_angustifolia_newGene_2134;Elaeagnus_angustifolia_newGene_6656;Elaeagnus_angustifolia_newGene_3575
Biological Process: cytokinin metabolic process (GO:0009690);	3	Elaeagnus_angustifolia_newGene_3712;Elaeagnus_angustifolia_newGene_3710;Elaeagnus_angustifolia_newGene_3711
Biological Process: electron transport chain (GO:0022900);	3	Elaeagnus_angustifolia_newGene_5703;Elaeagnus_angustifolia_newGene_7330;Elaeagnus_angustifolia_newGene_9482
Biological Process: endocytosis (GO:0006897);	3	Elaeagnus_angustifolia_newGene_7326;Elaeagnus_angustifolia_newGene_7368;Elaeagnus_angustifolia_newGene_9552
Biological Process: flavonoid metabolic process (GO:0009812);	3	Elaeagnus_angustifolia_newGene_3999;Elaeagnus_angustifolia_newGene_6812;Elaeagnus_angustifolia_newGene_6813
Biological Process: formation of translation preinitiation complex (GO:0001731);	3	Elaeagnus_angustifolia_newGene_10318;Elaeagnus_angustifolia_newGene_4034;Elaeagnus_angustifolia_newGene_10507
Biological Process: fructose 6-phosphate metabolic process (GO:0006002);	3	Elaeagnus_angustifolia_newGene_7251;Elaeagnus_angustifolia_newGene_9423;Elaeagnus_angustifolia_newGene_10416
Biological Process: fruit ripening (GO:0009835);	3	Elaeagnus_angustifolia_newGene_3110;Elaeagnus_angustifolia_newGene_2942;Elaeagnus_angustifolia_newGene_1246
Biological Process: galactose metabolic process (GO:0006012);	3	Elaeagnus_angustifolia_newGene_1827;Elaeagnus_angustifolia_newGene_3609;Elaeagnus_angustifolia_newGene_718
Biological Process: gibberellin catabolic process (GO:0045487);	3	Elaeagnus_angustifolia_newGene_5390;Elaeagnus_angustifolia_newGene_5471;Elaeagnus_angustifolia_newGene_4275
Biological Process: glutathione metabolic process (GO:0006749);	3	Elaeagnus_angustifolia_newGene_4909;Elaeagnus_angustifolia_newGene_1292;Elaeagnus_angustifolia_newGene_350
Biological Process: intralumenal vesicle formation (GO:0070676);	3	Elaeagnus_angustifolia_newGene_7101;Elaeagnus_angustifolia_newGene_9336;Elaeagnus_angustifolia_newGene_7226
Biological Process: iron ion transmembrane transport (GO:0034755);	3	Elaeagnus_angustifolia_newGene_8070;Elaeagnus_angustifolia_newGene_6638;Elaeagnus_angustifolia_newGene_4765
Biological Process: leaf senescence (GO:0010150);	3	Elaeagnus_angustifolia_newGene_2942;Elaeagnus_angustifolia_newGene_10537;Elaeagnus_angustifolia_newGene_287
Biological Process: lignin biosynthetic process (GO:0009809);	3	Elaeagnus_angustifolia_newGene_2801;Elaeagnus_angustifolia_newGene_4935;Elaeagnus_angustifolia_newGene_3088
Biological Process: macromolecule metabolic process (GO:0043170);	3	Elaeagnus_angustifolia_newGene_6336;Elaeagnus_angustifolia_newGene_8028;Elaeagnus_angustifolia_newGene_8298
Biological Process: maturation of 5.8S rRNA (GO:0000460);	3	Elaeagnus_angustifolia_newGene_8469;Elaeagnus_angustifolia_newGene_7861;Elaeagnus_angustifolia_newGene_4955
Biological Process: nitrate transport (GO:0015706);	3	Elaeagnus_angustifolia_newGene_2287;Elaeagnus_angustifolia_newGene_4061;Elaeagnus_angustifolia_newGene_2288
Biological Process: nuclear-transcribed mRNA catabolic process, exonucleolytic (GO:0000291);	3	Elaeagnus_angustifolia_newGene_10166;Elaeagnus_angustifolia_newGene_6447;Elaeagnus_angustifolia_newGene_1052
Biological Process: nucleotide-excision repair (GO:0006289);	3	Elaeagnus_angustifolia_newGene_8547;Elaeagnus_angustifolia_newGene_7029;Elaeagnus_angustifolia_newGene_9641
Biological Process: oxalate metabolic process (GO:0033609);	3	Elaeagnus_angustifolia_newGene_2986;Elaeagnus_angustifolia_newGene_4738;Elaeagnus_angustifolia_newGene_7954
Biological Process: peptidyl-tyrosine dephosphorylation (GO:0035335);	3	Elaeagnus_angustifolia_newGene_7262;Elaeagnus_angustifolia_newGene_3266;Elaeagnus_angustifolia_newGene_313
Biological Process: phosphatidylinositol phosphorylation (GO:0046854);	3	Elaeagnus_angustifolia_newGene_4441;Elaeagnus_angustifolia_newGene_8302;Elaeagnus_angustifolia_newGene_5598
Biological Process: phospholipid biosynthetic process (GO:0008654);	3	Elaeagnus_angustifolia_newGene_10136;Elaeagnus_angustifolia_newGene_2028;Elaeagnus_angustifolia_newGene_6572
Biological Process: photosynthesis, light harvesting in photosystem I (GO:0009768);	3	Elaeagnus_angustifolia_newGene_10541;Elaeagnus_angustifolia_newGene_2713;Elaeagnus_angustifolia_newGene_10542
Biological Process: pollen development (GO:0009555);	3	Elaeagnus_angustifolia_newGene_8208;Elaeagnus_angustifolia_newGene_6572;Elaeagnus_angustifolia_newGene_751
Biological Process: polysaccharide catabolic process (GO:0000272);	3	Elaeagnus_angustifolia_newGene_4966;Elaeagnus_angustifolia_newGene_3950;Elaeagnus_angustifolia_newGene_1865
Biological Process: positive gravitropism (GO:0009958);	3	Elaeagnus_angustifolia_newGene_8611;Elaeagnus_angustifolia_newGene_7626;Elaeagnus_angustifolia_newGene_5032
Biological Process: post-embryonic development (GO:0009791);	3	Elaeagnus_angustifolia_newGene_4231;Elaeagnus_angustifolia_newGene_8437;Elaeagnus_angustifolia_newGene_4230
Biological Process: primary root development (GO:0080022);	3	Elaeagnus_angustifolia_newGene_3653;Elaeagnus_angustifolia_newGene_3727;Elaeagnus_angustifolia_newGene_905
Biological Process: protein metabolic process (GO:0019538);	3	Elaeagnus_angustifolia_newGene_4224;Elaeagnus_angustifolia_newGene_7472;Elaeagnus_angustifolia_newGene_10296
Biological Process: protein methylation (GO:0006479);	3	Elaeagnus_angustifolia_newGene_9414;Elaeagnus_angustifolia_newGene_4057;Elaeagnus_angustifolia_newGene_7202
Biological Process: protein processing involved in protein targeting to mitochondrion (GO:0006627);	3	Elaeagnus_angustifolia_newGene_7255;Elaeagnus_angustifolia_newGene_9269;Elaeagnus_angustifolia_newGene_9424
Biological Process: protein refolding (GO:0042026);	3	Elaeagnus_angustifolia_newGene_3200;Elaeagnus_angustifolia_newGene_10259;Elaeagnus_angustifolia_newGene_7584
Biological Process: regulation of ARF protein signal transduction (GO:0032012);	3	Elaeagnus_angustifolia_newGene_5416;Elaeagnus_angustifolia_newGene_7449;Elaeagnus_angustifolia_newGene_9656
Biological Process: regulation of biological process (GO:0050789);	3	Elaeagnus_angustifolia_newGene_4774;Elaeagnus_angustifolia_newGene_701;Elaeagnus_angustifolia_newGene_10658
Biological Process: regulation of cell cycle (GO:0051726);	3	Elaeagnus_angustifolia_newGene_7096;Elaeagnus_angustifolia_newGene_6539;Elaeagnus_angustifolia_newGene_5329
Biological Process: regulation of cell shape (GO:0008360);	3	Elaeagnus_angustifolia_newGene_7368;Elaeagnus_angustifolia_newGene_9552;Elaeagnus_angustifolia_newGene_7326
Biological Process: regulation of seed germination (GO:0010029);	3	Elaeagnus_angustifolia_newGene_2830;Elaeagnus_angustifolia_newGene_2831;Elaeagnus_angustifolia_newGene_10537
Biological Process: removal of superoxide radicals (GO:0019430);	3	Elaeagnus_angustifolia_newGene_7954;Elaeagnus_angustifolia_newGene_4738;Elaeagnus_angustifolia_newGene_5924
Biological Process: response to bacterium (GO:0009617);	3	Elaeagnus_angustifolia_newGene_1779;Elaeagnus_angustifolia_newGene_4774;Elaeagnus_angustifolia_newGene_3086
Biological Process: response to biotic stimulus (GO:0009607);	3	Elaeagnus_angustifolia_newGene_3487;Elaeagnus_angustifolia_newGene_9640;Elaeagnus_angustifolia_newGene_3491
Biological Process: response to cytokinin (GO:0009735);	3	Elaeagnus_angustifolia_newGene_9328;Elaeagnus_angustifolia_newGene_9280;Elaeagnus_angustifolia_newGene_8565
Biological Process: response to water deprivation (GO:0009414);	3	Elaeagnus_angustifolia_newGene_3601;Elaeagnus_angustifolia_newGene_10235;Elaeagnus_angustifolia_newGene_1822
Biological Process: response to wounding (GO:0009611);	3	Elaeagnus_angustifolia_newGene_5568;Elaeagnus_angustifolia_newGene_4785;Elaeagnus_angustifolia_newGene_10991
Biological Process: skotomorphogenesis (GO:0009647);	3	Elaeagnus_angustifolia_newGene_2169;Elaeagnus_angustifolia_newGene_2170;Elaeagnus_angustifolia_newGene_3990
Biological Process: tRNA methylation (GO:0030488);	3	Elaeagnus_angustifolia_newGene_2011;Elaeagnus_angustifolia_newGene_33;Elaeagnus_angustifolia_newGene_9595
Biological Process: transcription initiation from RNA polymerase II promoter (GO:0006367);	3	Elaeagnus_angustifolia_newGene_4666;Elaeagnus_angustifolia_newGene_1052;Elaeagnus_angustifolia_newGene_10166
Biological Process: vacuolar acidification (GO:0007035);	3	Elaeagnus_angustifolia_newGene_9298;Elaeagnus_angustifolia_newGene_5880;Elaeagnus_angustifolia_newGene_7041
Biological Process: vacuolar transport (GO:0007034);	3	Elaeagnus_angustifolia_newGene_7226;Elaeagnus_angustifolia_newGene_9336;Elaeagnus_angustifolia_newGene_7101
Cellular Component: 90S preribosome (GO:0030686);	3	Elaeagnus_angustifolia_newGene_2534;Elaeagnus_angustifolia_newGene_1896;Elaeagnus_angustifolia_newGene_9584
Cellular Component: BLOC-1 complex (GO:0031083);	3	Elaeagnus_angustifolia_newGene_4485;Elaeagnus_angustifolia_newGene_7768;Elaeagnus_angustifolia_newGene_3154
Cellular Component: DNA-directed RNA polymerase II, core complex (GO:0005665);	3	Elaeagnus_angustifolia_newGene_1052;Elaeagnus_angustifolia_newGene_321;Elaeagnus_angustifolia_newGene_10166
Cellular Component: DNA-directed RNA polymerase III complex (GO:0005666);	3	Elaeagnus_angustifolia_newGene_8249;Elaeagnus_angustifolia_newGene_5621;Elaeagnus_angustifolia_newGene_321
Cellular Component: catalytic step 2 spliceosome (GO:0071013);	3	Elaeagnus_angustifolia_newGene_893;Elaeagnus_angustifolia_newGene_37;Elaeagnus_angustifolia_newGene_36
Cellular Component: cell part (GO:0044464);	3	Elaeagnus_angustifolia_newGene_4589;Elaeagnus_angustifolia_newGene_3552;Elaeagnus_angustifolia_newGene_2814
Cellular Component: chloroplast inner membrane (GO:0009706);	3	Elaeagnus_angustifolia_newGene_5626;Elaeagnus_angustifolia_newGene_9713;Elaeagnus_angustifolia_newGene_4550
Cellular Component: cytoskeleton (GO:0005856);	3	Elaeagnus_angustifolia_newGene_7268;Elaeagnus_angustifolia_newGene_8015;Elaeagnus_angustifolia_newGene_7264
Cellular Component: endoplasmic reticulum lumen (GO:0005788);	3	Elaeagnus_angustifolia_newGene_7030;Elaeagnus_angustifolia_newGene_9289;Elaeagnus_angustifolia_newGene_2276
Cellular Component: eukaryotic 43S preinitiation complex (GO:0016282);	3	Elaeagnus_angustifolia_newGene_10318;Elaeagnus_angustifolia_newGene_4034;Elaeagnus_angustifolia_newGene_10507
Cellular Component: eukaryotic 48S preinitiation complex (GO:0033290);	3	Elaeagnus_angustifolia_newGene_10318;Elaeagnus_angustifolia_newGene_10507;Elaeagnus_angustifolia_newGene_4034
Cellular Component: eukaryotic translation initiation factor 3 complex (GO:0005852);	3	Elaeagnus_angustifolia_newGene_10318;Elaeagnus_angustifolia_newGene_4034;Elaeagnus_angustifolia_newGene_10507
Cellular Component: intracellular organelle (GO:0043229);	3	Elaeagnus_angustifolia_newGene_9638;Elaeagnus_angustifolia_newGene_309;Elaeagnus_angustifolia_newGene_10647
Cellular Component: intracellular organelle part (GO:0044446);	3	Elaeagnus_angustifolia_newGene_10172;Elaeagnus_angustifolia_newGene_8437;Elaeagnus_angustifolia_newGene_9256
Cellular Component: intrinsic component of membrane (GO:0031224);	3	Elaeagnus_angustifolia_newGene_10827;Elaeagnus_angustifolia_newGene_8011;Elaeagnus_angustifolia_newGene_4665
Cellular Component: kinesin complex (GO:0005871);	3	Elaeagnus_angustifolia_newGene_5282;Elaeagnus_angustifolia_newGene_751;Elaeagnus_angustifolia_newGene_730
Cellular Component: large ribosomal subunit (GO:0015934);	3	Elaeagnus_angustifolia_newGene_7897;Elaeagnus_angustifolia_newGene_2133;Elaeagnus_angustifolia_newGene_5402
Cellular Component: nuclear chromatin (GO:0000790);	3	Elaeagnus_angustifolia_newGene_7429;Elaeagnus_angustifolia_newGene_4797;Elaeagnus_angustifolia_newGene_7219
Cellular Component: precatalytic spliceosome (GO:0071011);	3	Elaeagnus_angustifolia_newGene_5824;Elaeagnus_angustifolia_newGene_4781;Elaeagnus_angustifolia_newGene_1007
Cellular Component: prefoldin complex (GO:0016272);	3	Elaeagnus_angustifolia_newGene_10273;Elaeagnus_angustifolia_newGene_1214;Elaeagnus_angustifolia_newGene_11501
Cellular Component: protein acetyltransferase complex (GO:0031248);	3	Elaeagnus_angustifolia_newGene_5191;Elaeagnus_angustifolia_newGene_10342;Elaeagnus_angustifolia_newGene_5718
Cellular Component: vacuolar proton-transporting V-type ATPase, V0 domain (GO:0000220);	3	Elaeagnus_angustifolia_newGene_9298;Elaeagnus_angustifolia_newGene_5880;Elaeagnus_angustifolia_newGene_7041
Molecular Function: 1-aminocyclopropane-1-carboxylate oxidase activity (GO:0009815);	3	Elaeagnus_angustifolia_newGene_1246;Elaeagnus_angustifolia_newGene_3110;Elaeagnus_angustifolia_newGene_2136
Molecular Function: ARF guanyl-nucleotide exchange factor activity (GO:0005086);	3	Elaeagnus_angustifolia_newGene_9656;Elaeagnus_angustifolia_newGene_5416;Elaeagnus_angustifolia_newGene_7449
Molecular Function: ATP-dependent peptidase activity (GO:0004176);	3	Elaeagnus_angustifolia_newGene_8080;Elaeagnus_angustifolia_newGene_8077;Elaeagnus_angustifolia_newGene_4507
Molecular Function: C-19 gibberellin 2-beta-dioxygenase activity (GO:0052634);	3	Elaeagnus_angustifolia_newGene_5390;Elaeagnus_angustifolia_newGene_5471;Elaeagnus_angustifolia_newGene_4275
Molecular Function: FAD binding (GO:0071949);	3	Elaeagnus_angustifolia_newGene_6846;Elaeagnus_angustifolia_newGene_1878;Elaeagnus_angustifolia_newGene_9152
Molecular Function: L-amino acid transmembrane transporter activity (GO:0015179);	3	Elaeagnus_angustifolia_newGene_10468;Elaeagnus_angustifolia_newGene_1963;Elaeagnus_angustifolia_newGene_9790
Molecular Function: L-malate dehydrogenase activity (GO:0030060);	3	Elaeagnus_angustifolia_newGene_9755;Elaeagnus_angustifolia_newGene_7545;Elaeagnus_angustifolia_newGene_10194
Molecular Function: MAP kinase activity (GO:0004707);	3	Elaeagnus_angustifolia_newGene_4622;Elaeagnus_angustifolia_newGene_5229;Elaeagnus_angustifolia_newGene_5861
Molecular Function: MAP kinase kinase kinase activity (GO:0004709);	3	Elaeagnus_angustifolia_newGene_10317;Elaeagnus_angustifolia_newGene_1887;Elaeagnus_angustifolia_newGene_2195
Molecular Function: O-acetyltransferase activity (GO:0016413);	3	Elaeagnus_angustifolia_newGene_4023;Elaeagnus_angustifolia_newGene_67;Elaeagnus_angustifolia_newGene_2885
Molecular Function: RNA polymerase II regulatory region sequence-specific DNA binding (GO:0000977);	3	Elaeagnus_angustifolia_newGene_3478;Elaeagnus_angustifolia_newGene_1904;Elaeagnus_angustifolia_newGene_2621
Molecular Function: RNA polymerase III activity (GO:0001056);	3	Elaeagnus_angustifolia_newGene_5621;Elaeagnus_angustifolia_newGene_8249;Elaeagnus_angustifolia_newGene_321
Molecular Function: Rho guanyl-nucleotide exchange factor activity (GO:0005089);	3	Elaeagnus_angustifolia_newGene_2732;Elaeagnus_angustifolia_newGene_5529;Elaeagnus_angustifolia_newGene_2731
Molecular Function: U1 snRNA binding (GO:0030619);	3	Elaeagnus_angustifolia_newGene_4489;Elaeagnus_angustifolia_newGene_7745;Elaeagnus_angustifolia_newGene_5824
Molecular Function: UDP-glucose 4-epimerase activity (GO:0003978);	3	Elaeagnus_angustifolia_newGene_718;Elaeagnus_angustifolia_newGene_3609;Elaeagnus_angustifolia_newGene_1827
Molecular Function: acetylglucosaminyltransferase activity (GO:0008375);	3	Elaeagnus_angustifolia_newGene_5036;Elaeagnus_angustifolia_newGene_10257;Elaeagnus_angustifolia_newGene_3572
Molecular Function: aldehyde dehydrogenase (NAD) activity (GO:0004029);	3	Elaeagnus_angustifolia_newGene_10411;Elaeagnus_angustifolia_newGene_10772;Elaeagnus_angustifolia_newGene_2466
Molecular Function: cation transmembrane transporter activity (GO:0008324);	3	Elaeagnus_angustifolia_newGene_6662;Elaeagnus_angustifolia_newGene_3770;Elaeagnus_angustifolia_newGene_8144
Molecular Function: cellulase activity (GO:0008810);	3	Elaeagnus_angustifolia_newGene_6656;Elaeagnus_angustifolia_newGene_3575;Elaeagnus_angustifolia_newGene_2134
Molecular Function: chaperone binding (GO:0051087);	3	Elaeagnus_angustifolia_newGene_7655;Elaeagnus_angustifolia_newGene_2668;Elaeagnus_angustifolia_newGene_5312
Molecular Function: cobalt ion binding (GO:0050897);	3	Elaeagnus_angustifolia_newGene_3032;Elaeagnus_angustifolia_newGene_7922;Elaeagnus_angustifolia_newGene_4470
Molecular Function: cytokinin dehydrogenase activity (GO:0019139);	3	Elaeagnus_angustifolia_newGene_3710;Elaeagnus_angustifolia_newGene_3712;Elaeagnus_angustifolia_newGene_3711
Molecular Function: dihydrolipoyllysine-residue acetyltransferase activity (GO:0004742);	3	Elaeagnus_angustifolia_newGene_5006;Elaeagnus_angustifolia_newGene_3257;Elaeagnus_angustifolia_newGene_5007
Molecular Function: double-stranded RNA binding (GO:0003725);	3	Elaeagnus_angustifolia_newGene_1054;Elaeagnus_angustifolia_newGene_9610;Elaeagnus_angustifolia_newGene_1181
Molecular Function: drug transmembrane transporter activity (GO:0015238);	3	Elaeagnus_angustifolia_newGene_10589;Elaeagnus_angustifolia_newGene_2580;Elaeagnus_angustifolia_newGene_1600
Molecular Function: exonuclease activity (GO:0004527);	3	Elaeagnus_angustifolia_newGene_3785;Elaeagnus_angustifolia_newGene_9614;Elaeagnus_angustifolia_newGene_8898
Molecular Function: gibberellin 3-beta-dioxygenase activity (GO:0016707);	3	Elaeagnus_angustifolia_newGene_2674;Elaeagnus_angustifolia_newGene_5390;Elaeagnus_angustifolia_newGene_557
Molecular Function: glucan endo-1,3-beta-D-glucosidase activity (GO:0042973);	3	Elaeagnus_angustifolia_newGene_2642;Elaeagnus_angustifolia_newGene_5663;Elaeagnus_angustifolia_newGene_10243
Molecular Function: histone acetyltransferase activity (GO:0004402);	3	Elaeagnus_angustifolia_newGene_11590;Elaeagnus_angustifolia_newGene_2274;Elaeagnus_angustifolia_newGene_2898
Molecular Function: iron ion transmembrane transporter activity (GO:0005381);	3	Elaeagnus_angustifolia_newGene_6638;Elaeagnus_angustifolia_newGene_4765;Elaeagnus_angustifolia_newGene_8070
Molecular Function: lactoylglutathione lyase activity (GO:0004462);	3	Elaeagnus_angustifolia_newGene_3007;Elaeagnus_angustifolia_newGene_7322;Elaeagnus_angustifolia_newGene_9479
Molecular Function: naringenin-chalcone synthase activity (GO:0016210);	3	Elaeagnus_angustifolia_newGene_9758;Elaeagnus_angustifolia_newGene_10240;Elaeagnus_angustifolia_newGene_2593
Molecular Function: obsolete gamma-glutamyltransferase activity (GO:0003840);	3	Elaeagnus_angustifolia_newGene_1292;Elaeagnus_angustifolia_newGene_9420;Elaeagnus_angustifolia_newGene_9422
Molecular Function: oxalate decarboxylase activity (GO:0046564);	3	Elaeagnus_angustifolia_newGene_7954;Elaeagnus_angustifolia_newGene_2986;Elaeagnus_angustifolia_newGene_4738
Molecular Function: peptide alpha-N-acetyltransferase activity (GO:0004596);	3	Elaeagnus_angustifolia_newGene_5191;Elaeagnus_angustifolia_newGene_5718;Elaeagnus_angustifolia_newGene_10342
Molecular Function: phosphoenolpyruvate carboxylase activity (GO:0008964);	3	Elaeagnus_angustifolia_newGene_8496;Elaeagnus_angustifolia_newGene_10254;Elaeagnus_angustifolia_newGene_8497
Molecular Function: pigment binding (GO:0031409);	3	Elaeagnus_angustifolia_newGene_10542;Elaeagnus_angustifolia_newGene_2713;Elaeagnus_angustifolia_newGene_10541
Molecular Function: protein histidine kinase activity (GO:0004673);	3	Elaeagnus_angustifolia_newGene_4002;Elaeagnus_angustifolia_newGene_4428;Elaeagnus_angustifolia_newGene_8405
Molecular Function: protein tyrosine phosphatase activity (GO:0004725);	3	Elaeagnus_angustifolia_newGene_7262;Elaeagnus_angustifolia_newGene_3266;Elaeagnus_angustifolia_newGene_313
Molecular Function: protein tyrosine/serine/threonine phosphatase activity (GO:0008138);	3	Elaeagnus_angustifolia_newGene_3266;Elaeagnus_angustifolia_newGene_7262;Elaeagnus_angustifolia_newGene_179
Molecular Function: protein-lysine N-methyltransferase activity (GO:0016279);	3	Elaeagnus_angustifolia_newGene_3765;Elaeagnus_angustifolia_newGene_11503;Elaeagnus_angustifolia_newGene_10389
Molecular Function: protochlorophyllide reductase activity (GO:0016630);	3	Elaeagnus_angustifolia_newGene_1901;Elaeagnus_angustifolia_newGene_2310;Elaeagnus_angustifolia_newGene_777
Molecular Function: proton-transporting ATP synthase activity, rotational mechanism (GO:0046933);	3	Elaeagnus_angustifolia_newGene_2030;Elaeagnus_angustifolia_newGene_10497;Elaeagnus_angustifolia_newGene_9659
Molecular Function: receptor serine/threonine kinase binding (GO:0033612);	3	Elaeagnus_angustifolia_newGene_10425;Elaeagnus_angustifolia_newGene_10424;Elaeagnus_angustifolia_newGene_275
Molecular Function: ribonuclease III activity (GO:0004525);	3	Elaeagnus_angustifolia_newGene_1054;Elaeagnus_angustifolia_newGene_3825;Elaeagnus_angustifolia_newGene_9610
Molecular Function: ribulose-bisphosphate carboxylase activity (GO:0016984);	3	Elaeagnus_angustifolia_newGene_2548;Elaeagnus_angustifolia_newGene_4244;Elaeagnus_angustifolia_newGene_1899
Molecular Function: secologanin synthase activity (GO:0050616);	3	Elaeagnus_angustifolia_newGene_3931;Elaeagnus_angustifolia_newGene_2093;Elaeagnus_angustifolia_newGene_7433
Molecular Function: signal transducer activity (GO:0004871);	3	Elaeagnus_angustifolia_newGene_3975;Elaeagnus_angustifolia_newGene_6133;Elaeagnus_angustifolia_newGene_4733
Molecular Function: single-stranded DNA binding (GO:0003697);	3	Elaeagnus_angustifolia_newGene_10166;Elaeagnus_angustifolia_newGene_4784;Elaeagnus_angustifolia_newGene_1052
Molecular Function: solute:proton antiporter activity (GO:0015299);	3	Elaeagnus_angustifolia_newGene_1780;Elaeagnus_angustifolia_newGene_9405;Elaeagnus_angustifolia_newGene_546
Molecular Function: structural molecule activity (GO:0005198);	3	Elaeagnus_angustifolia_newGene_10558;Elaeagnus_angustifolia_newGene_9506;Elaeagnus_angustifolia_newGene_9564
Molecular Function: threonine-type endopeptidase activity (GO:0004298);	3	Elaeagnus_angustifolia_newGene_5898;Elaeagnus_angustifolia_newGene_1105;Elaeagnus_angustifolia_newGene_9657
Molecular Function: transcriptional activator activity, RNA polymerase II transcription regulatory region sequence-specific binding (GO:0001228);	3	Elaeagnus_angustifolia_newGene_7340;Elaeagnus_angustifolia_newGene_9483;Elaeagnus_angustifolia_newGene_3478
Molecular Function: transferase activity, transferring phosphorus-containing groups (GO:0016772);	3	Elaeagnus_angustifolia_newGene_9667;Elaeagnus_angustifolia_newGene_6875;Elaeagnus_angustifolia_newGene_7453
Molecular Function: translation initiation factor binding (GO:0031369);	3	Elaeagnus_angustifolia_newGene_10166;Elaeagnus_angustifolia_newGene_4034;Elaeagnus_angustifolia_newGene_1052
Molecular Function: tryptophan synthase activity (GO:0004834);	3	Elaeagnus_angustifolia_newGene_10592;Elaeagnus_angustifolia_newGene_3814;Elaeagnus_angustifolia_newGene_10593
Molecular Function: ubiquitin binding (GO:0043130);	3	Elaeagnus_angustifolia_newGene_9652;Elaeagnus_angustifolia_newGene_7395;Elaeagnus_angustifolia_newGene_6899
Molecular Function: voltage-gated anion channel activity (GO:0008308);	3	Elaeagnus_angustifolia_newGene_11554;Elaeagnus_angustifolia_newGene_609;Elaeagnus_angustifolia_newGene_10375
Biological Process: 'de novo' CTP biosynthetic process (GO:0044210);	2	Elaeagnus_angustifolia_newGene_165;Elaeagnus_angustifolia_newGene_10453
Biological Process: Arp2/3 complex-mediated actin nucleation (GO:0034314);	2	Elaeagnus_angustifolia_newGene_974;Elaeagnus_angustifolia_newGene_10232
Biological Process: DNA replication initiation (GO:0006270);	2	Elaeagnus_angustifolia_newGene_259;Elaeagnus_angustifolia_newGene_4681
Biological Process: DNA topological change (GO:0006265);	2	Elaeagnus_angustifolia_newGene_7278;Elaeagnus_angustifolia_newGene_10638
Biological Process: DNA-templated transcription, initiation (GO:0006352);	2	Elaeagnus_angustifolia_newGene_8095;Elaeagnus_angustifolia_newGene_9577
Biological Process: L-alpha-amino acid transmembrane transport (GO:1902475);	2	Elaeagnus_angustifolia_newGene_10468;Elaeagnus_angustifolia_newGene_9790
Biological Process: L-cystine transport (GO:0015811);	2	Elaeagnus_angustifolia_newGene_2361;Elaeagnus_angustifolia_newGene_4116
Biological Process: RNA export from nucleus (GO:0006405);	2	Elaeagnus_angustifolia_newGene_7395;Elaeagnus_angustifolia_newGene_4496
Biological Process: RNA metabolic process (GO:0016070);	2	Elaeagnus_angustifolia_newGene_8519;Elaeagnus_angustifolia_newGene_2480
Biological Process: RNA polymerase II transcriptional preinitiation complex assembly (GO:0051123);	2	Elaeagnus_angustifolia_newGene_9008;Elaeagnus_angustifolia_newGene_6728
Biological Process: RNA secondary structure unwinding (GO:0010501);	2	Elaeagnus_angustifolia_newGene_2299;Elaeagnus_angustifolia_newGene_3245
Biological Process: S-adenosylmethioninamine biosynthetic process (GO:0006557);	2	Elaeagnus_angustifolia_newGene_4961;Elaeagnus_angustifolia_newGene_1207
Biological Process: actin filament bundle assembly (GO:0051017);	2	Elaeagnus_angustifolia_newGene_884;Elaeagnus_angustifolia_newGene_2519
Biological Process: actin filament depolymerization (GO:0030042);	2	Elaeagnus_angustifolia_newGene_368;Elaeagnus_angustifolia_newGene_3674
Biological Process: activation of GTPase activity (GO:0090630);	2	Elaeagnus_angustifolia_newGene_1001;Elaeagnus_angustifolia_newGene_4280
Biological Process: alkane biosynthetic process (GO:0043447);	2	Elaeagnus_angustifolia_newGene_4215;Elaeagnus_angustifolia_newGene_4217
Biological Process: amine metabolic process (GO:0009308);	2	Elaeagnus_angustifolia_newGene_3236;Elaeagnus_angustifolia_newGene_1842
Biological Process: ammonium transmembrane transport (GO:0072488);	2	Elaeagnus_angustifolia_newGene_359;Elaeagnus_angustifolia_newGene_4540
Biological Process: assembly of large subunit precursor of preribosome (GO:1902626);	2	Elaeagnus_angustifolia_newGene_4955;Elaeagnus_angustifolia_newGene_8469
Biological Process: auxin polar transport (GO:0009926);	2	Elaeagnus_angustifolia_newGene_2593;Elaeagnus_angustifolia_newGene_3417
Biological Process: basic amino acid transport (GO:0015802);	2	Elaeagnus_angustifolia_newGene_9265;Elaeagnus_angustifolia_newGene_7001
Biological Process: basipetal auxin transport (GO:0010540);	2	Elaeagnus_angustifolia_newGene_2468;Elaeagnus_angustifolia_newGene_942
Biological Process: bundle sheath cell fate specification (GO:0090610);	2	Elaeagnus_angustifolia_newGene_809;Elaeagnus_angustifolia_newGene_2176
Biological Process: cell wall macromolecule catabolic process (GO:0016998);	2	Elaeagnus_angustifolia_newGene_9350;Elaeagnus_angustifolia_newGene_9348
Biological Process: cell wall organization or biogenesis (GO:0071554);	2	Elaeagnus_angustifolia_newGene_67;Elaeagnus_angustifolia_newGene_4023
Biological Process: cellular amino acid metabolic process (GO:0006520);	2	Elaeagnus_angustifolia_newGene_9572;Elaeagnus_angustifolia_newGene_9571
Biological Process: cellular biosynthetic process (GO:0044249);	2	Elaeagnus_angustifolia_newGene_10269;Elaeagnus_angustifolia_newGene_2218
Biological Process: cellular metabolic process (GO:0044237);	2	Elaeagnus_angustifolia_newGene_9206;Elaeagnus_angustifolia_newGene_1900
Biological Process: cellular response to DNA damage stimulus (GO:0006974);	2	Elaeagnus_angustifolia_newGene_2213;Elaeagnus_angustifolia_newGene_9543
Biological Process: cellular response to nitrogen levels (GO:0043562);	2	Elaeagnus_angustifolia_newGene_4824;Elaeagnus_angustifolia_newGene_10629
Biological Process: cellulose biosynthetic process (GO:0030244);	2	Elaeagnus_angustifolia_newGene_1871;Elaeagnus_angustifolia_newGene_4934
Biological Process: chiasma assembly (GO:0051026);	2	Elaeagnus_angustifolia_newGene_5446;Elaeagnus_angustifolia_newGene_8537
Biological Process: chloride transport (GO:0006821);	2	Elaeagnus_angustifolia_newGene_2352;Elaeagnus_angustifolia_newGene_2353
Biological Process: chloroplast-nucleus signaling pathway (GO:0010019);	2	Elaeagnus_angustifolia_newGene_3383;Elaeagnus_angustifolia_newGene_3382
Biological Process: chorismate biosynthetic process (GO:0009423);	2	Elaeagnus_angustifolia_newGene_9672;Elaeagnus_angustifolia_newGene_7458
Biological Process: chromatin remodeling (GO:0006338);	2	Elaeagnus_angustifolia_newGene_11590;Elaeagnus_angustifolia_newGene_2898
Biological Process: chromatin silencing (GO:0006342);	2	Elaeagnus_angustifolia_newGene_7429;Elaeagnus_angustifolia_newGene_4797
Biological Process: cotyledon vascular tissue pattern formation (GO:0010588);	2	Elaeagnus_angustifolia_newGene_4785;Elaeagnus_angustifolia_newGene_1267
Biological Process: cuticle hydrocarbon biosynthetic process (GO:0006723);	2	Elaeagnus_angustifolia_newGene_4215;Elaeagnus_angustifolia_newGene_4217
Biological Process: cutin biosynthetic process (GO:0010143);	2	Elaeagnus_angustifolia_newGene_4761;Elaeagnus_angustifolia_newGene_2743
Biological Process: cysteine biosynthetic process from serine (GO:0006535);	2	Elaeagnus_angustifolia_newGene_4536;Elaeagnus_angustifolia_newGene_9411
Biological Process: cysteinyl-tRNA aminoacylation (GO:0006423);	2	Elaeagnus_angustifolia_newGene_8605;Elaeagnus_angustifolia_newGene_6905
Biological Process: cytokinesis (GO:0000910);	2	Elaeagnus_angustifolia_newGene_8232;Elaeagnus_angustifolia_newGene_214
Biological Process: cytoplasmic mRNA processing body assembly (GO:0033962);	2	Elaeagnus_angustifolia_newGene_10830;Elaeagnus_angustifolia_newGene_8508
Biological Process: dUTP metabolic process (GO:0046080);	2	Elaeagnus_angustifolia_newGene_3472;Elaeagnus_angustifolia_newGene_8998
Biological Process: defense response to fungus (GO:0050832);	2	Elaeagnus_angustifolia_newGene_4758;Elaeagnus_angustifolia_newGene_10510
Biological Process: defense response to fungus, incompatible interaction (GO:0009817);	2	Elaeagnus_angustifolia_newGene_9657;Elaeagnus_angustifolia_newGene_7559
Biological Process: dolichol metabolic process (GO:0019348);	2	Elaeagnus_angustifolia_newGene_385;Elaeagnus_angustifolia_newGene_1187
Biological Process: double-strand break repair (GO:0006302);	2	Elaeagnus_angustifolia_newGene_10169;Elaeagnus_angustifolia_newGene_7908
Biological Process: double-strand break repair via homologous recombination (GO:0000724);	2	Elaeagnus_angustifolia_newGene_8212;Elaeagnus_angustifolia_newGene_9531
Biological Process: folic acid-containing compound biosynthetic process (GO:0009396);	2	Elaeagnus_angustifolia_newGene_8435;Elaeagnus_angustifolia_newGene_4894
Biological Process: gene expression (GO:0010467);	2	Elaeagnus_angustifolia_newGene_8519;Elaeagnus_angustifolia_newGene_4682
Biological Process: glucose metabolic process (GO:0006006);	2	Elaeagnus_angustifolia_newGene_883;Elaeagnus_angustifolia_newGene_119
Biological Process: glutathione catabolic process (GO:0006751);	2	Elaeagnus_angustifolia_newGene_9420;Elaeagnus_angustifolia_newGene_9422
Biological Process: glycerol transport (GO:0015793);	2	Elaeagnus_angustifolia_newGene_4634;Elaeagnus_angustifolia_newGene_2765
Biological Process: glycolipid biosynthetic process (GO:0009247);	2	Elaeagnus_angustifolia_newGene_4151;Elaeagnus_angustifolia_newGene_2440
Biological Process: glycolipid metabolic process (GO:0006664);	2	Elaeagnus_angustifolia_newGene_5514;Elaeagnus_angustifolia_newGene_5513
Biological Process: glycolytic process through fructose-6-phosphate (GO:0061615);	2	Elaeagnus_angustifolia_newGene_7251;Elaeagnus_angustifolia_newGene_9423
Biological Process: glyoxylate metabolic process (GO:0046487);	2	Elaeagnus_angustifolia_newGene_8565;Elaeagnus_angustifolia_newGene_9280
Biological Process: granum assembly (GO:0090391);	2	Elaeagnus_angustifolia_newGene_3817;Elaeagnus_angustifolia_newGene_3816
Biological Process: gravitropism (GO:0009630);	2	Elaeagnus_angustifolia_newGene_809;Elaeagnus_angustifolia_newGene_8041
Biological Process: histone H4 acetylation (GO:0043967);	2	Elaeagnus_angustifolia_newGene_7219;Elaeagnus_angustifolia_newGene_4562
Biological Process: induced systemic resistance, jasmonic acid mediated signaling pathway (GO:0009864);	2	Elaeagnus_angustifolia_newGene_5568;Elaeagnus_angustifolia_newGene_10991
Biological Process: inorganic anion transport (GO:0015698);	2	Elaeagnus_angustifolia_newGene_5388;Elaeagnus_angustifolia_newGene_4088
Biological Process: inositol trisphosphate metabolic process (GO:0032957);	2	Elaeagnus_angustifolia_newGene_1191;Elaeagnus_angustifolia_newGene_3894
Biological Process: iron ion transport (GO:0006826);	2	Elaeagnus_angustifolia_newGene_7700;Elaeagnus_angustifolia_newGene_451
Biological Process: isocitrate metabolic process (GO:0006102);	2	Elaeagnus_angustifolia_newGene_4027;Elaeagnus_angustifolia_newGene_2220
Biological Process: isoprenoid biosynthetic process (GO:0008299);	2	Elaeagnus_angustifolia_newGene_940;Elaeagnus_angustifolia_newGene_4809
Biological Process: jasmonic acid metabolic process (GO:0009694);	2	Elaeagnus_angustifolia_newGene_5568;Elaeagnus_angustifolia_newGene_10991
Biological Process: leaf development (GO:0048366);	2	Elaeagnus_angustifolia_newGene_2176;Elaeagnus_angustifolia_newGene_809
Biological Process: leaf morphogenesis (GO:0009965);	2	Elaeagnus_angustifolia_newGene_7559;Elaeagnus_angustifolia_newGene_1077
Biological Process: leucine biosynthetic process (GO:0009098);	2	Elaeagnus_angustifolia_newGene_4582;Elaeagnus_angustifolia_newGene_4581
Biological Process: lipid transport (GO:0006869);	2	Elaeagnus_angustifolia_newGene_854;Elaeagnus_angustifolia_newGene_5097
Biological Process: lysine biosynthetic process via diaminopimelate (GO:0009089);	2	Elaeagnus_angustifolia_newGene_3676;Elaeagnus_angustifolia_newGene_4165
Biological Process: mRNA catabolic process (GO:0006402);	2	Elaeagnus_angustifolia_newGene_10058;Elaeagnus_angustifolia_newGene_3743
Biological Process: macromolecule depalmitoylation (GO:0098734);	2	Elaeagnus_angustifolia_newGene_7407;Elaeagnus_angustifolia_newGene_9598
Biological Process: maintenance of seed dormancy by absisic acid (GO:0098755);	2	Elaeagnus_angustifolia_newGene_2830;Elaeagnus_angustifolia_newGene_2831
Biological Process: mature ribosome assembly (GO:0042256);	2	Elaeagnus_angustifolia_newGene_4955;Elaeagnus_angustifolia_newGene_8469
Biological Process: membrane fusion (GO:0061025);	2	Elaeagnus_angustifolia_newGene_5253;Elaeagnus_angustifolia_newGene_6741
Biological Process: meristem development (GO:0048507);	2	Elaeagnus_angustifolia_newGene_10425;Elaeagnus_angustifolia_newGene_10424
Biological Process: microtubule cytoskeleton organization (GO:0000226);	2	Elaeagnus_angustifolia_newGene_8232;Elaeagnus_angustifolia_newGene_214
Biological Process: mitochondrial translation (GO:0032543);	2	Elaeagnus_angustifolia_newGene_7152;Elaeagnus_angustifolia_newGene_9376
Biological Process: molybdate ion transport (GO:0015689);	2	Elaeagnus_angustifolia_newGene_637;Elaeagnus_angustifolia_newGene_5729
Biological Process: negative regulation of abscisic acid-activated signaling pathway (GO:0009788);	2	Elaeagnus_angustifolia_newGene_1815;Elaeagnus_angustifolia_newGene_976
Biological Process: negative regulation of organ growth (GO:0046621);	2	Elaeagnus_angustifolia_newGene_10407;Elaeagnus_angustifolia_newGene_3930
Biological Process: negative regulation of transcription, DNA-templated (GO:0045892);	2	Elaeagnus_angustifolia_newGene_3631;Elaeagnus_angustifolia_newGene_3806
Biological Process: nuclear-transcribed mRNA catabolic process, nonsense-mediated decay (GO:0000184);	2	Elaeagnus_angustifolia_newGene_10415;Elaeagnus_angustifolia_newGene_6581
Biological Process: nucleocytoplasmic transport (GO:0006913);	2	Elaeagnus_angustifolia_newGene_7390;Elaeagnus_angustifolia_newGene_9573
Biological Process: nucleotide phosphorylation (GO:0046939);	2	Elaeagnus_angustifolia_newGene_8083;Elaeagnus_angustifolia_newGene_1990
Biological Process: obsolete protein import into nucleus, docking (GO:0000059);	2	Elaeagnus_angustifolia_newGene_8108;Elaeagnus_angustifolia_newGene_8254
Biological Process: oligopeptide transport (GO:0006857);	2	Elaeagnus_angustifolia_newGene_4508;Elaeagnus_angustifolia_newGene_4509
Biological Process: oligosaccharide biosynthetic process (GO:0009312);	2	Elaeagnus_angustifolia_newGene_2160;Elaeagnus_angustifolia_newGene_3979
Biological Process: one-carbon metabolic process (GO:0006730);	2	Elaeagnus_angustifolia_newGene_5713;Elaeagnus_angustifolia_newGene_401
Biological Process: pectin biosynthetic process (GO:0045489);	2	Elaeagnus_angustifolia_newGene_1124;Elaeagnus_angustifolia_newGene_1203
Biological Process: pentose-phosphate shunt, non-oxidative branch (GO:0009052);	2	Elaeagnus_angustifolia_newGene_6561;Elaeagnus_angustifolia_newGene_8676
Biological Process: peptidyl-lysine trimethylation (GO:0018023);	2	Elaeagnus_angustifolia_newGene_11503;Elaeagnus_angustifolia_newGene_10389
Biological Process: peroxisome organization (GO:0007031);	2	Elaeagnus_angustifolia_newGene_2113;Elaeagnus_angustifolia_newGene_1263
Biological Process: phloem or xylem histogenesis (GO:0010087);	2	Elaeagnus_angustifolia_newGene_1267;Elaeagnus_angustifolia_newGene_10537
Biological Process: phosphate ion transport (GO:0006817);	2	Elaeagnus_angustifolia_newGene_9940;Elaeagnus_angustifolia_newGene_8489
Biological Process: phosphate-containing compound metabolic process (GO:0006796);	2	Elaeagnus_angustifolia_newGene_4246;Elaeagnus_angustifolia_newGene_8339
Biological Process: phosphatidylglycerol biosynthetic process (GO:0006655);	2	Elaeagnus_angustifolia_newGene_7500;Elaeagnus_angustifolia_newGene_9695
Biological Process: phosphatidylinositol dephosphorylation (GO:0046856);	2	Elaeagnus_angustifolia_newGene_10025;Elaeagnus_angustifolia_newGene_1893
Biological Process: phosphatidylinositol metabolic process (GO:0046488);	2	Elaeagnus_angustifolia_newGene_2814;Elaeagnus_angustifolia_newGene_10647
Biological Process: photomorphogenesis (GO:0009640);	2	Elaeagnus_angustifolia_newGene_3975;Elaeagnus_angustifolia_newGene_11529
Biological Process: photoperiodism, flowering (GO:0048573);	2	Elaeagnus_angustifolia_newGene_2710;Elaeagnus_angustifolia_newGene_4560
Biological Process: photosynthesis, light harvesting (GO:0009765);	2	Elaeagnus_angustifolia_newGene_2171;Elaeagnus_angustifolia_newGene_2714
Biological Process: photosynthesis, light reaction (GO:0019684);	2	Elaeagnus_angustifolia_newGene_6987;Elaeagnus_angustifolia_newGene_10188
Biological Process: photosynthetic electron transport in photosystem I (GO:0009773);	2	Elaeagnus_angustifolia_newGene_10235;Elaeagnus_angustifolia_newGene_5659
Biological Process: phyllotactic patterning (GO:0060771);	2	Elaeagnus_angustifolia_newGene_4230;Elaeagnus_angustifolia_newGene_4231
Biological Process: plant-type cell wall loosening (GO:0009828);	2	Elaeagnus_angustifolia_newGene_2941;Elaeagnus_angustifolia_newGene_10386
Biological Process: plasmodesmata-mediated intercellular transport (GO:0010497);	2	Elaeagnus_angustifolia_newGene_4738;Elaeagnus_angustifolia_newGene_7954
Biological Process: polar nucleus fusion (GO:0010197);	2	Elaeagnus_angustifolia_newGene_6905;Elaeagnus_angustifolia_newGene_9610
Biological Process: pollen germination (GO:0009846);	2	Elaeagnus_angustifolia_newGene_228;Elaeagnus_angustifolia_newGene_9662
Biological Process: pollen sperm cell differentiation (GO:0048235);	2	Elaeagnus_angustifolia_newGene_4215;Elaeagnus_angustifolia_newGene_4217
Biological Process: pollen tube growth (GO:0009860);	2	Elaeagnus_angustifolia_newGene_9662;Elaeagnus_angustifolia_newGene_228
Biological Process: positive regulation of cell death (GO:0010942);	2	Elaeagnus_angustifolia_newGene_4056;Elaeagnus_angustifolia_newGene_2277
Biological Process: positive regulation of defense response (GO:0031349);	2	Elaeagnus_angustifolia_newGene_2277;Elaeagnus_angustifolia_newGene_4056
Biological Process: positive regulation of histone acetylation (GO:0035066);	2	Elaeagnus_angustifolia_newGene_2898;Elaeagnus_angustifolia_newGene_11590
Biological Process: positive regulation of nuclear-transcribed mRNA poly(A) tail shortening (GO:0060213);	2	Elaeagnus_angustifolia_newGene_10166;Elaeagnus_angustifolia_newGene_1052
Biological Process: positive regulation of proteasomal ubiquitin-dependent protein catabolic process (GO:0032436);	2	Elaeagnus_angustifolia_newGene_1815;Elaeagnus_angustifolia_newGene_4615
Biological Process: positive regulation of seed germination (GO:0010030);	2	Elaeagnus_angustifolia_newGene_7144;Elaeagnus_angustifolia_newGene_2314
Biological Process: positive regulation of translational initiation (GO:0045948);	2	Elaeagnus_angustifolia_newGene_10166;Elaeagnus_angustifolia_newGene_1052
Biological Process: proline biosynthetic process (GO:0006561);	2	Elaeagnus_angustifolia_newGene_4077;Elaeagnus_angustifolia_newGene_3020
Biological Process: proline catabolic process (GO:0006562);	2	Elaeagnus_angustifolia_newGene_2088;Elaeagnus_angustifolia_newGene_1211
Biological Process: proteasome assembly (GO:0043248);	2	Elaeagnus_angustifolia_newGene_5897;Elaeagnus_angustifolia_newGene_2091
Biological Process: protein O-linked mannosylation (GO:0035269);	2	Elaeagnus_angustifolia_newGene_385;Elaeagnus_angustifolia_newGene_1187
Biological Process: protein import into mitochondrial matrix (GO:0030150);	2	Elaeagnus_angustifolia_newGene_10314;Elaeagnus_angustifolia_newGene_3471
Biological Process: protein import into nucleus (GO:0006606);	2	Elaeagnus_angustifolia_newGene_7395;Elaeagnus_angustifolia_newGene_4496
Biological Process: protein import into nucleus, translocation (GO:0000060);	2	Elaeagnus_angustifolia_newGene_8254;Elaeagnus_angustifolia_newGene_8108
Biological Process: protein insertion into membrane (GO:0051205);	2	Elaeagnus_angustifolia_newGene_10426;Elaeagnus_angustifolia_newGene_4629
Biological Process: protein localization to organelle (GO:0033365);	2	Elaeagnus_angustifolia_newGene_6632;Elaeagnus_angustifolia_newGene_3141
Biological Process: protein transmembrane transport (GO:0071806);	2	Elaeagnus_angustifolia_newGene_6632;Elaeagnus_angustifolia_newGene_3141
Biological Process: proton transport (GO:0015992);	2	Elaeagnus_angustifolia_newGene_3199;Elaeagnus_angustifolia_newGene_10559
Biological Process: protoporphyrinogen IX biosynthetic process (GO:0006782);	2	Elaeagnus_angustifolia_newGene_473;Elaeagnus_angustifolia_newGene_4004
Biological Process: pyridoxal phosphate biosynthetic process (GO:0042823);	2	Elaeagnus_angustifolia_newGene_4613;Elaeagnus_angustifolia_newGene_9463
Biological Process: recognition of pollen (GO:0048544);	2	Elaeagnus_angustifolia_newGene_2107;Elaeagnus_angustifolia_newGene_3805
Biological Process: red or far-red light signaling pathway (GO:0010017);	2	Elaeagnus_angustifolia_newGene_2710;Elaeagnus_angustifolia_newGene_7944
Biological Process: regulation of alternative mRNA splicing, via spliceosome (GO:0000381);	2	Elaeagnus_angustifolia_newGene_10415;Elaeagnus_angustifolia_newGene_4072
Biological Process: regulation of nitric-oxide synthase activity (GO:0050999);	2	Elaeagnus_angustifolia_newGene_9629;Elaeagnus_angustifolia_newGene_10577
Biological Process: regulation of pH (GO:0006885);	2	Elaeagnus_angustifolia_newGene_9590;Elaeagnus_angustifolia_newGene_1780
Biological Process: regulation of phosphoprotein phosphatase activity (GO:0034047);	2	Elaeagnus_angustifolia_newGene_9602;Elaeagnus_angustifolia_newGene_7409
Biological Process: regulation of photomorphogenesis (GO:0010099);	2	Elaeagnus_angustifolia_newGene_8114;Elaeagnus_angustifolia_newGene_5317
Biological Process: regulation of root development (GO:2000280);	2	Elaeagnus_angustifolia_newGene_4738;Elaeagnus_angustifolia_newGene_7954
Biological Process: regulation of sequestering of zinc ion (GO:0061088);	2	Elaeagnus_angustifolia_newGene_3193;Elaeagnus_angustifolia_newGene_2426
Biological Process: regulation of translation (GO:0006417);	2	Elaeagnus_angustifolia_newGene_7055;Elaeagnus_angustifolia_newGene_9303
Biological Process: regulation of vesicle fusion (GO:0031338);	2	Elaeagnus_angustifolia_newGene_1001;Elaeagnus_angustifolia_newGene_4280
Biological Process: response to UV-B (GO:0010224);	2	Elaeagnus_angustifolia_newGene_2593;Elaeagnus_angustifolia_newGene_6799
Biological Process: response to auxin (GO:0009733);	2	Elaeagnus_angustifolia_newGene_3631;Elaeagnus_angustifolia_newGene_3156
Biological Process: response to cadmium ion (GO:0046686);	2	Elaeagnus_angustifolia_newGene_6799;Elaeagnus_angustifolia_newGene_1779
Biological Process: response to endoplasmic reticulum stress (GO:0034976);	2	Elaeagnus_angustifolia_newGene_9289;Elaeagnus_angustifolia_newGene_7030
Biological Process: response to glucose (GO:0009749);	2	Elaeagnus_angustifolia_newGene_7144;Elaeagnus_angustifolia_newGene_4758
Biological Process: response to sucrose (GO:0009744);	2	Elaeagnus_angustifolia_newGene_10629;Elaeagnus_angustifolia_newGene_4824
Biological Process: response to zinc ion (GO:0010043);	2	Elaeagnus_angustifolia_newGene_2426;Elaeagnus_angustifolia_newGene_3193
Biological Process: retrograde vesicle-mediated transport, Golgi to ER (GO:0006890);	2	Elaeagnus_angustifolia_newGene_5748;Elaeagnus_angustifolia_newGene_7372
Biological Process: riboflavin biosynthetic process (GO:0009231);	2	Elaeagnus_angustifolia_newGene_8460;Elaeagnus_angustifolia_newGene_155
Biological Process: ribonucleoprotein complex assembly (GO:0022618);	2	Elaeagnus_angustifolia_newGene_10307;Elaeagnus_angustifolia_newGene_9687
Biological Process: ribosomal protein import into nucleus (GO:0006610);	2	Elaeagnus_angustifolia_newGene_8254;Elaeagnus_angustifolia_newGene_8108
Biological Process: ribosomal small subunit biogenesis (GO:0042274);	2	Elaeagnus_angustifolia_newGene_1896;Elaeagnus_angustifolia_newGene_2534
Biological Process: ribosomal subunit export from nucleus (GO:0000054);	2	Elaeagnus_angustifolia_newGene_8469;Elaeagnus_angustifolia_newGene_4955
Biological Process: seed dormancy process (GO:0010162);	2	Elaeagnus_angustifolia_newGene_7559;Elaeagnus_angustifolia_newGene_3680
Biological Process: seed maturation (GO:0010431);	2	Elaeagnus_angustifolia_newGene_6884;Elaeagnus_angustifolia_newGene_2303
Biological Process: shoot system development (GO:0048367);	2	Elaeagnus_angustifolia_newGene_5751;Elaeagnus_angustifolia_newGene_8437
Biological Process: signal peptide processing (GO:0006465);	2	Elaeagnus_angustifolia_newGene_9269;Elaeagnus_angustifolia_newGene_9458
Biological Process: signal transduction by protein phosphorylation (GO:0023014);	2	Elaeagnus_angustifolia_newGene_10537;Elaeagnus_angustifolia_newGene_10173
Biological Process: single-multicellular organism process (GO:0044707);	2	Elaeagnus_angustifolia_newGene_1422;Elaeagnus_angustifolia_newGene_1421
Biological Process: single-organism cellular process (GO:0044763);	2	Elaeagnus_angustifolia_newGene_10269;Elaeagnus_angustifolia_newGene_10526
Biological Process: spermidine biosynthetic process (GO:0008295);	2	Elaeagnus_angustifolia_newGene_4961;Elaeagnus_angustifolia_newGene_1207
Biological Process: spermine biosynthetic process (GO:0006597);	2	Elaeagnus_angustifolia_newGene_1207;Elaeagnus_angustifolia_newGene_4961
Biological Process: spindle assembly (GO:0051225);	2	Elaeagnus_angustifolia_newGene_4115;Elaeagnus_angustifolia_newGene_3964
Biological Process: spliceosomal complex assembly (GO:0000245);	2	Elaeagnus_angustifolia_newGene_10830;Elaeagnus_angustifolia_newGene_5110
Biological Process: spliceosomal snRNP assembly (GO:0000387);	2	Elaeagnus_angustifolia_newGene_10830;Elaeagnus_angustifolia_newGene_893
Biological Process: sulfur compound metabolic process (GO:0006790);	2	Elaeagnus_angustifolia_newGene_1856;Elaeagnus_angustifolia_newGene_10413
Biological Process: systemic acquired resistance (GO:0009627);	2	Elaeagnus_angustifolia_newGene_5352;Elaeagnus_angustifolia_newGene_6799
Biological Process: tRNA threonylcarbamoyladenosine modification (GO:0002949);	2	Elaeagnus_angustifolia_newGene_9675;Elaeagnus_angustifolia_newGene_7464
Biological Process: terpenoid biosynthetic process (GO:0016114);	2	Elaeagnus_angustifolia_newGene_1181;Elaeagnus_angustifolia_newGene_913
Biological Process: tetrahydrofolate interconversion (GO:0035999);	2	Elaeagnus_angustifolia_newGene_4979;Elaeagnus_angustifolia_newGene_8216
Biological Process: thiamine biosynthetic process (GO:0009228);	2	Elaeagnus_angustifolia_newGene_1130;Elaeagnus_angustifolia_newGene_1129
Biological Process: thiazole biosynthetic process (GO:0052837);	2	Elaeagnus_angustifolia_newGene_1130;Elaeagnus_angustifolia_newGene_1129
Biological Process: thylakoid membrane organization (GO:0010027);	2	Elaeagnus_angustifolia_newGene_8208;Elaeagnus_angustifolia_newGene_9269
Biological Process: transcription from RNA polymerase I promoter (GO:0006360);	2	Elaeagnus_angustifolia_newGene_8249;Elaeagnus_angustifolia_newGene_321
Biological Process: transcription from RNA polymerase III promoter (GO:0006383);	2	Elaeagnus_angustifolia_newGene_321;Elaeagnus_angustifolia_newGene_8249
Biological Process: translational termination (GO:0006415);	2	Elaeagnus_angustifolia_newGene_4215;Elaeagnus_angustifolia_newGene_1840
Biological Process: transmembrane receptor protein serine/threonine kinase signaling pathway (GO:0007178);	2	Elaeagnus_angustifolia_newGene_4030;Elaeagnus_angustifolia_newGene_2227
Biological Process: tryptophanyl-tRNA aminoacylation (GO:0006436);	2	Elaeagnus_angustifolia_newGene_10431;Elaeagnus_angustifolia_newGene_10430
Biological Process: ubiquitin-dependent ERAD pathway (GO:0030433);	2	Elaeagnus_angustifolia_newGene_4792;Elaeagnus_angustifolia_newGene_8407
Biological Process: vesicle docking (GO:0048278);	2	Elaeagnus_angustifolia_newGene_897;Elaeagnus_angustifolia_newGene_4240
Biological Process: vitamin B6 biosynthetic process (GO:0042819);	2	Elaeagnus_angustifolia_newGene_4613;Elaeagnus_angustifolia_newGene_9463
Biological Process: wax biosynthetic process (GO:0010025);	2	Elaeagnus_angustifolia_newGene_4217;Elaeagnus_angustifolia_newGene_4215
Biological Process: xylem and phloem pattern formation (GO:0010051);	2	Elaeagnus_angustifolia_newGene_3156;Elaeagnus_angustifolia_newGene_5751
Cellular Component: Arp2/3 protein complex (GO:0005885);	2	Elaeagnus_angustifolia_newGene_10232;Elaeagnus_angustifolia_newGene_974
Cellular Component: CCR4-NOT complex (GO:0030014);	2	Elaeagnus_angustifolia_newGene_10058;Elaeagnus_angustifolia_newGene_3743
Cellular Component: Cajal body (GO:0015030);	2	Elaeagnus_angustifolia_newGene_10513;Elaeagnus_angustifolia_newGene_5110
Cellular Component: DNA-directed RNA polymerase I complex (GO:0005736);	2	Elaeagnus_angustifolia_newGene_321;Elaeagnus_angustifolia_newGene_8249
Cellular Component: EKC/KEOPS complex (GO:0000408);	2	Elaeagnus_angustifolia_newGene_9675;Elaeagnus_angustifolia_newGene_7464
Cellular Component: Golgi stack (GO:0005795);	2	Elaeagnus_angustifolia_newGene_3979;Elaeagnus_angustifolia_newGene_2160
Cellular Component: RNA polymerase II transcription factor complex (GO:0090575);	2	Elaeagnus_angustifolia_newGene_2621;Elaeagnus_angustifolia_newGene_1904
Cellular Component: Sec61 translocon complex (GO:0005784);	2	Elaeagnus_angustifolia_newGene_9726;Elaeagnus_angustifolia_newGene_9735
Cellular Component: Smc5-Smc6 complex (GO:0030915);	2	Elaeagnus_angustifolia_newGene_9531;Elaeagnus_angustifolia_newGene_11480
Cellular Component: TRAPP complex (GO:0030008);	2	Elaeagnus_angustifolia_newGene_8034;Elaeagnus_angustifolia_newGene_4458
Cellular Component: actin cytoskeleton (GO:0015629);	2	Elaeagnus_angustifolia_newGene_3674;Elaeagnus_angustifolia_newGene_368
Cellular Component: chloroplast part (GO:0044434);	2	Elaeagnus_angustifolia_newGene_10413;Elaeagnus_angustifolia_newGene_5023
Cellular Component: clathrin coat of coated pit (GO:0030132);	2	Elaeagnus_angustifolia_newGene_9506;Elaeagnus_angustifolia_newGene_10558
Cellular Component: clathrin coat of trans-Golgi network vesicle (GO:0030130);	2	Elaeagnus_angustifolia_newGene_10558;Elaeagnus_angustifolia_newGene_9506
Cellular Component: dynein complex (GO:0030286);	2	Elaeagnus_angustifolia_newGene_8762;Elaeagnus_angustifolia_newGene_523
Cellular Component: exocyst (GO:0000145);	2	Elaeagnus_angustifolia_newGene_1874;Elaeagnus_angustifolia_newGene_10529
Cellular Component: integral component of endoplasmic reticulum membrane (GO:0030176);	2	Elaeagnus_angustifolia_newGene_5496;Elaeagnus_angustifolia_newGene_1187
Cellular Component: membrane coat (GO:0030117);	2	Elaeagnus_angustifolia_newGene_9564;Elaeagnus_angustifolia_newGene_754
Cellular Component: membrane part (GO:0044425);	2	Elaeagnus_angustifolia_newGene_10297;Elaeagnus_angustifolia_newGene_3055
Cellular Component: microtubule organizing center (GO:0005815);	2	Elaeagnus_angustifolia_newGene_4416;Elaeagnus_angustifolia_newGene_8465
Cellular Component: mitochondrial outer membrane (GO:0005741);	2	Elaeagnus_angustifolia_newGene_10375;Elaeagnus_angustifolia_newGene_11554
Cellular Component: mitochondrial outer membrane translocase complex (GO:0005742);	2	Elaeagnus_angustifolia_newGene_2346;Elaeagnus_angustifolia_newGene_10314
Cellular Component: mitochondrial proton-transporting ATP synthase complex, catalytic core F(1) (GO:0000275);	2	Elaeagnus_angustifolia_newGene_9659;Elaeagnus_angustifolia_newGene_10497
Cellular Component: multivesicular body (GO:0005771);	2	Elaeagnus_angustifolia_newGene_9336;Elaeagnus_angustifolia_newGene_7101
Cellular Component: nuclear membrane (GO:0031965);	2	Elaeagnus_angustifolia_newGene_8254;Elaeagnus_angustifolia_newGene_8108
Cellular Component: nuclear periphery (GO:0034399);	2	Elaeagnus_angustifolia_newGene_8254;Elaeagnus_angustifolia_newGene_8108
Cellular Component: outer membrane (GO:0019867);	2	Elaeagnus_angustifolia_newGene_10405;Elaeagnus_angustifolia_newGene_3899
Cellular Component: photosystem II (GO:0009523);	2	Elaeagnus_angustifolia_newGene_10542;Elaeagnus_angustifolia_newGene_102
Cellular Component: phragmoplast (GO:0009524);	2	Elaeagnus_angustifolia_newGene_8015;Elaeagnus_angustifolia_newGene_3150
Cellular Component: plastid part (GO:0044435);	2	Elaeagnus_angustifolia_newGene_9513;Elaeagnus_angustifolia_newGene_9479
Cellular Component: pollen tube (GO:0090406);	2	Elaeagnus_angustifolia_newGene_9303;Elaeagnus_angustifolia_newGene_7055
Cellular Component: proteasome core complex (GO:0005839);	2	Elaeagnus_angustifolia_newGene_1105;Elaeagnus_angustifolia_newGene_9657
Cellular Component: proteasome regulatory particle, base subcomplex (GO:0008540);	2	Elaeagnus_angustifolia_newGene_4792;Elaeagnus_angustifolia_newGene_5897
Cellular Component: protein phosphatase type 2A complex (GO:0000159);	2	Elaeagnus_angustifolia_newGene_7409;Elaeagnus_angustifolia_newGene_9602
Cellular Component: spindle pole (GO:0000922);	2	Elaeagnus_angustifolia_newGene_4416;Elaeagnus_angustifolia_newGene_8465
Cellular Component: spliceosomal complex (GO:0005681);	2	Elaeagnus_angustifolia_newGene_9447;Elaeagnus_angustifolia_newGene_4682
Cellular Component: stromule (GO:0010319);	2	Elaeagnus_angustifolia_newGene_47;Elaeagnus_angustifolia_newGene_7322
Cellular Component: transcription factor TFIID complex (GO:0005669);	2	Elaeagnus_angustifolia_newGene_9008;Elaeagnus_angustifolia_newGene_6728
Cellular Component: transcription factor complex (GO:0005667);	2	Elaeagnus_angustifolia_newGene_3180;Elaeagnus_angustifolia_newGene_3478
Cellular Component: ubiquitin ligase complex (GO:0000151);	2	Elaeagnus_angustifolia_newGene_6899;Elaeagnus_angustifolia_newGene_4615
Cellular Component: viral envelope (GO:0019031);	2	Elaeagnus_angustifolia_newGene_3899;Elaeagnus_angustifolia_newGene_10405
Molecular Function: 1-acylglycerol-3-phosphate O-acyltransferase activity (GO:0003841);	2	Elaeagnus_angustifolia_newGene_2028;Elaeagnus_angustifolia_newGene_2029
Molecular Function: 3 iron, 4 sulfur cluster binding (GO:0051538);	2	Elaeagnus_angustifolia_newGene_1030;Elaeagnus_angustifolia_newGene_2362
Molecular Function: 3'-5' exonuclease activity (GO:0008408);	2	Elaeagnus_angustifolia_newGene_4796;Elaeagnus_angustifolia_newGene_4883
Molecular Function: 3-hydroxyisobutyryl-CoA hydrolase activity (GO:0003860);	2	Elaeagnus_angustifolia_newGene_7550;Elaeagnus_angustifolia_newGene_5492
Molecular Function: 3-isopropylmalate dehydrogenase activity (GO:0003862);	2	Elaeagnus_angustifolia_newGene_4581;Elaeagnus_angustifolia_newGene_4582
Molecular Function: 3-phosphoshikimate 1-carboxyvinyltransferase activity (GO:0003866);	2	Elaeagnus_angustifolia_newGene_7458;Elaeagnus_angustifolia_newGene_9672
Molecular Function: 4-hydroxyphenylpyruvate dioxygenase activity (GO:0003868);	2	Elaeagnus_angustifolia_newGene_2193;Elaeagnus_angustifolia_newGene_2192
Molecular Function: 5S rRNA binding (GO:0008097);	2	Elaeagnus_angustifolia_newGene_4573;Elaeagnus_angustifolia_newGene_5228
Molecular Function: 6-phosphofructokinase activity (GO:0003872);	2	Elaeagnus_angustifolia_newGene_7251;Elaeagnus_angustifolia_newGene_9423
Molecular Function: C-4 methylsterol oxidase activity (GO:0000254);	2	Elaeagnus_angustifolia_newGene_11529;Elaeagnus_angustifolia_newGene_4670
Molecular Function: CTP synthase activity (GO:0003883);	2	Elaeagnus_angustifolia_newGene_10453;Elaeagnus_angustifolia_newGene_165
Molecular Function: DNA topoisomerase type I activity (GO:0003917);	2	Elaeagnus_angustifolia_newGene_7278;Elaeagnus_angustifolia_newGene_10638
Molecular Function: DNA-dependent ATPase activity (GO:0008094);	2	Elaeagnus_angustifolia_newGene_2490;Elaeagnus_angustifolia_newGene_7463
Molecular Function: FMN binding (GO:0010181);	2	Elaeagnus_angustifolia_newGene_3806;Elaeagnus_angustifolia_newGene_4234
Molecular Function: L-cystine transmembrane transporter activity (GO:0015184);	2	Elaeagnus_angustifolia_newGene_4116;Elaeagnus_angustifolia_newGene_2361
Molecular Function: N,N-dimethylaniline monooxygenase activity (GO:0004499);	2	Elaeagnus_angustifolia_newGene_8437;Elaeagnus_angustifolia_newGene_697
Molecular Function: NAD+ ADP-ribosyltransferase activity (GO:0003950);	2	Elaeagnus_angustifolia_newGene_3810;Elaeagnus_angustifolia_newGene_4092
Molecular Function: RNA polymerase I activity (GO:0001054);	2	Elaeagnus_angustifolia_newGene_8249;Elaeagnus_angustifolia_newGene_321
Molecular Function: RNA polymerase II carboxy-terminal domain kinase activity (GO:0008353);	2	Elaeagnus_angustifolia_newGene_3651;Elaeagnus_angustifolia_newGene_9641
Molecular Function: Rab GTPase binding (GO:0017137);	2	Elaeagnus_angustifolia_newGene_1001;Elaeagnus_angustifolia_newGene_4280
Molecular Function: UDP-glycosyltransferase activity (GO:0008194);	2	Elaeagnus_angustifolia_newGene_3831;Elaeagnus_angustifolia_newGene_3837
Molecular Function: [ribulose-bisphosphate carboxylase]-lysine N-methyltransferase activity (GO:0030785);	2	Elaeagnus_angustifolia_newGene_10389;Elaeagnus_angustifolia_newGene_11503
Molecular Function: actin filament binding (GO:0051015);	2	Elaeagnus_angustifolia_newGene_884;Elaeagnus_angustifolia_newGene_2519
Molecular Function: acyl-[acyl-carrier-protein] desaturase activity (GO:0045300);	2	Elaeagnus_angustifolia_newGene_5224;Elaeagnus_angustifolia_newGene_4561
Molecular Function: adenosylmethionine decarboxylase activity (GO:0004014);	2	Elaeagnus_angustifolia_newGene_1207;Elaeagnus_angustifolia_newGene_4961
Molecular Function: adenylate kinase activity (GO:0004017);	2	Elaeagnus_angustifolia_newGene_1990;Elaeagnus_angustifolia_newGene_8083
Molecular Function: alpha-1,6-mannosylglycoprotein 2-beta-N-acetylglucosaminyltransferase activity (GO:0008455);	2	Elaeagnus_angustifolia_newGene_2160;Elaeagnus_angustifolia_newGene_3979
Molecular Function: ammonium transmembrane transporter activity (GO:0008519);	2	Elaeagnus_angustifolia_newGene_4540;Elaeagnus_angustifolia_newGene_359
Molecular Function: beta-amylase activity (GO:0016161);	2	Elaeagnus_angustifolia_newGene_3950;Elaeagnus_angustifolia_newGene_1865
Molecular Function: caffeate O-methyltransferase activity (GO:0047763);	2	Elaeagnus_angustifolia_newGene_3088;Elaeagnus_angustifolia_newGene_4935
Molecular Function: calcium-dependent protein serine/threonine kinase activity (GO:0009931);	2	Elaeagnus_angustifolia_newGene_9679;Elaeagnus_angustifolia_newGene_10445
Molecular Function: calmodulin-dependent protein kinase activity (GO:0004683);	2	Elaeagnus_angustifolia_newGene_9679;Elaeagnus_angustifolia_newGene_10445
Molecular Function: carbon-sulfur lyase activity (GO:0016846);	2	Elaeagnus_angustifolia_newGene_4033;Elaeagnus_angustifolia_newGene_2308
Molecular Function: cinnamoyl-CoA reductase activity (GO:0016621);	2	Elaeagnus_angustifolia_newGene_8564;Elaeagnus_angustifolia_newGene_4397
Molecular Function: core promoter sequence-specific DNA binding (GO:0001046);	2	Elaeagnus_angustifolia_newGene_9483;Elaeagnus_angustifolia_newGene_7340
Molecular Function: cysteine-tRNA ligase activity (GO:0004817);	2	Elaeagnus_angustifolia_newGene_8605;Elaeagnus_angustifolia_newGene_6905
Molecular Function: cytochrome-c oxidase activity (GO:0004129);	2	Elaeagnus_angustifolia_newGene_4185;Elaeagnus_angustifolia_newGene_2467
Molecular Function: dUTP diphosphatase activity (GO:0004170);	2	Elaeagnus_angustifolia_newGene_8998;Elaeagnus_angustifolia_newGene_3472
Molecular Function: damaged DNA binding (GO:0003684);	2	Elaeagnus_angustifolia_newGene_7029;Elaeagnus_angustifolia_newGene_8547
Molecular Function: diacylglycerol O-acyltransferase activity (GO:0004144);	2	Elaeagnus_angustifolia_newGene_7144;Elaeagnus_angustifolia_newGene_10885
Molecular Function: dolichyl-phosphate beta-D-mannosyltransferase activity (GO:0004582);	2	Elaeagnus_angustifolia_newGene_385;Elaeagnus_angustifolia_newGene_1187
Molecular Function: electron transporter, transferring electrons within cytochrome b6/f complex of photosystem II activity (GO:0045158);	2	Elaeagnus_angustifolia_newGene_3941;Elaeagnus_angustifolia_newGene_3942
Molecular Function: enoyl-CoA hydratase activity (GO:0004300);	2	Elaeagnus_angustifolia_newGene_7550;Elaeagnus_angustifolia_newGene_9489
Molecular Function: enzyme binding (GO:0019899);	2	Elaeagnus_angustifolia_newGene_3383;Elaeagnus_angustifolia_newGene_3382
Molecular Function: ferredoxin-NADP+ reductase activity (GO:0004324);	2	Elaeagnus_angustifolia_newGene_5893;Elaeagnus_angustifolia_newGene_5892
Molecular Function: ferric iron binding (GO:0008199);	2	Elaeagnus_angustifolia_newGene_7700;Elaeagnus_angustifolia_newGene_451
Molecular Function: ferroxidase activity (GO:0004322);	2	Elaeagnus_angustifolia_newGene_451;Elaeagnus_angustifolia_newGene_7700
Molecular Function: four-way junction helicase activity (GO:0009378);	2	Elaeagnus_angustifolia_newGene_8212;Elaeagnus_angustifolia_newGene_7908
Molecular Function: gamma-tubulin binding (GO:0043015);	2	Elaeagnus_angustifolia_newGene_4416;Elaeagnus_angustifolia_newGene_8465
Molecular Function: glucosyltransferase activity (GO:0046527);	2	Elaeagnus_angustifolia_newGene_5513;Elaeagnus_angustifolia_newGene_5514
Molecular Function: glucuronosyl-N-acetylglucosaminyl-proteoglycan 4-alpha-N-acetylglucosaminyltransferase activity (GO:0050508);	2	Elaeagnus_angustifolia_newGene_10044;Elaeagnus_angustifolia_newGene_8282
Molecular Function: glutathione gamma-glutamylcysteinyltransferase activity (GO:0016756);	2	Elaeagnus_angustifolia_newGene_9422;Elaeagnus_angustifolia_newGene_9420
Molecular Function: glutathione peroxidase activity (GO:0004602);	2	Elaeagnus_angustifolia_newGene_1393;Elaeagnus_angustifolia_newGene_3605
Molecular Function: glutathione transferase activity (GO:0004364);	2	Elaeagnus_angustifolia_newGene_4909;Elaeagnus_angustifolia_newGene_350
Molecular Function: glycerol-3-phosphate 2-O-acyltransferase activity (GO:0090447);	2	Elaeagnus_angustifolia_newGene_4761;Elaeagnus_angustifolia_newGene_2743
Molecular Function: heat shock protein binding (GO:0031072);	2	Elaeagnus_angustifolia_newGene_301;Elaeagnus_angustifolia_newGene_7564
Molecular Function: histone acetyltransferase binding (GO:0035035);	2	Elaeagnus_angustifolia_newGene_9008;Elaeagnus_angustifolia_newGene_6728
Molecular Function: histone binding (GO:0042393);	2	Elaeagnus_angustifolia_newGene_7219;Elaeagnus_angustifolia_newGene_433
Molecular Function: inorganic anion exchanger activity (GO:0005452);	2	Elaeagnus_angustifolia_newGene_5388;Elaeagnus_angustifolia_newGene_4088
Molecular Function: inositol tetrakisphosphate 1-kinase activity (GO:0047325);	2	Elaeagnus_angustifolia_newGene_3894;Elaeagnus_angustifolia_newGene_1191
Molecular Function: inositol-1,3,4-trisphosphate 5-kinase activity (GO:0052726);	2	Elaeagnus_angustifolia_newGene_3894;Elaeagnus_angustifolia_newGene_1191
Molecular Function: inositol-1,3,4-trisphosphate 6-kinase activity (GO:0052725);	2	Elaeagnus_angustifolia_newGene_1191;Elaeagnus_angustifolia_newGene_3894
Molecular Function: intramolecular transferase activity (GO:0016866);	2	Elaeagnus_angustifolia_newGene_4934;Elaeagnus_angustifolia_newGene_1871
Molecular Function: isocitrate dehydrogenase (NADP+) activity (GO:0004450);	2	Elaeagnus_angustifolia_newGene_2220;Elaeagnus_angustifolia_newGene_4027
Molecular Function: jasmonate-amino synthetase activity (GO:0080123);	2	Elaeagnus_angustifolia_newGene_10991;Elaeagnus_angustifolia_newGene_5568
Molecular Function: large ribosomal subunit rRNA binding (GO:0070180);	2	Elaeagnus_angustifolia_newGene_419;Elaeagnus_angustifolia_newGene_10236
Molecular Function: molybdate ion transmembrane transporter activity (GO:0015098);	2	Elaeagnus_angustifolia_newGene_637;Elaeagnus_angustifolia_newGene_5729
Molecular Function: nickel cation binding (GO:0016151);	2	Elaeagnus_angustifolia_newGene_8473;Elaeagnus_angustifolia_newGene_126
Molecular Function: non-membrane spanning protein tyrosine kinase activity (GO:0004715);	2	Elaeagnus_angustifolia_newGene_4353;Elaeagnus_angustifolia_newGene_10502
Molecular Function: nucleotidase activity (GO:0008252);	2	Elaeagnus_angustifolia_newGene_9567;Elaeagnus_angustifolia_newGene_3212
Molecular Function: oxidoreductase activity, acting on NAD(P)H (GO:0016651);	2	Elaeagnus_angustifolia_newGene_5703;Elaeagnus_angustifolia_newGene_603
Molecular Function: oxidoreductase activity, acting on iron-sulfur proteins as donors, NAD or NADP as acceptor (GO:0016731);	2	Elaeagnus_angustifolia_newGene_9482;Elaeagnus_angustifolia_newGene_7330
Molecular Function: oxidoreductase activity, acting on the CH-CH group of donors (GO:0016627);	2	Elaeagnus_angustifolia_newGene_8246;Elaeagnus_angustifolia_newGene_1174
Molecular Function: oxidoreductase activity, acting on the CH-OH group of donors, NAD or NADP as acceptor (GO:0016616);	2	Elaeagnus_angustifolia_newGene_10297;Elaeagnus_angustifolia_newGene_5502
Molecular Function: palmitoyl-(protein) hydrolase activity (GO:0008474);	2	Elaeagnus_angustifolia_newGene_9598;Elaeagnus_angustifolia_newGene_7407
Molecular Function: peroxiredoxin activity (GO:0051920);	2	Elaeagnus_angustifolia_newGene_795;Elaeagnus_angustifolia_newGene_5668
Molecular Function: phosphodiesterase I activity (GO:0004528);	2	Elaeagnus_angustifolia_newGene_9390;Elaeagnus_angustifolia_newGene_9396
Molecular Function: phosphoglycerate kinase activity (GO:0004618);	2	Elaeagnus_angustifolia_newGene_3714;Elaeagnus_angustifolia_newGene_1951
Molecular Function: phosphorelay sensor kinase activity (GO:0000155);	2	Elaeagnus_angustifolia_newGene_10537;Elaeagnus_angustifolia_newGene_10173
Molecular Function: phosphoric diester hydrolase activity (GO:0008081);	2	Elaeagnus_angustifolia_newGene_10526;Elaeagnus_angustifolia_newGene_1872
Molecular Function: plastoquinol--plastocyanin reductase activity (GO:0009496);	2	Elaeagnus_angustifolia_newGene_3942;Elaeagnus_angustifolia_newGene_3941
Molecular Function: poly(U) RNA binding (GO:0008266);	2	Elaeagnus_angustifolia_newGene_4503;Elaeagnus_angustifolia_newGene_4504
Molecular Function: polygalacturonate 4-alpha-galacturonosyltransferase activity (GO:0047262);	2	Elaeagnus_angustifolia_newGene_1124;Elaeagnus_angustifolia_newGene_1203
Molecular Function: primary amine oxidase activity (GO:0008131);	2	Elaeagnus_angustifolia_newGene_1842;Elaeagnus_angustifolia_newGene_3236
Molecular Function: proline dehydrogenase activity (GO:0004657);	2	Elaeagnus_angustifolia_newGene_1211;Elaeagnus_angustifolia_newGene_2088
Molecular Function: propanoyl-CoA C-acyltransferase activity (GO:0033814);	2	Elaeagnus_angustifolia_newGene_8565;Elaeagnus_angustifolia_newGene_9280
Molecular Function: protein disulfide isomerase activity (GO:0003756);	2	Elaeagnus_angustifolia_newGene_9289;Elaeagnus_angustifolia_newGene_7030
Molecular Function: protein histidine kinase binding (GO:0043424);	2	Elaeagnus_angustifolia_newGene_10537;Elaeagnus_angustifolia_newGene_3036
Molecular Function: protein phosphatase inhibitor activity (GO:0004864);	2	Elaeagnus_angustifolia_newGene_4205;Elaeagnus_angustifolia_newGene_3902
Molecular Function: pyroglutamyl-peptidase activity (GO:0016920);	2	Elaeagnus_angustifolia_newGene_4460;Elaeagnus_angustifolia_newGene_8023
Molecular Function: ribose-5-phosphate isomerase activity (GO:0004751);	2	Elaeagnus_angustifolia_newGene_8676;Elaeagnus_angustifolia_newGene_6561
Molecular Function: ribosomal large subunit binding (GO:0043023);	2	Elaeagnus_angustifolia_newGene_4955;Elaeagnus_angustifolia_newGene_8469
Molecular Function: ribosome binding (GO:0043022);	2	Elaeagnus_angustifolia_newGene_4955;Elaeagnus_angustifolia_newGene_8469
Molecular Function: serine-glyoxylate transaminase activity (GO:0050281);	2	Elaeagnus_angustifolia_newGene_4850;Elaeagnus_angustifolia_newGene_4849
Molecular Function: serine-type exopeptidase activity (GO:0070008);	2	Elaeagnus_angustifolia_newGene_4418;Elaeagnus_angustifolia_newGene_8459
Molecular Function: signal transducer, downstream of receptor, with serine/threonine kinase activity (GO:0004702);	2	Elaeagnus_angustifolia_newGene_6744;Elaeagnus_angustifolia_newGene_10780
Molecular Function: single-stranded RNA binding (GO:0003727);	2	Elaeagnus_angustifolia_newGene_1052;Elaeagnus_angustifolia_newGene_10166
Molecular Function: small ribosomal subunit rRNA binding (GO:0070181);	2	Elaeagnus_angustifolia_newGene_536;Elaeagnus_angustifolia_newGene_2265
Molecular Function: snRNA stem-loop binding (GO:0035614);	2	Elaeagnus_angustifolia_newGene_4489;Elaeagnus_angustifolia_newGene_7745
Molecular Function: structural constituent of nuclear pore (GO:0017056);	2	Elaeagnus_angustifolia_newGene_9765;Elaeagnus_angustifolia_newGene_7555
Molecular Function: succinate dehydrogenase (ubiquinone) activity (GO:0008177);	2	Elaeagnus_angustifolia_newGene_2362;Elaeagnus_angustifolia_newGene_1030
Molecular Function: sugar transmembrane transporter activity (GO:0051119);	2	Elaeagnus_angustifolia_newGene_10528;Elaeagnus_angustifolia_newGene_614
Molecular Function: superoxide dismutase activity (GO:0004784);	2	Elaeagnus_angustifolia_newGene_7954;Elaeagnus_angustifolia_newGene_4738
Molecular Function: tau-protein kinase activity (GO:0050321);	2	Elaeagnus_angustifolia_newGene_767;Elaeagnus_angustifolia_newGene_2237
Molecular Function: tetrapyrrole binding (GO:0046906);	2	Elaeagnus_angustifolia_newGene_3382;Elaeagnus_angustifolia_newGene_3383
Molecular Function: transaminase activity (GO:0008483);	2	Elaeagnus_angustifolia_newGene_3120;Elaeagnus_angustifolia_newGene_10645
Molecular Function: transcription cofactor activity (GO:0003712);	2	Elaeagnus_angustifolia_newGene_2274;Elaeagnus_angustifolia_newGene_2418
Molecular Function: transcription factor binding (GO:0008134);	2	Elaeagnus_angustifolia_newGene_9008;Elaeagnus_angustifolia_newGene_6728
Molecular Function: transferase activity, transferring alkyl or aryl (other than methyl) groups (GO:0016765);	2	Elaeagnus_angustifolia_newGene_10269;Elaeagnus_angustifolia_newGene_4008
Molecular Function: transketolase activity (GO:0004802);	2	Elaeagnus_angustifolia_newGene_7461;Elaeagnus_angustifolia_newGene_9673
Molecular Function: transmembrane receptor protein serine/threonine kinase activity (GO:0004675);	2	Elaeagnus_angustifolia_newGene_4030;Elaeagnus_angustifolia_newGene_2227
Molecular Function: tryptophan-tRNA ligase activity (GO:0004830);	2	Elaeagnus_angustifolia_newGene_10430;Elaeagnus_angustifolia_newGene_10431
Molecular Function: ubiquinol-cytochrome-c reductase activity (GO:0008121);	2	Elaeagnus_angustifolia_newGene_268;Elaeagnus_angustifolia_newGene_6851
Molecular Function: voltage-gated chloride channel activity (GO:0005247);	2	Elaeagnus_angustifolia_newGene_2352;Elaeagnus_angustifolia_newGene_2353
Biological Process: (1->3)-beta-D-glucan biosynthetic process (GO:0006075);	1	Elaeagnus_angustifolia_newGene_5465
Biological Process: 3'-phospho-5'-adenylyl sulfate transmembrane transport (GO:1902559);	1	Elaeagnus_angustifolia_newGene_5496
Biological Process: 9,9'-di-cis-zeta-carotene desaturation to 7,9,7',9'-tetra-cis-lycopene (GO:0052889);	1	Elaeagnus_angustifolia_newGene_9310
Biological Process: ATP synthesis coupled electron transport (GO:0042773);	1	Elaeagnus_angustifolia_newGene_4032
Biological Process: C-5 methylation of cytosine (GO:0090116);	1	Elaeagnus_angustifolia_newGene_4892
Biological Process: D-amino acid catabolic process (GO:0019478);	1	Elaeagnus_angustifolia_newGene_8454
Biological Process: D-xylose metabolic process (GO:0042732);	1	Elaeagnus_angustifolia_newGene_4228
Biological Process: DNA catabolic process (GO:0006308);	1	Elaeagnus_angustifolia_newGene_5025
Biological Process: DNA replication checkpoint (GO:0000076);	1	Elaeagnus_angustifolia_newGene_4796
Biological Process: DNA synthesis involved in DNA repair (GO:0000731);	1	Elaeagnus_angustifolia_newGene_7908
Biological Process: DNA-dependent DNA replication (GO:0006261);	1	Elaeagnus_angustifolia_newGene_9281
Biological Process: G-protein coupled receptor signaling pathway (GO:0007186);	1	Elaeagnus_angustifolia_newGene_6133
Biological Process: G-quadruplex DNA unwinding (GO:0044806);	1	Elaeagnus_angustifolia_newGene_2213
Biological Process: G1/S transition of mitotic cell cycle (GO:0000082);	1	Elaeagnus_angustifolia_newGene_4496
Biological Process: GDP-L-fucose salvage (GO:0042352);	1	Elaeagnus_angustifolia_newGene_5620
Biological Process: Golgi organization (GO:0007030);	1	Elaeagnus_angustifolia_newGene_8039
Biological Process: Golgi vesicle budding (GO:0048194);	1	Elaeagnus_angustifolia_newGene_3228
Biological Process: Golgi vesicle transport (GO:0048193);	1	Elaeagnus_angustifolia_newGene_897
Biological Process: IMP salvage (GO:0032264);	1	Elaeagnus_angustifolia_newGene_10371
Biological Process: L-amino acid transport (GO:0015807);	1	Elaeagnus_angustifolia_newGene_1963
Biological Process: L-arginine import (GO:0043091);	1	Elaeagnus_angustifolia_newGene_3020
Biological Process: L-ascorbic acid biosynthetic process (GO:0019853);	1	Elaeagnus_angustifolia_newGene_5095
Biological Process: L-histidine transmembrane transport (GO:0089709);	1	Elaeagnus_angustifolia_newGene_3020
Biological Process: L-idonate catabolic process (GO:0046183);	1	Elaeagnus_angustifolia_newGene_561
Biological Process: L-lysine transmembrane transport (GO:1903401);	1	Elaeagnus_angustifolia_newGene_3020
Biological Process: L-methionine salvage from methylthioadenosine (GO:0019509);	1	Elaeagnus_angustifolia_newGene_10648
Biological Process: L-ornithine transmembrane transport (GO:1903352);	1	Elaeagnus_angustifolia_newGene_3020
Biological Process: L-phenylalanine biosynthetic process (GO:0009094);	1	Elaeagnus_angustifolia_newGene_4619
Biological Process: L-serine metabolic process (GO:0006563);	1	Elaeagnus_angustifolia_newGene_8216
Biological Process: L-serine transport (GO:0015825);	1	Elaeagnus_angustifolia_newGene_7386
Biological Process: Mo-molybdopterin cofactor biosynthetic process (GO:0006777);	1	Elaeagnus_angustifolia_newGene_1148
Biological Process: NAD(P)H dehydrogenase complex assembly (GO:0010275);	1	Elaeagnus_angustifolia_newGene_2447
Biological Process: NADH metabolic process (GO:0006734);	1	Elaeagnus_angustifolia_newGene_6652
Biological Process: NADP metabolic process (GO:0006739);	1	Elaeagnus_angustifolia_newGene_6652
Biological Process: RNA (guanine-N7)-methylation (GO:0036265);	1	Elaeagnus_angustifolia_newGene_4309
Biological Process: RNA modification (GO:0009451);	1	Elaeagnus_angustifolia_newGene_276
Biological Process: RNA phosphodiester bond hydrolysis, exonucleolytic (GO:0090503);	1	Elaeagnus_angustifolia_newGene_6447
Biological Process: RNA splicing (GO:0008380);	1	Elaeagnus_angustifolia_newGene_865
Biological Process: RNA-dependent DNA biosynthetic process (GO:0006278);	1	Elaeagnus_angustifolia_newGene_11419
Biological Process: SCF complex assembly (GO:0010265);	1	Elaeagnus_angustifolia_newGene_3156
Biological Process: SREBP signaling pathway (GO:0032933);	1	Elaeagnus_angustifolia_newGene_8407
Biological Process: UDP-N-acetylglucosamine metabolic process (GO:0006047);	1	Elaeagnus_angustifolia_newGene_10416
Biological Process: UMP biosynthetic process (GO:0006222);	1	Elaeagnus_angustifolia_newGene_8478
Biological Process: [2Fe-2S] cluster assembly (GO:0044571);	1	Elaeagnus_angustifolia_newGene_10456
Biological Process: abscisic acid metabolic process (GO:0009687);	1	Elaeagnus_angustifolia_newGene_3673
Biological Process: aerobic respiration (GO:0009060);	1	Elaeagnus_angustifolia_newGene_6851
Biological Process: allantoin catabolic process (GO:0000256);	1	Elaeagnus_angustifolia_newGene_10170
Biological Process: amino acid import (GO:0043090);	1	Elaeagnus_angustifolia_newGene_2358
Biological Process: anatomical structure development (GO:0048856);	1	Elaeagnus_angustifolia_newGene_9520
Biological Process: anatomical structure morphogenesis (GO:0009653);	1	Elaeagnus_angustifolia_newGene_1859
Biological Process: animal organ development (GO:0048513);	1	Elaeagnus_angustifolia_newGene_242
Biological Process: anther wall tapetum development (GO:0048658);	1	Elaeagnus_angustifolia_newGene_575
Biological Process: anthocyanin-containing compound biosynthetic process (GO:0009718);	1	Elaeagnus_angustifolia_newGene_11521
Biological Process: arginine biosynthetic process (GO:0006526);	1	Elaeagnus_angustifolia_newGene_3727
Biological Process: arginine transmembrane transport (GO:1903826);	1	Elaeagnus_angustifolia_newGene_3020
Biological Process: asymmetric cell division (GO:0008356);	1	Elaeagnus_angustifolia_newGene_809
Biological Process: autophagosome assembly (GO:0000045);	1	Elaeagnus_angustifolia_newGene_5793
Biological Process: auxin metabolic process (GO:0009850);	1	Elaeagnus_angustifolia_newGene_8117
Biological Process: barrier septum assembly (GO:0000917);	1	Elaeagnus_angustifolia_newGene_5695
Biological Process: branched-chain amino acid biosynthetic process (GO:0009082);	1	Elaeagnus_angustifolia_newGene_4971
Biological Process: brassinosteroid mediated signaling pathway (GO:0009742);	1	Elaeagnus_angustifolia_newGene_5812
Biological Process: brassinosteroid metabolic process (GO:0016131);	1	Elaeagnus_angustifolia_newGene_7433
Biological Process: calcium ion transmembrane transport (GO:0070588);	1	Elaeagnus_angustifolia_newGene_5713
Biological Process: calcium-mediated signaling (GO:0019722);	1	Elaeagnus_angustifolia_newGene_5823
Biological Process: carbohydrate derivative biosynthetic process (GO:1901137);	1	Elaeagnus_angustifolia_newGene_10416
Biological Process: carbohydrate homeostasis (GO:0033500);	1	Elaeagnus_angustifolia_newGene_10510
Biological Process: carbohydrate phosphorylation (GO:0046835);	1	Elaeagnus_angustifolia_newGene_9454
Biological Process: carotene biosynthetic process (GO:0016120);	1	Elaeagnus_angustifolia_newGene_6763
Biological Process: carotenoid biosynthetic process (GO:0016117);	1	Elaeagnus_angustifolia_newGene_2481
Biological Process: cell aging (GO:0007569);	1	Elaeagnus_angustifolia_newGene_7908
Biological Process: cell communication (GO:0007154);	1	Elaeagnus_angustifolia_newGene_498
Biological Process: cell differentiation (GO:0030154);	1	Elaeagnus_angustifolia_newGene_3478
Biological Process: cell fate commitment (GO:0045165);	1	Elaeagnus_angustifolia_newGene_659
Biological Process: cell growth (GO:0016049);	1	Elaeagnus_angustifolia_newGene_7559
Biological Process: cell plate assembly (GO:0000919);	1	Elaeagnus_angustifolia_newGene_6935
Biological Process: cell plate formation involved in plant-type cell wall biogenesis (GO:0009920);	1	Elaeagnus_angustifolia_newGene_3150
Biological Process: cell projection morphogenesis (GO:0048858);	1	Elaeagnus_angustifolia_newGene_2758
Biological Process: cell proliferation (GO:0008283);	1	Elaeagnus_angustifolia_newGene_3631
Biological Process: cell surface receptor signaling pathway (GO:0007166);	1	Elaeagnus_angustifolia_newGene_11577
Biological Process: cell wall pectin biosynthetic process (GO:0052325);	1	Elaeagnus_angustifolia_newGene_1972
Biological Process: cellular aldehyde metabolic process (GO:0006081);	1	Elaeagnus_angustifolia_newGene_10411
Biological Process: cellular component organization (GO:0016043);	1	Elaeagnus_angustifolia_newGene_10647
Biological Process: cellular component organization or biogenesis (GO:0071840);	1	Elaeagnus_angustifolia_newGene_10624
Biological Process: cellular glucose homeostasis (GO:0001678);	1	Elaeagnus_angustifolia_newGene_9454
Biological Process: cellular heat acclimation (GO:0070370);	1	Elaeagnus_angustifolia_newGene_6447
Biological Process: cellular ion homeostasis (GO:0006873);	1	Elaeagnus_angustifolia_newGene_609
Biological Process: cellular manganese ion homeostasis (GO:0030026);	1	Elaeagnus_angustifolia_newGene_6638
Biological Process: cellular metal ion homeostasis (GO:0006875);	1	Elaeagnus_angustifolia_newGene_1422
Biological Process: cellular nitrogen compound metabolic process (GO:0034641);	1	Elaeagnus_angustifolia_newGene_8508
Biological Process: cellular respiration (GO:0045333);	1	Elaeagnus_angustifolia_newGene_3877
Biological Process: cellular response to abscisic acid stimulus (GO:0071215);	1	Elaeagnus_angustifolia_newGene_10537
Biological Process: cellular response to cold (GO:0070417);	1	Elaeagnus_angustifolia_newGene_10537
Biological Process: cellular response to gamma radiation (GO:0071480);	1	Elaeagnus_angustifolia_newGene_7908
Biological Process: cellular response to ionizing radiation (GO:0071479);	1	Elaeagnus_angustifolia_newGene_4796
Biological Process: cellular response to iron ion (GO:0071281);	1	Elaeagnus_angustifolia_newGene_6638
Biological Process: cellular response to light intensity (GO:0071484);	1	Elaeagnus_angustifolia_newGene_10235
Biological Process: cellular response to nitrogen starvation (GO:0006995);	1	Elaeagnus_angustifolia_newGene_3435
Biological Process: cellular response to osmotic stress (GO:0071470);	1	Elaeagnus_angustifolia_newGene_287
Biological Process: cellular response to phosphate starvation (GO:0016036);	1	Elaeagnus_angustifolia_newGene_10537
Biological Process: cellular response to sucrose stimulus (GO:0071329);	1	Elaeagnus_angustifolia_newGene_10537
Biological Process: ceramide metabolic process (GO:0006672);	1	Elaeagnus_angustifolia_newGene_4903
Biological Process: chaperone mediated protein folding requiring cofactor (GO:0051085);	1	Elaeagnus_angustifolia_newGene_5312
Biological Process: chaperone-mediated protein complex assembly (GO:0051131);	1	Elaeagnus_angustifolia_newGene_8077
Biological Process: chaperone-mediated protein folding (GO:0061077);	1	Elaeagnus_angustifolia_newGene_5210
Biological Process: chlorophyll biosynthetic process (GO:0015995);	1	Elaeagnus_angustifolia_newGene_4004
Biological Process: chloroplast RNA modification (GO:1900865);	1	Elaeagnus_angustifolia_newGene_2020
Biological Process: chloroplast organization (GO:0009658);	1	Elaeagnus_angustifolia_newGene_10213
Biological Process: chlororespiration (GO:0010478);	1	Elaeagnus_angustifolia_newGene_10449
Biological Process: chorismate metabolic process (GO:0046417);	1	Elaeagnus_angustifolia_newGene_3650
Biological Process: chromatin silencing at telomere (GO:0006348);	1	Elaeagnus_angustifolia_newGene_7219
Biological Process: chromosome organization (GO:0051276);	1	Elaeagnus_angustifolia_newGene_4362
Biological Process: chromosome segregation (GO:0007059);	1	Elaeagnus_angustifolia_newGene_935
Biological Process: circadian rhythm (GO:0007623);	1	Elaeagnus_angustifolia_newGene_7944
Biological Process: coenzyme A metabolic process (GO:0015936);	1	Elaeagnus_angustifolia_newGene_940
Biological Process: conjugation (GO:0000746);	1	Elaeagnus_angustifolia_newGene_5229
Biological Process: copper ion export (GO:0060003);	1	Elaeagnus_angustifolia_newGene_3914
Biological Process: copper ion transmembrane transport (GO:0035434);	1	Elaeagnus_angustifolia_newGene_4513
Biological Process: cortical microtubule organization (GO:0043622);	1	Elaeagnus_angustifolia_newGene_10780
Biological Process: cotyledon development (GO:0048825);	1	Elaeagnus_angustifolia_newGene_2379
Biological Process: cristae formation (GO:0042407);	1	Elaeagnus_angustifolia_newGene_6905
Biological Process: cutin transport (GO:0080051);	1	Elaeagnus_angustifolia_newGene_4785
Biological Process: cytidine deamination (GO:0009972);	1	Elaeagnus_angustifolia_newGene_9402
Biological Process: cytochrome c-heme linkage (GO:0018063);	1	Elaeagnus_angustifolia_newGene_4236
Biological Process: cytokinin-activated signaling pathway (GO:0009736);	1	Elaeagnus_angustifolia_newGene_3036
Biological Process: cytolysis (GO:0019835);	1	Elaeagnus_angustifolia_newGene_1051
Biological Process: cytoplasmic microtubule organization (GO:0031122);	1	Elaeagnus_angustifolia_newGene_5553
Biological Process: deadenylation-dependent decapping of nuclear-transcribed mRNA (GO:0000290);	1	Elaeagnus_angustifolia_newGene_10659
Biological Process: deadenylation-independent decapping of nuclear-transcribed mRNA (GO:0031087);	1	Elaeagnus_angustifolia_newGene_6447
Biological Process: defense response to Gram-negative bacterium (GO:0050829);	1	Elaeagnus_angustifolia_newGene_1051
Biological Process: defense response to other organism (GO:0098542);	1	Elaeagnus_angustifolia_newGene_4774
Biological Process: defense response, incompatible interaction (GO:0009814);	1	Elaeagnus_angustifolia_newGene_8478
Biological Process: deoxyribonucleotide catabolic process (GO:0009264);	1	Elaeagnus_angustifolia_newGene_5665
Biological Process: detection of calcium ion (GO:0005513);	1	Elaeagnus_angustifolia_newGene_622
Biological Process: embryo sac cellularization (GO:0009558);	1	Elaeagnus_angustifolia_newGene_751
Biological Process: endonucleolytic cleavage in ITS1 to separate SSU-rRNA from 5.8S rRNA and LSU-rRNA from tricistronic rRNA transcript (SSU-rRNA, 5.8S rRNA, LSU-rRNA) (GO:0000447);	1	Elaeagnus_angustifolia_newGene_9584
Biological Process: endonucleolytic cleavage to generate mature 3'-end of SSU-rRNA from (SSU-rRNA, 5.8S rRNA, LSU-rRNA) (GO:0000461);	1	Elaeagnus_angustifolia_newGene_9584
Biological Process: endosomal transport (GO:0016197);	1	Elaeagnus_angustifolia_newGene_3154
Biological Process: endosperm cellularization (GO:0010342);	1	Elaeagnus_angustifolia_newGene_3537
Biological Process: entrainment of circadian clock (GO:0009649);	1	Elaeagnus_angustifolia_newGene_2710
Biological Process: enzyme active site formation via cysteine modification to L-cysteine persulfide (GO:0018192);	1	Elaeagnus_angustifolia_newGene_1148
Biological Process: fatty acid beta-oxidation (GO:0006635);	1	Elaeagnus_angustifolia_newGene_9489
Biological Process: fatty acid beta-oxidation, unsaturated, even number (GO:0033542);	1	Elaeagnus_angustifolia_newGene_9055
Biological Process: fatty acid transport (GO:0015908);	1	Elaeagnus_angustifolia_newGene_4785
Biological Process: flavonol biosynthetic process (GO:0051555);	1	Elaeagnus_angustifolia_newGene_514
Biological Process: folic acid biosynthetic process (GO:0046656);	1	Elaeagnus_angustifolia_newGene_10689
Biological Process: fruit development (GO:0010154);	1	Elaeagnus_angustifolia_newGene_5751
Biological Process: fucose metabolic process (GO:0006004);	1	Elaeagnus_angustifolia_newGene_547
Biological Process: fumarate metabolic process (GO:0006106);	1	Elaeagnus_angustifolia_newGene_5338
Biological Process: gametophyte development (GO:0048229);	1	Elaeagnus_angustifolia_newGene_5233
Biological Process: gibberellic acid mediated signaling pathway (GO:0009740);	1	Elaeagnus_angustifolia_newGene_2674
Biological Process: gibberellin biosynthetic process (GO:0009686);	1	Elaeagnus_angustifolia_newGene_2674
Biological Process: glucose 6-phosphate metabolic process (GO:0051156);	1	Elaeagnus_angustifolia_newGene_9454
Biological Process: glucose import (GO:0046323);	1	Elaeagnus_angustifolia_newGene_10559
Biological Process: glucose transmembrane transport (GO:1904659);	1	Elaeagnus_angustifolia_newGene_10559
Biological Process: glucosinolate metabolic process (GO:0019760);	1	Elaeagnus_angustifolia_newGene_2490
Biological Process: glucuronoxylan biosynthetic process (GO:0010417);	1	Elaeagnus_angustifolia_newGene_5751
Biological Process: glutamate metabolic process (GO:0006536);	1	Elaeagnus_angustifolia_newGene_2222
Biological Process: glutamine biosynthetic process (GO:0006542);	1	Elaeagnus_angustifolia_newGene_4035
Biological Process: glutaminyl-tRNA aminoacylation (GO:0006425);	1	Elaeagnus_angustifolia_newGene_7950
Biological Process: glutamyl-tRNA aminoacylation (GO:0006424);	1	Elaeagnus_angustifolia_newGene_7950
Biological Process: glycerol catabolic process (GO:0019563);	1	Elaeagnus_angustifolia_newGene_5168
Biological Process: glycerol-3-phosphate biosynthetic process (GO:0046167);	1	Elaeagnus_angustifolia_newGene_5168
Biological Process: glycerolipid biosynthetic process (GO:0045017);	1	Elaeagnus_angustifolia_newGene_10885
Biological Process: glycine catabolic process (GO:0006546);	1	Elaeagnus_angustifolia_newGene_3120
Biological Process: glycine decarboxylation via glycine cleavage system (GO:0019464);	1	Elaeagnus_angustifolia_newGene_1870
Biological Process: glycine metabolic process (GO:0006544);	1	Elaeagnus_angustifolia_newGene_8216
Biological Process: glycosyl compound metabolic process (GO:1901657);	1	Elaeagnus_angustifolia_newGene_2022
Biological Process: glycyl-tRNA aminoacylation (GO:0006426);	1	Elaeagnus_angustifolia_newGene_10518
Biological Process: glyoxylate cycle (GO:0006097);	1	Elaeagnus_angustifolia_newGene_2118
Biological Process: guanosine tetraphosphate metabolic process (GO:0015969);	1	Elaeagnus_angustifolia_newGene_3173
Biological Process: guard cell differentiation (GO:0010052);	1	Elaeagnus_angustifolia_newGene_9992
Biological Process: gynoecium development (GO:0048467);	1	Elaeagnus_angustifolia_newGene_3718
Biological Process: heme a biosynthetic process (GO:0006784);	1	Elaeagnus_angustifolia_newGene_1174
Biological Process: hexose metabolic process (GO:0019318);	1	Elaeagnus_angustifolia_newGene_1886
Biological Process: histidine biosynthetic process (GO:0000105);	1	Elaeagnus_angustifolia_newGene_8363
Biological Process: histone H2B ubiquitination (GO:0033523);	1	Elaeagnus_angustifolia_newGene_7559
Biological Process: histone H3 deacetylation (GO:0070932);	1	Elaeagnus_angustifolia_newGene_2303
Biological Process: histone H3-K4 methylation (GO:0051568);	1	Elaeagnus_angustifolia_newGene_4124
Biological Process: histone H3-R2 demethylation (GO:0070078);	1	Elaeagnus_angustifolia_newGene_2314
Biological Process: histone H3-T11 phosphorylation (GO:0035407);	1	Elaeagnus_angustifolia_newGene_8015
Biological Process: histone H3-T3 phosphorylation (GO:0072355);	1	Elaeagnus_angustifolia_newGene_8015
Biological Process: histone H4-R3 demethylation (GO:0070079);	1	Elaeagnus_angustifolia_newGene_2314
Biological Process: histone H4-R3 methylation (GO:0043985);	1	Elaeagnus_angustifolia_newGene_2314
Biological Process: histone acetylation (GO:0016573);	1	Elaeagnus_angustifolia_newGene_2274
Biological Process: histone deubiquitination (GO:0016578);	1	Elaeagnus_angustifolia_newGene_10547
Biological Process: histone monoubiquitination (GO:0010390);	1	Elaeagnus_angustifolia_newGene_7559
Biological Process: histone-serine phosphorylation (GO:0035404);	1	Elaeagnus_angustifolia_newGene_935
Biological Process: hydrogen sulfide biosynthetic process (GO:0070814);	1	Elaeagnus_angustifolia_newGene_5710
Biological Process: hypotonic salinity response (GO:0042539);	1	Elaeagnus_angustifolia_newGene_622
Biological Process: innate immune response (GO:0045087);	1	Elaeagnus_angustifolia_newGene_10502
Biological Process: inosine catabolic process (GO:0006148);	1	Elaeagnus_angustifolia_newGene_5246
Biological Process: interspecies interaction between organisms (GO:0044419);	1	Elaeagnus_angustifolia_newGene_3727
Biological Process: intra-Golgi vesicle-mediated transport (GO:0006891);	1	Elaeagnus_angustifolia_newGene_7372
Biological Process: intra-S DNA damage checkpoint (GO:0031573);	1	Elaeagnus_angustifolia_newGene_4796
Biological Process: intracellular sequestering of iron ion (GO:0006880);	1	Elaeagnus_angustifolia_newGene_6638
Biological Process: ion transport (GO:0006811);	1	Elaeagnus_angustifolia_newGene_3960
Biological Process: ionotropic glutamate receptor signaling pathway (GO:0035235);	1	Elaeagnus_angustifolia_newGene_3960
Biological Process: jasmonic acid biosynthetic process (GO:0009695);	1	Elaeagnus_angustifolia_newGene_9489
Biological Process: karyogamy (GO:0000741);	1	Elaeagnus_angustifolia_newGene_3359
Biological Process: kinetochore assembly (GO:0051382);	1	Elaeagnus_angustifolia_newGene_4363
Biological Process: lateral root formation (GO:0010311);	1	Elaeagnus_angustifolia_newGene_4622
Biological Process: leaf vascular tissue pattern formation (GO:0010305);	1	Elaeagnus_angustifolia_newGene_1267
Biological Process: leucyl-tRNA aminoacylation (GO:0006429);	1	Elaeagnus_angustifolia_newGene_8308
Biological Process: lipid A biosynthetic process (GO:0009245);	1	Elaeagnus_angustifolia_newGene_7782
Biological Process: long-chain fatty acid metabolic process (GO:0001676);	1	Elaeagnus_angustifolia_newGene_3982
Biological Process: mRNA cleavage (GO:0006379);	1	Elaeagnus_angustifolia_newGene_6150
Biological Process: mRNA export from nucleus (GO:0006406);	1	Elaeagnus_angustifolia_newGene_10547
Biological Process: mRNA methylation (GO:0080009);	1	Elaeagnus_angustifolia_newGene_4072
Biological Process: mRNA polyadenylation (GO:0006378);	1	Elaeagnus_angustifolia_newGene_6150
Biological Process: magnesium ion transmembrane transport (GO:1903830);	1	Elaeagnus_angustifolia_newGene_3283
Biological Process: magnesium ion transport (GO:0015693);	1	Elaeagnus_angustifolia_newGene_3283
Biological Process: maintenance of protein location in nucleus (GO:0051457);	1	Elaeagnus_angustifolia_newGene_809
Biological Process: maltose metabolic process (GO:0000023);	1	Elaeagnus_angustifolia_newGene_5008
Biological Process: manganese ion transmembrane transport (GO:0071421);	1	Elaeagnus_angustifolia_newGene_6638
Biological Process: mannan catabolic process (GO:0046355);	1	Elaeagnus_angustifolia_newGene_10943
Biological Process: mannose metabolic process (GO:0006013);	1	Elaeagnus_angustifolia_newGene_2586
Biological Process: maturation of 5.8S rRNA from tricistronic rRNA transcript (SSU-rRNA, 5.8S rRNA, LSU-rRNA) (GO:0000466);	1	Elaeagnus_angustifolia_newGene_8358
Biological Process: maturation of LSU-rRNA from tricistronic rRNA transcript (SSU-rRNA, 5.8S rRNA, LSU-rRNA) (GO:0000463);	1	Elaeagnus_angustifolia_newGene_8358
Biological Process: maturation of SSU-rRNA (GO:0030490);	1	Elaeagnus_angustifolia_newGene_1007
Biological Process: megagametogenesis (GO:0009561);	1	Elaeagnus_angustifolia_newGene_5329
Biological Process: megasporogenesis (GO:0009554);	1	Elaeagnus_angustifolia_newGene_575
Biological Process: membrane protein proteolysis (GO:0033619);	1	Elaeagnus_angustifolia_newGene_9458
Biological Process: meristem initiation (GO:0010014);	1	Elaeagnus_angustifolia_newGene_10663
Biological Process: methionine metabolic process (GO:0006555);	1	Elaeagnus_angustifolia_newGene_4979
Biological Process: miRNA catabolic process (GO:0010587);	1	Elaeagnus_angustifolia_newGene_6447
Biological Process: microgametogenesis (GO:0055046);	1	Elaeagnus_angustifolia_newGene_5329
Biological Process: microtubule organizing center organization (GO:0031023);	1	Elaeagnus_angustifolia_newGene_3964
Biological Process: misfolded or incompletely synthesized protein catabolic process (GO:0006515);	1	Elaeagnus_angustifolia_newGene_8077
Biological Process: mismatch repair (GO:0006298);	1	Elaeagnus_angustifolia_newGene_3144
Biological Process: mitochondria-nucleus signaling pathway (GO:0031930);	1	Elaeagnus_angustifolia_newGene_3877
Biological Process: mitochondrial electron transport, ubiquinol to cytochrome c (GO:0006122);	1	Elaeagnus_angustifolia_newGene_6851
Biological Process: mitochondrial genome maintenance (GO:0000002);	1	Elaeagnus_angustifolia_newGene_2213
Biological Process: mitochondrial respiratory chain complex I assembly (GO:0032981);	1	Elaeagnus_angustifolia_newGene_3097
Biological Process: mitochondrial respiratory chain complex III assembly (GO:0034551);	1	Elaeagnus_angustifolia_newGene_6851
Biological Process: mitochondrial respiratory chain complex IV assembly (GO:0033617);	1	Elaeagnus_angustifolia_newGene_6170
Biological Process: mitochondrial respiratory chain complex assembly (GO:0033108);	1	Elaeagnus_angustifolia_newGene_9269
Biological Process: mitochondrion organization (GO:0007005);	1	Elaeagnus_angustifolia_newGene_10664
Biological Process: mitotic cell cycle checkpoint (GO:0007093);	1	Elaeagnus_angustifolia_newGene_8266
Biological Process: mitotic sister chromatid segregation (GO:0000070);	1	Elaeagnus_angustifolia_newGene_4363
Biological Process: mitotic spindle organization (GO:0007052);	1	Elaeagnus_angustifolia_newGene_935
Biological Process: multidimensional cell growth (GO:0009825);	1	Elaeagnus_angustifolia_newGene_2942
Biological Process: myo-inositol transport (GO:0015798);	1	Elaeagnus_angustifolia_newGene_3199
Biological Process: negative regulation of ATPase activity (GO:0032780);	1	Elaeagnus_angustifolia_newGene_10466
Biological Process: negative regulation of DNA recombination (GO:0045910);	1	Elaeagnus_angustifolia_newGene_3144
Biological Process: negative regulation of autophagy (GO:0010507);	1	Elaeagnus_angustifolia_newGene_1618
Biological Process: negative regulation of endopeptidase activity (GO:0010951);	1	Elaeagnus_angustifolia_newGene_9664
Biological Process: negative regulation of ethylene-activated signaling pathway (GO:0010105);	1	Elaeagnus_angustifolia_newGene_10173
Biological Process: negative regulation of iron ion transport (GO:0034757);	1	Elaeagnus_angustifolia_newGene_10537
Biological Process: negative regulation of peptidase activity (GO:0010466);	1	Elaeagnus_angustifolia_newGene_3103
Biological Process: negative regulation of plant-type hypersensitive response (GO:0034051);	1	Elaeagnus_angustifolia_newGene_281
Biological Process: negative regulation of programmed cell death (GO:0043069);	1	Elaeagnus_angustifolia_newGene_10510
Biological Process: negative regulation of telomerase activity (GO:0051974);	1	Elaeagnus_angustifolia_newGene_2213
Biological Process: negative regulation of telomere maintenance via telomerase (GO:0032211);	1	Elaeagnus_angustifolia_newGene_2213
Biological Process: negative regulation of transcription from RNA polymerase II promoter (GO:0000122);	1	Elaeagnus_angustifolia_newGene_11501
Biological Process: nicotianamine biosynthetic process (GO:0030418);	1	Elaeagnus_angustifolia_newGene_4769
Biological Process: nitrate assimilation (GO:0042128);	1	Elaeagnus_angustifolia_newGene_4103
Biological Process: nitrogen compound metabolic process (GO:0006807);	1	Elaeagnus_angustifolia_newGene_8473
Biological Process: nitrogen compound transport (GO:0071705);	1	Elaeagnus_angustifolia_newGene_8410
Biological Process: nitrogen fixation (GO:0009399);	1	Elaeagnus_angustifolia_newGene_4035
Biological Process: nitrogen utilization (GO:0019740);	1	Elaeagnus_angustifolia_newGene_4540
Biological Process: nuclear-transcribed mRNA catabolic process (GO:0000956);	1	Elaeagnus_angustifolia_newGene_10830
Biological Process: nucleologenesis (GO:0017126);	1	Elaeagnus_angustifolia_newGene_5323
Biological Process: nucleoside metabolic process (GO:0009116);	1	Elaeagnus_angustifolia_newGene_2202
Biological Process: nucleoside transmembrane transport (GO:1901642);	1	Elaeagnus_angustifolia_newGene_10575
Biological Process: nucleotide biosynthetic process (GO:0009165);	1	Elaeagnus_angustifolia_newGene_2202
Biological Process: nucleotide-sugar biosynthetic process (GO:0009226);	1	Elaeagnus_angustifolia_newGene_929
Biological Process: nucleotide-sugar metabolic process (GO:0009225);	1	Elaeagnus_angustifolia_newGene_4019
Biological Process: organic acid transmembrane transport (GO:1903825);	1	Elaeagnus_angustifolia_newGene_1837
Biological Process: organic cation transport (GO:0015695);	1	Elaeagnus_angustifolia_newGene_4540
Biological Process: organic phosphonate transport (GO:0015716);	1	Elaeagnus_angustifolia_newGene_4785
Biological Process: organic substance biosynthetic process (GO:1901576);	1	Elaeagnus_angustifolia_newGene_10269
Biological Process: organic substance metabolic process (GO:0071704);	1	Elaeagnus_angustifolia_newGene_2460
Biological Process: organophosphate ester transport (GO:0015748);	1	Elaeagnus_angustifolia_newGene_4785
Biological Process: osmosensory signaling pathway (GO:0007231);	1	Elaeagnus_angustifolia_newGene_10510
Biological Process: oxidation-dependent protein catabolic process (GO:0070407);	1	Elaeagnus_angustifolia_newGene_8077
Biological Process: pentacyclic triterpenoid biosynthetic process (GO:0019745);	1	Elaeagnus_angustifolia_newGene_8208
Biological Process: peptidyl-diphthamide biosynthetic process from peptidyl-histidine (GO:0017183);	1	Elaeagnus_angustifolia_newGene_4018
Biological Process: peptidyl-lysine methylation (GO:0018022);	1	Elaeagnus_angustifolia_newGene_3765
Biological Process: peptidyl-lysine modification to peptidyl-hypusine (GO:0008612);	1	Elaeagnus_angustifolia_newGene_8534
Biological Process: peroxisome fission (GO:0016559);	1	Elaeagnus_angustifolia_newGene_5484
Biological Process: phenylalanyl-tRNA aminoacylation (GO:0006432);	1	Elaeagnus_angustifolia_newGene_11048
Biological Process: phosphatidylcholine metabolic process (GO:0046470);	1	Elaeagnus_angustifolia_newGene_10451
Biological Process: phospholipid scrambling (GO:0017121);	1	Elaeagnus_angustifolia_newGene_5473
Biological Process: phosphorylation of RNA polymerase II C-terminal domain (GO:0070816);	1	Elaeagnus_angustifolia_newGene_9641
Biological Process: photoprotection (GO:0010117);	1	Elaeagnus_angustifolia_newGene_10235
Biological Process: photosystem II assembly (GO:0010207);	1	Elaeagnus_angustifolia_newGene_1276
Biological Process: photosystem II stabilization (GO:0042549);	1	Elaeagnus_angustifolia_newGene_5807
Biological Process: phototropism (GO:0009638);	1	Elaeagnus_angustifolia_newGene_4733
Biological Process: phragmoplast assembly (GO:0000914);	1	Elaeagnus_angustifolia_newGene_3537
Biological Process: pigment biosynthetic process (GO:0046148);	1	Elaeagnus_angustifolia_newGene_6652
Biological Process: plant-type cell wall modification involved in multidimensional cell growth (GO:0009831);	1	Elaeagnus_angustifolia_newGene_32
Biological Process: plant-type hypersensitive response (GO:0009626);	1	Elaeagnus_angustifolia_newGene_5352
Biological Process: plastid translation (GO:0032544);	1	Elaeagnus_angustifolia_newGene_1895
Biological Process: pollen tube reception (GO:0010483);	1	Elaeagnus_angustifolia_newGene_6572
Biological Process: polyamine biosynthetic process (GO:0006596);	1	Elaeagnus_angustifolia_newGene_10337
Biological Process: porphyrin-containing compound biosynthetic process (GO:0006779);	1	Elaeagnus_angustifolia_newGene_6652
Biological Process: positive regulation of Notch signaling pathway (GO:0045747);	1	Elaeagnus_angustifolia_newGene_8959
Biological Process: positive regulation of RNA polymerase II transcriptional preinitiation complex assembly (GO:0045899);	1	Elaeagnus_angustifolia_newGene_4792
Biological Process: positive regulation of cellular response to phosphate starvation (GO:0080040);	1	Elaeagnus_angustifolia_newGene_1002
Biological Process: positive regulation of circadian rhythm (GO:0042753);	1	Elaeagnus_angustifolia_newGene_2710
Biological Process: positive regulation of flower development (GO:0009911);	1	Elaeagnus_angustifolia_newGene_4547
Biological Process: positive regulation of mitotic centrosome separation (GO:0046604);	1	Elaeagnus_angustifolia_newGene_4496
Biological Process: positive regulation of proteasomal protein catabolic process (GO:1901800);	1	Elaeagnus_angustifolia_newGene_4792
Biological Process: positive regulation of transcription from RNA polymerase II promoter (GO:0045944);	1	Elaeagnus_angustifolia_newGene_3478
Biological Process: positive regulation of translational fidelity (GO:0045903);	1	Elaeagnus_angustifolia_newGene_3905
Biological Process: post-embryonic animal morphogenesis (GO:0009886);	1	Elaeagnus_angustifolia_newGene_10200
Biological Process: post-translational protein modification (GO:0043687);	1	Elaeagnus_angustifolia_newGene_4365
Biological Process: posttranscriptional gene silencing (GO:0016441);	1	Elaeagnus_angustifolia_newGene_2303
Biological Process: pre-miRNA processing (GO:0031054);	1	Elaeagnus_angustifolia_newGene_1054
Biological Process: primary miRNA processing (GO:0031053);	1	Elaeagnus_angustifolia_newGene_1054
Biological Process: production of siRNA involved in RNA interference (GO:0030422);	1	Elaeagnus_angustifolia_newGene_1054
Biological Process: protein K48-linked deubiquitination (GO:0071108);	1	Elaeagnus_angustifolia_newGene_9652
Biological Process: protein N-linked glycosylation via asparagine (GO:0018279);	1	Elaeagnus_angustifolia_newGene_4365
Biological Process: protein adenylylation (GO:0018117);	1	Elaeagnus_angustifolia_newGene_1148
Biological Process: protein deglycosylation (GO:0006517);	1	Elaeagnus_angustifolia_newGene_2586
Biological Process: protein glutathionylation (GO:0010731);	1	Elaeagnus_angustifolia_newGene_350
Biological Process: protein homotetramerization (GO:0051289);	1	Elaeagnus_angustifolia_newGene_3032
Biological Process: protein import (GO:0017038);	1	Elaeagnus_angustifolia_newGene_9257
Biological Process: protein import into mitochondrial inner membrane (GO:0045039);	1	Elaeagnus_angustifolia_newGene_4511
Biological Process: protein import into mitochondrial outer membrane (GO:0045040);	1	Elaeagnus_angustifolia_newGene_2346
Biological Process: protein localization to kinetochore (GO:0034501);	1	Elaeagnus_angustifolia_newGene_4363
Biological Process: protein secretion (GO:0009306);	1	Elaeagnus_angustifolia_newGene_8039
Biological Process: protein sumoylation (GO:0016925);	1	Elaeagnus_angustifolia_newGene_613
Biological Process: protein targeting (GO:0006605);	1	Elaeagnus_angustifolia_newGene_9257
Biological Process: protein tetramerization (GO:0051262);	1	Elaeagnus_angustifolia_newGene_5338
Biological Process: protein urmylation (GO:0032447);	1	Elaeagnus_angustifolia_newGene_1148
Biological Process: pseudouridine synthesis (GO:0001522);	1	Elaeagnus_angustifolia_newGene_8337
Biological Process: pteridine-containing compound metabolic process (GO:0042558);	1	Elaeagnus_angustifolia_newGene_47
Biological Process: purine nucleobase biosynthetic process (GO:0009113);	1	Elaeagnus_angustifolia_newGene_8329
Biological Process: purine nucleobase catabolic process (GO:0006145);	1	Elaeagnus_angustifolia_newGene_10170
Biological Process: purine nucleotide metabolic process (GO:0006163);	1	Elaeagnus_angustifolia_newGene_1990
Biological Process: purine ribonucleotide metabolic process (GO:0009150);	1	Elaeagnus_angustifolia_newGene_1856
Biological Process: pyridoxal metabolic process (GO:0042817);	1	Elaeagnus_angustifolia_newGene_6652
Biological Process: pyridoxine biosynthetic process (GO:0008615);	1	Elaeagnus_angustifolia_newGene_6652
Biological Process: pyridoxine metabolic process (GO:0008614);	1	Elaeagnus_angustifolia_newGene_4613
Biological Process: pyrimidine nucleotide biosynthetic process (GO:0006221);	1	Elaeagnus_angustifolia_newGene_8959
Biological Process: pyruvate metabolic process (GO:0006090);	1	Elaeagnus_angustifolia_newGene_3257
Biological Process: rRNA base methylation (GO:0070475);	1	Elaeagnus_angustifolia_newGene_33
Biological Process: rRNA catabolic process (GO:0016075);	1	Elaeagnus_angustifolia_newGene_1618
Biological Process: rRNA export from nucleus (GO:0006407);	1	Elaeagnus_angustifolia_newGene_9584
Biological Process: radial pattern formation (GO:0009956);	1	Elaeagnus_angustifolia_newGene_809
Biological Process: reactive oxygen species metabolic process (GO:0072593);	1	Elaeagnus_angustifolia_newGene_10510
Biological Process: reductive pentose-phosphate cycle (GO:0019253);	1	Elaeagnus_angustifolia_newGene_1899
Biological Process: regulation of G2/M transition of mitotic cell cycle (GO:0010389);	1	Elaeagnus_angustifolia_newGene_7559
Biological Process: regulation of RNA metabolic process (GO:0051252);	1	Elaeagnus_angustifolia_newGene_2051
Biological Process: regulation of SNARE complex assembly (GO:0035542);	1	Elaeagnus_angustifolia_newGene_7860
Biological Process: regulation of anthocyanin biosynthetic process (GO:0031540);	1	Elaeagnus_angustifolia_newGene_6799
Biological Process: regulation of barrier septum assembly (GO:0032955);	1	Elaeagnus_angustifolia_newGene_11497
Biological Process: regulation of cell division (GO:0051302);	1	Elaeagnus_angustifolia_newGene_5323
Biological Process: regulation of cell proliferation (GO:0042127);	1	Elaeagnus_angustifolia_newGene_259
Biological Process: regulation of chlorophyll catabolic process (GO:0010271);	1	Elaeagnus_angustifolia_newGene_10537
Biological Process: regulation of cyclin-dependent protein serine/threonine kinase activity (GO:0000079);	1	Elaeagnus_angustifolia_newGene_7521
Biological Process: regulation of cytokinesis (GO:0032465);	1	Elaeagnus_angustifolia_newGene_935
Biological Process: regulation of defense response (GO:0031347);	1	Elaeagnus_angustifolia_newGene_54
Biological Process: regulation of dephosphorylation (GO:0035303);	1	Elaeagnus_angustifolia_newGene_10713
Biological Process: regulation of embryonic development (GO:0045995);	1	Elaeagnus_angustifolia_newGene_7144
Biological Process: regulation of gene expression (GO:0010468);	1	Elaeagnus_angustifolia_newGene_3245
Biological Process: regulation of gene expression, epigenetic (GO:0040029);	1	Elaeagnus_angustifolia_newGene_6447
Biological Process: regulation of intracellular pH (GO:0051453);	1	Elaeagnus_angustifolia_newGene_4088
Biological Process: regulation of meristem development (GO:0048509);	1	Elaeagnus_angustifolia_newGene_10537
Biological Process: regulation of meristem growth (GO:0010075);	1	Elaeagnus_angustifolia_newGene_275
Biological Process: regulation of mitochondrial DNA replication (GO:0090296);	1	Elaeagnus_angustifolia_newGene_8077
Biological Process: regulation of peroxisome size (GO:0044375);	1	Elaeagnus_angustifolia_newGene_5484
Biological Process: regulation of phosphoprotein phosphatase activity (GO:0043666);	1	Elaeagnus_angustifolia_newGene_4205
Biological Process: regulation of photosynthesis, light reaction (GO:0042548);	1	Elaeagnus_angustifolia_newGene_8521
Biological Process: regulation of programmed cell death (GO:0043067);	1	Elaeagnus_angustifolia_newGene_6905
Biological Process: regulation of protein kinase activity (GO:0045859);	1	Elaeagnus_angustifolia_newGene_4824
Biological Process: regulation of protein localization (GO:0032880);	1	Elaeagnus_angustifolia_newGene_659
Biological Process: regulation of protein serine/threonine phosphatase activity (GO:0080163);	1	Elaeagnus_angustifolia_newGene_3902
Biological Process: regulation of root meristem growth (GO:0010082);	1	Elaeagnus_angustifolia_newGene_259
Biological Process: regulation of root morphogenesis (GO:2000067);	1	Elaeagnus_angustifolia_newGene_2030
Biological Process: regulation of salicylic acid metabolic process (GO:0010337);	1	Elaeagnus_angustifolia_newGene_5352
Biological Process: regulation of signal transduction (GO:0009966);	1	Elaeagnus_angustifolia_newGene_4205
Biological Process: regulation of translational fidelity (GO:0006450);	1	Elaeagnus_angustifolia_newGene_8308
Biological Process: replication fork processing (GO:0031297);	1	Elaeagnus_angustifolia_newGene_7908
Biological Process: reproductive structure development (GO:0048608);	1	Elaeagnus_angustifolia_newGene_8437
Biological Process: resolution of recombination intermediates (GO:0071139);	1	Elaeagnus_angustifolia_newGene_9531
Biological Process: respiratory electron transport chain (GO:0022904);	1	Elaeagnus_angustifolia_newGene_603
Biological Process: response to X-ray (GO:0010165);	1	Elaeagnus_angustifolia_newGene_9531
Biological Process: response to abiotic stimulus (GO:0009628);	1	Elaeagnus_angustifolia_newGene_10269
Biological Process: response to acid chemical (GO:0001101);	1	Elaeagnus_angustifolia_newGene_5905
Biological Process: response to benzoic acid (GO:0080021);	1	Elaeagnus_angustifolia_newGene_5352
Biological Process: response to brassinosteroid (GO:0009741);	1	Elaeagnus_angustifolia_newGene_4353
Biological Process: response to carbon dioxide (GO:0010037);	1	Elaeagnus_angustifolia_newGene_5713
Biological Process: response to chemical (GO:0042221);	1	Elaeagnus_angustifolia_newGene_10269
Biological Process: response to ethylene (GO:0009723);	1	Elaeagnus_angustifolia_newGene_3630
Biological Process: response to fungus (GO:0009620);	1	Elaeagnus_angustifolia_newGene_3086
Biological Process: response to gravity (GO:0009629);	1	Elaeagnus_angustifolia_newGene_2593
Biological Process: response to high light intensity (GO:0009644);	1	Elaeagnus_angustifolia_newGene_10235
Biological Process: response to hormone (GO:0009725);	1	Elaeagnus_angustifolia_newGene_5700
Biological Process: response to organic substance (GO:0010033);	1	Elaeagnus_angustifolia_newGene_5905
Biological Process: response to osmotic stress (GO:0006970);	1	Elaeagnus_angustifolia_newGene_10537
Biological Process: response to oxygen-containing compound (GO:1901700);	1	Elaeagnus_angustifolia_newGene_5905
Biological Process: response to ozone (GO:0010193);	1	Elaeagnus_angustifolia_newGene_10213
Biological Process: response to pH (GO:0009268);	1	Elaeagnus_angustifolia_newGene_7790
Biological Process: response to red light (GO:0010114);	1	Elaeagnus_angustifolia_newGene_2710
Biological Process: response to starvation (GO:0042594);	1	Elaeagnus_angustifolia_newGene_4280
Biological Process: response to unfolded protein (GO:0006986);	1	Elaeagnus_angustifolia_newGene_5312
Biological Process: retrograde transport, endosome to Golgi (GO:0042147);	1	Elaeagnus_angustifolia_newGene_638
Biological Process: ribosomal large subunit biogenesis (GO:0042273);	1	Elaeagnus_angustifolia_newGene_879
Biological Process: root hair elongation (GO:0048767);	1	Elaeagnus_angustifolia_newGene_8780
Biological Process: salicylic acid biosynthetic process (GO:0009697);	1	Elaeagnus_angustifolia_newGene_5352
Biological Process: secondary growth (GO:0080117);	1	Elaeagnus_angustifolia_newGene_10537
Biological Process: secondary metabolic process (GO:0019748);	1	Elaeagnus_angustifolia_newGene_3023
Biological Process: sexual reproduction (GO:0019953);	1	Elaeagnus_angustifolia_newGene_2683
Biological Process: shoot system morphogenesis (GO:0010016);	1	Elaeagnus_angustifolia_newGene_3631
Biological Process: sialylation (GO:0097503);	1	Elaeagnus_angustifolia_newGene_2587
Biological Process: single organism reproductive process (GO:0044702);	1	Elaeagnus_angustifolia_newGene_8437
Biological Process: sister chromatid cohesion (GO:0007062);	1	Elaeagnus_angustifolia_newGene_9531
Biological Process: sodium ion transmembrane transport (GO:0035725);	1	Elaeagnus_angustifolia_newGene_9590
Biological Process: sphingoid biosynthetic process (GO:0046520);	1	Elaeagnus_angustifolia_newGene_11529
Biological Process: spindle assembly involved in meiosis (GO:0090306);	1	Elaeagnus_angustifolia_newGene_6581
Biological Process: spindle organization (GO:0007051);	1	Elaeagnus_angustifolia_newGene_4496
Biological Process: stem vascular tissue pattern formation (GO:0010222);	1	Elaeagnus_angustifolia_newGene_4785
Biological Process: steroid biosynthetic process (GO:0006694);	1	Elaeagnus_angustifolia_newGene_3786
Biological Process: suberin biosynthetic process (GO:0010345);	1	Elaeagnus_angustifolia_newGene_1972
Biological Process: sucrose transport (GO:0015770);	1	Elaeagnus_angustifolia_newGene_287
Biological Process: sugar mediated signaling pathway (GO:0010182);	1	Elaeagnus_angustifolia_newGene_4375
Biological Process: system development (GO:0048731);	1	Elaeagnus_angustifolia_newGene_1859
Biological Process: tRNA aminoacylation for protein translation (GO:0006418);	1	Elaeagnus_angustifolia_newGene_2752
Biological Process: tRNA dihydrouridine synthesis (GO:0002943);	1	Elaeagnus_angustifolia_newGene_5754
Biological Process: tRNA export from nucleus (GO:0006409);	1	Elaeagnus_angustifolia_newGene_10663
Biological Process: tRNA modification (GO:0006400);	1	Elaeagnus_angustifolia_newGene_4309
Biological Process: tRNA processing (GO:0008033);	1	Elaeagnus_angustifolia_newGene_8337
Biological Process: tRNA wobble position uridine thiolation (GO:0002143);	1	Elaeagnus_angustifolia_newGene_1148
Biological Process: telomere maintenance via recombination (GO:0000722);	1	Elaeagnus_angustifolia_newGene_7908
Biological Process: telomeric loop formation (GO:0031627);	1	Elaeagnus_angustifolia_newGene_4726
Biological Process: termination of RNA polymerase III transcription (GO:0006386);	1	Elaeagnus_angustifolia_newGene_5621
Biological Process: tetrahydrofolate biosynthetic process (GO:0046654);	1	Elaeagnus_angustifolia_newGene_10689
Biological Process: tetrahydrofolylpolyglutamate biosynthetic process (GO:0046901);	1	Elaeagnus_angustifolia_newGene_401
Biological Process: tetrapyrrole biosynthetic process (GO:0033014);	1	Elaeagnus_angustifolia_newGene_961
Biological Process: transcription elongation from RNA polymerase II promoter (GO:0006368);	1	Elaeagnus_angustifolia_newGene_10547
Biological Process: transcription-dependent tethering of RNA polymerase II gene DNA at nuclear periphery (GO:0000972);	1	Elaeagnus_angustifolia_newGene_7395
Biological Process: trichome differentiation (GO:0010026);	1	Elaeagnus_angustifolia_newGene_659
Biological Process: triglyceride biosynthetic process (GO:0019432);	1	Elaeagnus_angustifolia_newGene_7144
Biological Process: triglyceride metabolic process (GO:0006641);	1	Elaeagnus_angustifolia_newGene_5168
Biological Process: urea catabolic process (GO:0043419);	1	Elaeagnus_angustifolia_newGene_126
Biological Process: ureide catabolic process (GO:0010136);	1	Elaeagnus_angustifolia_newGene_10170
Biological Process: vacuolar protein processing (GO:0006624);	1	Elaeagnus_angustifolia_newGene_3623
Biological Process: vacuole fusion, non-autophagic (GO:0042144);	1	Elaeagnus_angustifolia_newGene_7860
Biological Process: vacuole organization (GO:0007033);	1	Elaeagnus_angustifolia_newGene_183
Biological Process: vasculature development (GO:0001944);	1	Elaeagnus_angustifolia_newGene_6447
Biological Process: water homeostasis (GO:0030104);	1	Elaeagnus_angustifolia_newGene_1780
Biological Process: xenobiotic transport (GO:0042908);	1	Elaeagnus_angustifolia_newGene_7879
Biological Process: xylan biosynthetic process (GO:0045492);	1	Elaeagnus_angustifolia_newGene_10540
Biological Process: xylan catabolic process (GO:0045493);	1	Elaeagnus_angustifolia_newGene_2419
Cellular Component: 1,3-beta-D-glucan synthase complex (GO:0000148);	1	Elaeagnus_angustifolia_newGene_5465
Cellular Component: ATP-binding cassette (ABC) transporter complex (GO:0043190);	1	Elaeagnus_angustifolia_newGene_10373
Cellular Component: CCAAT-binding factor complex (GO:0016602);	1	Elaeagnus_angustifolia_newGene_3768
Cellular Component: COPI vesicle coat (GO:0030126);	1	Elaeagnus_angustifolia_newGene_7372
Cellular Component: CORVET complex (GO:0033263);	1	Elaeagnus_angustifolia_newGene_7860
Cellular Component: CST complex (GO:1990879);	1	Elaeagnus_angustifolia_newGene_4784
Cellular Component: Ctf18 RFC-like complex (GO:0031390);	1	Elaeagnus_angustifolia_newGene_2663
Cellular Component: DNA replication factor C complex (GO:0005663);	1	Elaeagnus_angustifolia_newGene_9281
Cellular Component: DUBm complex (GO:0071819);	1	Elaeagnus_angustifolia_newGene_10547
Cellular Component: ER body (GO:0010168);	1	Elaeagnus_angustifolia_newGene_1618
Cellular Component: Golgi-associated vesicle membrane (GO:0030660);	1	Elaeagnus_angustifolia_newGene_9458
Cellular Component: H4/H2A histone acetyltransferase complex (GO:0043189);	1	Elaeagnus_angustifolia_newGene_8396
Cellular Component: HAUS complex (GO:0070652);	1	Elaeagnus_angustifolia_newGene_4115
Cellular Component: HOPS complex (GO:0030897);	1	Elaeagnus_angustifolia_newGene_7860
Cellular Component: MCM complex (GO:0042555);	1	Elaeagnus_angustifolia_newGene_259
Cellular Component: Mpp10 complex (GO:0034457);	1	Elaeagnus_angustifolia_newGene_3905
Cellular Component: NSL complex (GO:0044545);	1	Elaeagnus_angustifolia_newGene_4562
Cellular Component: PcG protein complex (GO:0031519);	1	Elaeagnus_angustifolia_newGene_5759
Cellular Component: PeBoW complex (GO:0070545);	1	Elaeagnus_angustifolia_newGene_8358
Cellular Component: Pwp2p-containing subcomplex of 90S preribosome (GO:0034388);	1	Elaeagnus_angustifolia_newGene_340
Cellular Component: SAGA complex (GO:0000124);	1	Elaeagnus_angustifolia_newGene_10547
Cellular Component: SCF ubiquitin ligase complex (GO:0019005);	1	Elaeagnus_angustifolia_newGene_3680
Cellular Component: THO complex (GO:0000347);	1	Elaeagnus_angustifolia_newGene_259
Cellular Component: U2-type prespliceosome (GO:0071004);	1	Elaeagnus_angustifolia_newGene_5824
Cellular Component: U4/U6 x U5 tri-snRNP complex (GO:0046540);	1	Elaeagnus_angustifolia_newGene_1007
Cellular Component: U6 snRNP (GO:0005688);	1	Elaeagnus_angustifolia_newGene_10830
Cellular Component: aleurone grain (GO:0033095);	1	Elaeagnus_angustifolia_newGene_2276
Cellular Component: anchored component of membrane (GO:0031225);	1	Elaeagnus_angustifolia_newGene_3024
Cellular Component: anthranilate synthase complex (GO:0005950);	1	Elaeagnus_angustifolia_newGene_4916
Cellular Component: autophagosome (GO:0005776);	1	Elaeagnus_angustifolia_newGene_4280
Cellular Component: box C/D snoRNP complex (GO:0031428);	1	Elaeagnus_angustifolia_newGene_1007
Cellular Component: cell division site (GO:0032153);	1	Elaeagnus_angustifolia_newGene_9191
Cellular Component: cell periphery (GO:0071944);	1	Elaeagnus_angustifolia_newGene_5638
Cellular Component: central vacuole (GO:0042807);	1	Elaeagnus_angustifolia_newGene_4634
Cellular Component: centrosome (GO:0005813);	1	Elaeagnus_angustifolia_newGene_4496
Cellular Component: checkpoint clamp complex (GO:0030896);	1	Elaeagnus_angustifolia_newGene_4796
Cellular Component: chloroplast membrane (GO:0031969);	1	Elaeagnus_angustifolia_newGene_6763
Cellular Component: chloroplast photosystem I (GO:0030093);	1	Elaeagnus_angustifolia_newGene_5659
Cellular Component: chloroplastic endopeptidase Clp complex (GO:0009840);	1	Elaeagnus_angustifolia_newGene_8467
Cellular Component: chromatin (GO:0000785);	1	Elaeagnus_angustifolia_newGene_2247
Cellular Component: chromosome passenger complex (GO:0032133);	1	Elaeagnus_angustifolia_newGene_935
Cellular Component: chromosome, centromeric region (GO:0000775);	1	Elaeagnus_angustifolia_newGene_4362
Cellular Component: chromosome, telomeric region (GO:0000781);	1	Elaeagnus_angustifolia_newGene_7219
Cellular Component: cis-Golgi network (GO:0005801);	1	Elaeagnus_angustifolia_newGene_7484
Cellular Component: commitment complex (GO:0000243);	1	Elaeagnus_angustifolia_newGene_5824
Cellular Component: condensed nuclear chromosome, centromeric region (GO:0000780);	1	Elaeagnus_angustifolia_newGene_935
Cellular Component: core TFIIH complex (GO:0000439);	1	Elaeagnus_angustifolia_newGene_9641
Cellular Component: cortical microtubule cytoskeleton (GO:0030981);	1	Elaeagnus_angustifolia_newGene_3150
Cellular Component: cullin-RING ubiquitin ligase complex (GO:0031461);	1	Elaeagnus_angustifolia_newGene_6462
Cellular Component: cytoplasmic stress granule (GO:0010494);	1	Elaeagnus_angustifolia_newGene_6447
Cellular Component: cytoplasmic vesicle (GO:0031410);	1	Elaeagnus_angustifolia_newGene_4053
Cellular Component: cytosolic proteasome complex (GO:0031597);	1	Elaeagnus_angustifolia_newGene_4792
Cellular Component: dolichol-phosphate-mannose synthase complex (GO:0033185);	1	Elaeagnus_angustifolia_newGene_1187
Cellular Component: early endosome (GO:0005769);	1	Elaeagnus_angustifolia_newGene_6935
Cellular Component: eukaryotic translation initiation factor 2B complex (GO:0005851);	1	Elaeagnus_angustifolia_newGene_10648
Cellular Component: exon-exon junction complex (GO:0035145);	1	Elaeagnus_angustifolia_newGene_10415
Cellular Component: external side of plasma membrane (GO:0009897);	1	Elaeagnus_angustifolia_newGene_4785
Cellular Component: gamma-tubulin complex (GO:0000930);	1	Elaeagnus_angustifolia_newGene_5553
Cellular Component: glutaminase complex (GO:1903600);	1	Elaeagnus_angustifolia_newGene_4613
Cellular Component: glycine cleavage complex (GO:0005960);	1	Elaeagnus_angustifolia_newGene_1870
Cellular Component: glyoxysome (GO:0009514);	1	Elaeagnus_angustifolia_newGene_2118
Cellular Component: heterotrimeric G-protein complex (GO:0005834);	1	Elaeagnus_angustifolia_newGene_6133
Cellular Component: holo TFIIH complex (GO:0005675);	1	Elaeagnus_angustifolia_newGene_9641
Cellular Component: integral component of Golgi membrane (GO:0030173);	1	Elaeagnus_angustifolia_newGene_5496
Cellular Component: integral component of cytoplasmic side of endoplasmic reticulum membrane (GO:0071458);	1	Elaeagnus_angustifolia_newGene_9458
Cellular Component: integral component of lumenal side of endoplasmic reticulum membrane (GO:0071556);	1	Elaeagnus_angustifolia_newGene_9458
Cellular Component: integral component of mitochondrial inner membrane (GO:0031305);	1	Elaeagnus_angustifolia_newGene_3471
Cellular Component: integral component of peroxisomal membrane (GO:0005779);	1	Elaeagnus_angustifolia_newGene_5484
Cellular Component: late endosome (GO:0005770);	1	Elaeagnus_angustifolia_newGene_7860
Cellular Component: lipid droplet (GO:0005811);	1	Elaeagnus_angustifolia_newGene_7144
Cellular Component: lysosomal membrane (GO:0005765);	1	Elaeagnus_angustifolia_newGene_9458
Cellular Component: mRNA cleavage factor complex (GO:0005849);	1	Elaeagnus_angustifolia_newGene_6150
Cellular Component: mediator complex (GO:0016592);	1	Elaeagnus_angustifolia_newGene_2584
Cellular Component: membrane-bounded organelle (GO:0043227);	1	Elaeagnus_angustifolia_newGene_10647
Cellular Component: mitochondrial inner membrane peptidase complex (GO:0042720);	1	Elaeagnus_angustifolia_newGene_9269
Cellular Component: mitochondrial inner membrane presequence translocase complex (GO:0005744);	1	Elaeagnus_angustifolia_newGene_3471
Cellular Component: mitochondrial intermembrane space (GO:0005758);	1	Elaeagnus_angustifolia_newGene_1967
Cellular Component: mitochondrial membrane (GO:0031966);	1	Elaeagnus_angustifolia_newGene_6377
Cellular Component: mitochondrial proton-transporting ATP synthase complex, coupling factor F(o) (GO:0000276);	1	Elaeagnus_angustifolia_newGene_7205
Cellular Component: mitochondrial respiratory chain complex III (GO:0005750);	1	Elaeagnus_angustifolia_newGene_6851
Cellular Component: nuclear MIS12/MIND complex (GO:0000818);	1	Elaeagnus_angustifolia_newGene_4363
Cellular Component: nuclear body (GO:0016604);	1	Elaeagnus_angustifolia_newGene_10415
Cellular Component: nuclear chromosome, telomeric region (GO:0000784);	1	Elaeagnus_angustifolia_newGene_7908
Cellular Component: nuclear envelope (GO:0005635);	1	Elaeagnus_angustifolia_newGene_9191
Cellular Component: nuclear proteasome complex (GO:0031595);	1	Elaeagnus_angustifolia_newGene_4792
Cellular Component: nuclear telomere cap complex (GO:0000783);	1	Elaeagnus_angustifolia_newGene_4726
Cellular Component: nucleolar ribonuclease P complex (GO:0005655);	1	Elaeagnus_angustifolia_newGene_1350
Cellular Component: oligosaccharyltransferase complex (GO:0008250);	1	Elaeagnus_angustifolia_newGene_4365
Cellular Component: organelle inner membrane (GO:0019866);	1	Elaeagnus_angustifolia_newGene_9339
Cellular Component: perinuclear region of cytoplasm (GO:0048471);	1	Elaeagnus_angustifolia_newGene_8015
Cellular Component: peroxisomal matrix (GO:0005782);	1	Elaeagnus_angustifolia_newGene_2236
Cellular Component: phenylalanine-tRNA ligase complex (GO:0009328);	1	Elaeagnus_angustifolia_newGene_11048
Cellular Component: photosystem (GO:0009521);	1	Elaeagnus_angustifolia_newGene_10541
Cellular Component: photosystem I reaction center (GO:0009538);	1	Elaeagnus_angustifolia_newGene_3233
Cellular Component: plant-type vacuole (GO:0000325);	1	Elaeagnus_angustifolia_newGene_2214
Cellular Component: plastid chromosome (GO:0009508);	1	Elaeagnus_angustifolia_newGene_5659
Cellular Component: pollen tube tip (GO:0090404);	1	Elaeagnus_angustifolia_newGene_10211
Cellular Component: polysome (GO:0005844);	1	Elaeagnus_angustifolia_newGene_6447
Cellular Component: pre-autophagosomal structure (GO:0000407);	1	Elaeagnus_angustifolia_newGene_5793
Cellular Component: preprophase band (GO:0009574);	1	Elaeagnus_angustifolia_newGene_3150
Cellular Component: proteasome core complex, alpha-subunit complex (GO:0019773);	1	Elaeagnus_angustifolia_newGene_5898
Cellular Component: protein phosphatase 4 complex (GO:0030289);	1	Elaeagnus_angustifolia_newGene_3166
Cellular Component: proton-transporting ATP synthase complex, catalytic core F(1) (GO:0045261);	1	Elaeagnus_angustifolia_newGene_2030
Cellular Component: pyruvate dehydrogenase complex (GO:0045254);	1	Elaeagnus_angustifolia_newGene_3257
Cellular Component: replication fork (GO:0005657);	1	Elaeagnus_angustifolia_newGene_2213
Cellular Component: retromer complex (GO:0030904);	1	Elaeagnus_angustifolia_newGene_638
Cellular Component: small nuclear ribonucleoprotein complex (GO:0030532);	1	Elaeagnus_angustifolia_newGene_865
Cellular Component: small nucleolar ribonucleoprotein complex (GO:0005732);	1	Elaeagnus_angustifolia_newGene_893
Cellular Component: spindle (GO:0005819);	1	Elaeagnus_angustifolia_newGene_3150
Cellular Component: spindle microtubule (GO:0005876);	1	Elaeagnus_angustifolia_newGene_935
Cellular Component: spindle midzone (GO:0051233);	1	Elaeagnus_angustifolia_newGene_935
Cellular Component: spindle pole centrosome (GO:0031616);	1	Elaeagnus_angustifolia_newGene_935
Cellular Component: spliceosomal tri-snRNP complex (GO:0097526);	1	Elaeagnus_angustifolia_newGene_10830
Cellular Component: tRNA (m1A) methyltransferase complex (GO:0031515);	1	Elaeagnus_angustifolia_newGene_2011
Cellular Component: tRNA methyltransferase complex (GO:0043527);	1	Elaeagnus_angustifolia_newGene_4309
Cellular Component: thylakoid membrane (GO:0042651);	1	Elaeagnus_angustifolia_newGene_3942
Cellular Component: trans-Golgi network membrane (GO:0032588);	1	Elaeagnus_angustifolia_newGene_8320
Cellular Component: transcription export complex 2 (GO:0070390);	1	Elaeagnus_angustifolia_newGene_10547
Cellular Component: transcription factor TFIIA complex (GO:0005672);	1	Elaeagnus_angustifolia_newGene_4666
Cellular Component: tricarboxylic acid cycle enzyme complex (GO:0045239);	1	Elaeagnus_angustifolia_newGene_5338
Molecular Function: (+)-abscisic acid 8'-hydroxylase activity (GO:0010295);	1	Elaeagnus_angustifolia_newGene_3673
Molecular Function: (iso)eugenol O-methyltransferase activity (GO:0050630);	1	Elaeagnus_angustifolia_newGene_2095
Molecular Function: 1,3-beta-D-glucan synthase activity (GO:0003843);	1	Elaeagnus_angustifolia_newGene_5465
Molecular Function: 1-deoxy-D-xylulose-5-phosphate synthase activity (GO:0008661);	1	Elaeagnus_angustifolia_newGene_913
Molecular Function: 1-phosphatidylinositol 4-kinase activity (GO:0004430);	1	Elaeagnus_angustifolia_newGene_5598
Molecular Function: 2-alkenal reductase (NADP+) activity (GO:0035798);	1	Elaeagnus_angustifolia_newGene_47
Molecular Function: 2-amino-4-hydroxy-6-hydroxymethyldihydropteridine diphosphokinase activity (GO:0003848);	1	Elaeagnus_angustifolia_newGene_8435
Molecular Function: 2-carboxy-D-arabinitol-1-phosphatase activity (GO:0047538);	1	Elaeagnus_angustifolia_newGene_4872
Molecular Function: 2-hydroxyglutarate dehydrogenase activity (GO:0047545);	1	Elaeagnus_angustifolia_newGene_30
Molecular Function: 3'-phosphoadenosine 5'-phosphosulfate transmembrane transporter activity (GO:0046964);	1	Elaeagnus_angustifolia_newGene_5496
Molecular Function: 3,4-dihydroxy-2-butanone-4-phosphate synthase activity (GO:0008686);	1	Elaeagnus_angustifolia_newGene_8460
Molecular Function: 3-beta-hydroxy-delta5-steroid dehydrogenase activity (GO:0003854);	1	Elaeagnus_angustifolia_newGene_3786
Molecular Function: 3-chloroallyl aldehyde dehydrogenase activity (GO:0004028);	1	Elaeagnus_angustifolia_newGene_10411
Molecular Function: 3-hydroxyacyl-CoA dehydratase activity (GO:0018812);	1	Elaeagnus_angustifolia_newGene_9489
Molecular Function: 3-hydroxyacyl-CoA dehydrogenase activity (GO:0003857);	1	Elaeagnus_angustifolia_newGene_9489
Molecular Function: 3R-hydroxyacyl-CoA dehydratase activity (GO:0080023);	1	Elaeagnus_angustifolia_newGene_9055
Molecular Function: 3alpha,7alpha,12alpha-trihydroxy-5beta-cholest-24-enoyl-CoA hydratase activity (GO:0033989);	1	Elaeagnus_angustifolia_newGene_9055
Molecular Function: 4-hydroxy-3-methylbut-2-en-1-yl diphosphate synthase activity (GO:0046429);	1	Elaeagnus_angustifolia_newGene_1181
Molecular Function: 4-hydroxy-4-methyl-2-oxoglutarate aldolase activity (GO:0047443);	1	Elaeagnus_angustifolia_newGene_2051
Molecular Function: 4-hydroxy-tetrahydrodipicolinate reductase (GO:0008839);	1	Elaeagnus_angustifolia_newGene_4165
Molecular Function: 5'-3' exoribonuclease activity (GO:0004534);	1	Elaeagnus_angustifolia_newGene_6447
Molecular Function: 5'-nucleotidase activity (GO:0008253);	1	Elaeagnus_angustifolia_newGene_5665
Molecular Function: 6-phosphogluconolactonase activity (GO:0017057);	1	Elaeagnus_angustifolia_newGene_639
Molecular Function: 7,9,9'-tricis-neurosporene:quinone oxidoreductase activity (GO:0052887);	1	Elaeagnus_angustifolia_newGene_9310
Molecular Function: 9,15,9'-tri-cis-zeta-carotene isomerase activity (GO:0090471);	1	Elaeagnus_angustifolia_newGene_6763
Molecular Function: 9,9'-dicis-carotene:quinone oxidoreductase activity (GO:0052886);	1	Elaeagnus_angustifolia_newGene_9310
Molecular Function: ADP-glucose pyrophosphohydrolase activity (GO:0080042);	1	Elaeagnus_angustifolia_newGene_3616
Molecular Function: ADP-ribose diphosphatase activity (GO:0047631);	1	Elaeagnus_angustifolia_newGene_4060
Molecular Function: ADP-ribose pyrophosphohydrolase activity (GO:0080041);	1	Elaeagnus_angustifolia_newGene_3616
Molecular Function: AMP deaminase activity (GO:0003876);	1	Elaeagnus_angustifolia_newGene_10371
Molecular Function: ATP phosphoribosyltransferase activity (GO:0003879);	1	Elaeagnus_angustifolia_newGene_8363
Molecular Function: ATP-dependent 5'-3' DNA helicase activity (GO:0043141);	1	Elaeagnus_angustifolia_newGene_2213
Molecular Function: ATP-dependent DNA helicase activity (GO:0004003);	1	Elaeagnus_angustifolia_newGene_9641
Molecular Function: ATP-dependent helicase activity (GO:0008026);	1	Elaeagnus_angustifolia_newGene_8354
Molecular Function: ATPase inhibitor activity (GO:0042030);	1	Elaeagnus_angustifolia_newGene_10466
Molecular Function: ATPase-coupled organic phosphonate transmembrane transporter activity (GO:0015416);	1	Elaeagnus_angustifolia_newGene_4785
Molecular Function: CDP-glycerol diphosphatase activity (GO:0047734);	1	Elaeagnus_angustifolia_newGene_4060
Molecular Function: D-aminoacyl-tRNA deacylase activity (GO:0051499);	1	Elaeagnus_angustifolia_newGene_8454
Molecular Function: DNA (cytosine-5-)-methyltransferase activity (GO:0003886);	1	Elaeagnus_angustifolia_newGene_4892
Molecular Function: DNA clamp loader activity (GO:0003689);	1	Elaeagnus_angustifolia_newGene_9281
Molecular Function: DNA helicase activity (GO:0003678);	1	Elaeagnus_angustifolia_newGene_259
Molecular Function: DNA-3-methyladenine glycosylase activity (GO:0008725);	1	Elaeagnus_angustifolia_newGene_156
Molecular Function: FK506 binding (GO:0005528);	1	Elaeagnus_angustifolia_newGene_5210
Molecular Function: GTP cyclohydrolase II activity (GO:0003935);	1	Elaeagnus_angustifolia_newGene_8460
Molecular Function: GTP-dependent protein binding (GO:0030742);	1	Elaeagnus_angustifolia_newGene_8320
Molecular Function: GTPase binding (GO:0051020);	1	Elaeagnus_angustifolia_newGene_7860
Molecular Function: H4 histone acetyltransferase activity (GO:0010485);	1	Elaeagnus_angustifolia_newGene_7219
Molecular Function: L-ascorbate oxidase activity (GO:0008447);	1	Elaeagnus_angustifolia_newGene_1847
Molecular Function: L-histidine transmembrane transporter activity (GO:0005290);	1	Elaeagnus_angustifolia_newGene_3020
Molecular Function: L-lysine transmembrane transporter activity (GO:0015189);	1	Elaeagnus_angustifolia_newGene_3020
Molecular Function: L-ornithine transmembrane transporter activity (GO:0000064);	1	Elaeagnus_angustifolia_newGene_3020
Molecular Function: L-serine transmembrane transporter activity (GO:0015194);	1	Elaeagnus_angustifolia_newGene_7386
Molecular Function: MAP kinase kinase activity (GO:0004708);	1	Elaeagnus_angustifolia_newGene_6744
Molecular Function: N-acetyltransferase activity (GO:0008080);	1	Elaeagnus_angustifolia_newGene_4495
Molecular Function: N-acylphosphatidylethanolamine-specific phospholipase D activity (GO:0070290);	1	Elaeagnus_angustifolia_newGene_10451
Molecular Function: N2-acetyl-L-ornithine:2-oxoglutarate 5-aminotransferase activity (GO:0003992);	1	Elaeagnus_angustifolia_newGene_3727
Molecular Function: NAD(P)H oxidase activity (GO:0016174);	1	Elaeagnus_angustifolia_newGene_10510
Molecular Function: NAD+ diphosphatase activity (GO:0000210);	1	Elaeagnus_angustifolia_newGene_3852
Molecular Function: NAD-dependent histone deacetylase activity (H3-K14 specific) (GO:0032041);	1	Elaeagnus_angustifolia_newGene_2303
Molecular Function: NADHX epimerase activity (GO:0052856);	1	Elaeagnus_angustifolia_newGene_6652
Molecular Function: NADPH binding (GO:0070402);	1	Elaeagnus_angustifolia_newGene_4165
Molecular Function: NADPH dehydrogenase activity (GO:0003959);	1	Elaeagnus_angustifolia_newGene_1901
Molecular Function: NADPH-hemoprotein reductase activity (GO:0003958);	1	Elaeagnus_angustifolia_newGene_4234
Molecular Function: NADPH:quinone reductase activity (GO:0003960);	1	Elaeagnus_angustifolia_newGene_47
Molecular Function: NADPHX epimerase activity (GO:0052857);	1	Elaeagnus_angustifolia_newGene_6652
Molecular Function: NEDD8-specific protease activity (GO:0019784);	1	Elaeagnus_angustifolia_newGene_9652
Molecular Function: O-acyltransferase activity (GO:0008374);	1	Elaeagnus_angustifolia_newGene_5934
Molecular Function: RNA binding (GO:0044822);	1	Elaeagnus_angustifolia_newGene_8426
Molecular Function: RNA cap binding (GO:0000339);	1	Elaeagnus_angustifolia_newGene_10659
Molecular Function: RNA methyltransferase activity (GO:0008173);	1	Elaeagnus_angustifolia_newGene_33
Molecular Function: RNA polymerase II activity (GO:0001055);	1	Elaeagnus_angustifolia_newGene_321
Molecular Function: RNA polymerase II transcription cofactor activity (GO:0001104);	1	Elaeagnus_angustifolia_newGene_2584
Molecular Function: RNA polymerase II transcription corepressor activity (GO:0001106);	1	Elaeagnus_angustifolia_newGene_11501
Molecular Function: RNA polymerase II transcription factor binding (GO:0001085);	1	Elaeagnus_angustifolia_newGene_3478
Molecular Function: RNA-directed DNA polymerase activity (GO:0003964);	1	Elaeagnus_angustifolia_newGene_11419
Molecular Function: Rab GDP-dissociation inhibitor activity (GO:0005093);	1	Elaeagnus_angustifolia_newGene_5245
Molecular Function: Rab guanyl-nucleotide exchange factor activity (GO:0017112);	1	Elaeagnus_angustifolia_newGene_8034
Molecular Function: S-methyl-5-thioribose-1-phosphate isomerase activity (GO:0046523);	1	Elaeagnus_angustifolia_newGene_10648
Molecular Function: TBP-class protein binding (GO:0017025);	1	Elaeagnus_angustifolia_newGene_4792
Molecular Function: U6 snRNA binding (GO:0017070);	1	Elaeagnus_angustifolia_newGene_10830
Molecular Function: UDP-3-O-[3-hydroxymyristoyl] N-acetylglucosamine deacetylase activity (GO:0008759);	1	Elaeagnus_angustifolia_newGene_7782
Molecular Function: UDP-glucose 6-dehydrogenase activity (GO:0003979);	1	Elaeagnus_angustifolia_newGene_1876
Molecular Function: UDP-glucuronate decarboxylase activity (GO:0048040);	1	Elaeagnus_angustifolia_newGene_5334
Molecular Function: URM1 activating enzyme activity (GO:0042292);	1	Elaeagnus_angustifolia_newGene_1148
Molecular Function: abscisic acid binding (GO:0010427);	1	Elaeagnus_angustifolia_newGene_3902
Molecular Function: acetate-CoA ligase activity (GO:0003987);	1	Elaeagnus_angustifolia_newGene_8117
Molecular Function: acetolactate synthase activity (GO:0003984);	1	Elaeagnus_angustifolia_newGene_4971
Molecular Function: acetyl-CoA C-acetyltransferase activity (GO:0003985);	1	Elaeagnus_angustifolia_newGene_2164
Molecular Function: acetyl-CoA C-acyltransferase activity (GO:0003988);	1	Elaeagnus_angustifolia_newGene_4176
Molecular Function: adenylylsulfatase activity (GO:0047627);	1	Elaeagnus_angustifolia_newGene_1856
Molecular Function: adenylylsulfate kinase activity (GO:0004020);	1	Elaeagnus_angustifolia_newGene_5710
Molecular Function: aldehyde dehydrogenase [NAD(P)+] activity (GO:0004030);	1	Elaeagnus_angustifolia_newGene_10411
Molecular Function: aldose 1-epimerase activity (GO:0004034);	1	Elaeagnus_angustifolia_newGene_1886
Molecular Function: allene-oxide cyclase activity (GO:0046423);	1	Elaeagnus_angustifolia_newGene_4994
Molecular Function: alpha-1,4-glucosidase activity (GO:0004558);	1	Elaeagnus_angustifolia_newGene_5008
Molecular Function: alpha-L-fucosidase activity (GO:0004560);	1	Elaeagnus_angustifolia_newGene_547
Molecular Function: alpha-amylase activity (GO:0004556);	1	Elaeagnus_angustifolia_newGene_10376
Molecular Function: alpha-mannosidase activity (GO:0004559);	1	Elaeagnus_angustifolia_newGene_2586
Molecular Function: alternative oxidase activity (GO:0009916);	1	Elaeagnus_angustifolia_newGene_3877
Molecular Function: aminoacyl-tRNA editing activity (GO:0002161);	1	Elaeagnus_angustifolia_newGene_8308
Molecular Function: aminoacyl-tRNA hydrolase activity (GO:0004045);	1	Elaeagnus_angustifolia_newGene_674
Molecular Function: aminoacyl-tRNA ligase activity (GO:0004812);	1	Elaeagnus_angustifolia_newGene_2752
Molecular Function: aminomethyltransferase activity (GO:0004047);	1	Elaeagnus_angustifolia_newGene_3120
Molecular Function: anaphase-promoting complex binding (GO:0010997);	1	Elaeagnus_angustifolia_newGene_3311
Molecular Function: androstan-3-alpha,17-beta-diol dehydrogenase activity (GO:0047044);	1	Elaeagnus_angustifolia_newGene_710
Molecular Function: anthranilate N-benzoyltransferase activity (GO:0047672);	1	Elaeagnus_angustifolia_newGene_1972
Molecular Function: anthranilate phosphoribosyltransferase activity (GO:0004048);	1	Elaeagnus_angustifolia_newGene_2324
Molecular Function: anthranilate synthase activity (GO:0004049);	1	Elaeagnus_angustifolia_newGene_4916
Molecular Function: arginine transmembrane transporter activity (GO:0015181);	1	Elaeagnus_angustifolia_newGene_3020
Molecular Function: arogenate dehydratase activity (GO:0047769);	1	Elaeagnus_angustifolia_newGene_4619
Molecular Function: aromatase activity (GO:0070330);	1	Elaeagnus_angustifolia_newGene_5326
Molecular Function: asparaginase activity (GO:0004067);	1	Elaeagnus_angustifolia_newGene_10159
Molecular Function: aspartic endopeptidase activity, intramembrane cleaving (GO:0042500);	1	Elaeagnus_angustifolia_newGene_9458
Molecular Function: beta-galactosidase activity (GO:0004565);	1	Elaeagnus_angustifolia_newGene_9386
Molecular Function: beta-glucosidase activity (GO:0008422);	1	Elaeagnus_angustifolia_newGene_2022
Molecular Function: biotin carboxylase activity (GO:0004075);	1	Elaeagnus_angustifolia_newGene_2614
Molecular Function: biotin-[acetyl-CoA-carboxylase] ligase activity (GO:0004077);	1	Elaeagnus_angustifolia_newGene_8644
Molecular Function: calcium-transporting ATPase activity (GO:0005388);	1	Elaeagnus_angustifolia_newGene_5713
Molecular Function: carbon-nitrogen ligase activity, with glutamine as amido-N-donor (GO:0016884);	1	Elaeagnus_angustifolia_newGene_8752
Molecular Function: carbonate dehydratase activity (GO:0004089);	1	Elaeagnus_angustifolia_newGene_5713
Molecular Function: catechol O-methyltransferase activity (GO:0016206);	1	Elaeagnus_angustifolia_newGene_3088
Molecular Function: cation-transporting ATPase activity (GO:0019829);	1	Elaeagnus_angustifolia_newGene_3908
Molecular Function: cellulose synthase (UDP-forming) activity (GO:0016760);	1	Elaeagnus_angustifolia_newGene_2010
Molecular Function: chlorophyllide a oxygenase [overall] activity (GO:0010277);	1	Elaeagnus_angustifolia_newGene_4885
Molecular Function: cholesterol binding (GO:0015485);	1	Elaeagnus_angustifolia_newGene_8407
Molecular Function: chorismate mutase activity (GO:0004106);	1	Elaeagnus_angustifolia_newGene_3650
Molecular Function: copper ion transmembrane transporter activity (GO:0005375);	1	Elaeagnus_angustifolia_newGene_4513
Molecular Function: copper-exporting ATPase activity (GO:0004008);	1	Elaeagnus_angustifolia_newGene_3914
Molecular Function: coproporphyrinogen oxidase activity (GO:0004109);	1	Elaeagnus_angustifolia_newGene_4004
Molecular Function: core promoter proximal region sequence-specific DNA binding (GO:0000987);	1	Elaeagnus_angustifolia_newGene_2314
Molecular Function: cyclin-dependent protein serine/threonine kinase activity (GO:0004693);	1	Elaeagnus_angustifolia_newGene_7096
Molecular Function: cycloartenol synthase activity (GO:0016871);	1	Elaeagnus_angustifolia_newGene_8208
Molecular Function: cysteine desulfurase activity (GO:0031071);	1	Elaeagnus_angustifolia_newGene_10456
Molecular Function: cysteine synthase activity (GO:0004124);	1	Elaeagnus_angustifolia_newGene_4536
Molecular Function: cysteine-type endopeptidase inhibitor activity (GO:0004869);	1	Elaeagnus_angustifolia_newGene_9664
Molecular Function: cysteine-type peptidase activity (GO:0008234);	1	Elaeagnus_angustifolia_newGene_9751
Molecular Function: cytidine deaminase activity (GO:0004126);	1	Elaeagnus_angustifolia_newGene_9402
Molecular Function: dTDP-glucose 4,6-dehydratase activity (GO:0008460);	1	Elaeagnus_angustifolia_newGene_4019
Molecular Function: deoxyhypusine monooxygenase activity (GO:0019135);	1	Elaeagnus_angustifolia_newGene_8534
Molecular Function: diaminohydroxyphosphoribosylaminopyrimidine deaminase activity (GO:0008835);	1	Elaeagnus_angustifolia_newGene_155
Molecular Function: diaminopimelate epimerase activity (GO:0008837);	1	Elaeagnus_angustifolia_newGene_3676
Molecular Function: dihydroneopterin aldolase activity (GO:0004150);	1	Elaeagnus_angustifolia_newGene_10689
Molecular Function: dihydropteroate synthase activity (GO:0004156);	1	Elaeagnus_angustifolia_newGene_8435
Molecular Function: dolichol kinase activity (GO:0004168);	1	Elaeagnus_angustifolia_newGene_6572
Molecular Function: dolichyl-diphosphooligosaccharide-protein glycotransferase activity (GO:0004579);	1	Elaeagnus_angustifolia_newGene_4365
Molecular Function: dolichyl-phosphate-mannose-protein mannosyltransferase activity (GO:0004169);	1	Elaeagnus_angustifolia_newGene_385
Molecular Function: double-stranded telomeric DNA binding (GO:0003691);	1	Elaeagnus_angustifolia_newGene_4726
Molecular Function: endopeptidase activity (GO:0004175);	1	Elaeagnus_angustifolia_newGene_10172
Molecular Function: endoribonuclease activity (GO:0004521);	1	Elaeagnus_angustifolia_newGene_1618
Molecular Function: enone reductase activity (GO:0035671);	1	Elaeagnus_angustifolia_newGene_47
Molecular Function: enzyme regulator activity (GO:0030234);	1	Elaeagnus_angustifolia_newGene_1187
Molecular Function: estradiol 17-beta-dehydrogenase activity (GO:0004303);	1	Elaeagnus_angustifolia_newGene_104
Molecular Function: ethylene binding (GO:0051740);	1	Elaeagnus_angustifolia_newGene_10173
Molecular Function: ethylene receptor activity (GO:0038199);	1	Elaeagnus_angustifolia_newGene_10173
Molecular Function: fatty acid transporter activity (GO:0015245);	1	Elaeagnus_angustifolia_newGene_4785
Molecular Function: fatty-acyl-CoA binding (GO:0000062);	1	Elaeagnus_angustifolia_newGene_10716
Molecular Function: flavonoid 3'-monooxygenase activity (GO:0016711);	1	Elaeagnus_angustifolia_newGene_1785
Molecular Function: flavonol synthase activity (GO:0045431);	1	Elaeagnus_angustifolia_newGene_514
Molecular Function: formate-tetrahydrofolate ligase activity (GO:0004329);	1	Elaeagnus_angustifolia_newGene_4894
Molecular Function: fructokinase activity (GO:0008865);	1	Elaeagnus_angustifolia_newGene_9454
Molecular Function: fructose-bisphosphate aldolase activity (GO:0004332);	1	Elaeagnus_angustifolia_newGene_5068
Molecular Function: fucokinase activity (GO:0050201);	1	Elaeagnus_angustifolia_newGene_5620
Molecular Function: fucose-1-phosphate guanylyltransferase activity (GO:0047341);	1	Elaeagnus_angustifolia_newGene_5620
Molecular Function: fumarate hydratase activity (GO:0004333);	1	Elaeagnus_angustifolia_newGene_5338
Molecular Function: fumarylacetoacetase activity (GO:0004334);	1	Elaeagnus_angustifolia_newGene_9603
Molecular Function: galactosylgalactosylxylosylprotein 3-beta-glucuronosyltransferase activity (GO:0015018);	1	Elaeagnus_angustifolia_newGene_5751
Molecular Function: galactosylxylosylprotein 3-beta-galactosyltransferase activity (GO:0047220);	1	Elaeagnus_angustifolia_newGene_2503
Molecular Function: gibberellin 20-oxidase activity (GO:0045544);	1	Elaeagnus_angustifolia_newGene_2674
Molecular Function: glucokinase activity (GO:0004340);	1	Elaeagnus_angustifolia_newGene_9454
Molecular Function: glucose binding (GO:0005536);	1	Elaeagnus_angustifolia_newGene_9454
Molecular Function: glucose transmembrane transporter activity (GO:0005355);	1	Elaeagnus_angustifolia_newGene_10559
Molecular Function: glucose-6-phosphate dehydrogenase activity (GO:0004345);	1	Elaeagnus_angustifolia_newGene_883
Molecular Function: glucuronosyltransferase activity (GO:0015020);	1	Elaeagnus_angustifolia_newGene_3572
Molecular Function: glutamate 5-kinase activity (GO:0004349);	1	Elaeagnus_angustifolia_newGene_4077
Molecular Function: glutamate decarboxylase activity (GO:0004351);	1	Elaeagnus_angustifolia_newGene_2222
Molecular Function: glutamate-5-semialdehyde dehydrogenase activity (GO:0004350);	1	Elaeagnus_angustifolia_newGene_4077
Molecular Function: glutamate-ammonia ligase activity (GO:0004356);	1	Elaeagnus_angustifolia_newGene_4035
Molecular Function: glutamate-tRNA ligase activity (GO:0004818);	1	Elaeagnus_angustifolia_newGene_7950
Molecular Function: glutaminase activity (GO:0004359);	1	Elaeagnus_angustifolia_newGene_4613
Molecular Function: glutamine-fructose-6-phosphate transaminase (isomerizing) activity (GO:0004360);	1	Elaeagnus_angustifolia_newGene_10416
Molecular Function: glutamine-tRNA ligase activity (GO:0004819);	1	Elaeagnus_angustifolia_newGene_7950
Molecular Function: glycerol kinase activity (GO:0004370);	1	Elaeagnus_angustifolia_newGene_5168
Molecular Function: glycerol-3-phosphate O-acyltransferase activity (GO:0004366);	1	Elaeagnus_angustifolia_newGene_2743
Molecular Function: glycine hydroxymethyltransferase activity (GO:0004372);	1	Elaeagnus_angustifolia_newGene_8216
Molecular Function: glycine-tRNA ligase activity (GO:0004820);	1	Elaeagnus_angustifolia_newGene_10518
Molecular Function: guanyl-nucleotide exchange factor activity (GO:0005085);	1	Elaeagnus_angustifolia_newGene_10648
Molecular Function: histidine phosphotransfer kinase activity (GO:0009927);	1	Elaeagnus_angustifolia_newGene_3036
Molecular Function: histone acetyltransferase activity (H4-K16 specific) (GO:0046972);	1	Elaeagnus_angustifolia_newGene_4562
Molecular Function: histone acetyltransferase activity (H4-K5 specific) (GO:0043995);	1	Elaeagnus_angustifolia_newGene_4562
Molecular Function: histone acetyltransferase activity (H4-K8 specific) (GO:0043996);	1	Elaeagnus_angustifolia_newGene_4562
Molecular Function: histone demethylase activity (H3-R2 specific) (GO:0033746);	1	Elaeagnus_angustifolia_newGene_2314
Molecular Function: histone demethylase activity (H4-R3 specific) (GO:0033749);	1	Elaeagnus_angustifolia_newGene_2314
Molecular Function: histone kinase activity (H3-T11 specific) (GO:0035402);	1	Elaeagnus_angustifolia_newGene_8015
Molecular Function: histone kinase activity (H3-T3 specific) (GO:0072354);	1	Elaeagnus_angustifolia_newGene_8015
Molecular Function: histone serine kinase activity (GO:0035174);	1	Elaeagnus_angustifolia_newGene_935
Molecular Function: hydrogen ion transmembrane transporter activity (GO:0015078);	1	Elaeagnus_angustifolia_newGene_7205
Molecular Function: hydrolase activity, acting on carbon-nitrogen (but not peptide) bonds, in linear amides (GO:0016811);	1	Elaeagnus_angustifolia_newGene_4903
Molecular Function: hydroxycinnamoyltransferase activity (GO:0050734);	1	Elaeagnus_angustifolia_newGene_1972
Molecular Function: hydroxymethylglutaryl-CoA reductase (NADPH) activity (GO:0004420);	1	Elaeagnus_angustifolia_newGene_940
Molecular Function: hydroxyproline O-arabinosyltransferase activity (GO:1990585);	1	Elaeagnus_angustifolia_newGene_10499
Molecular Function: identical protein binding (GO:0042802);	1	Elaeagnus_angustifolia_newGene_3727
Molecular Function: inorganic diphosphatase activity (GO:0004427);	1	Elaeagnus_angustifolia_newGene_4246
Molecular Function: inorganic phosphate transmembrane transporter activity (GO:0005315);	1	Elaeagnus_angustifolia_newGene_9940
Molecular Function: inosine nucleosidase activity (GO:0047724);	1	Elaeagnus_angustifolia_newGene_5246
Molecular Function: ion channel activity (GO:0005216);	1	Elaeagnus_angustifolia_newGene_1075
Molecular Function: ionotropic glutamate receptor activity (GO:0004970);	1	Elaeagnus_angustifolia_newGene_3960
Molecular Function: isocitrate lyase activity (GO:0004451);	1	Elaeagnus_angustifolia_newGene_2118
Molecular Function: kinase binding (GO:0019900);	1	Elaeagnus_angustifolia_newGene_275
Molecular Function: leucine-tRNA ligase activity (GO:0004823);	1	Elaeagnus_angustifolia_newGene_8308
Molecular Function: lipase activity (GO:0016298);	1	Elaeagnus_angustifolia_newGene_383
Molecular Function: long-chain fatty acid-CoA ligase activity (GO:0004467);	1	Elaeagnus_angustifolia_newGene_3982
Molecular Function: magnesium ion transmembrane transporter activity (GO:0015095);	1	Elaeagnus_angustifolia_newGene_3283
Molecular Function: malate dehydrogenase (decarboxylating) (NAD+) activity (GO:0004471);	1	Elaeagnus_angustifolia_newGene_3032
Molecular Function: malate dehydrogenase (decarboxylating) (NADP+) activity (GO:0004473);	1	Elaeagnus_angustifolia_newGene_3032
Molecular Function: maltose alpha-glucosidase activity (GO:0032450);	1	Elaeagnus_angustifolia_newGene_5008
Molecular Function: manganese ion transmembrane transporter activity (GO:0005384);	1	Elaeagnus_angustifolia_newGene_6638
Molecular Function: mannan endo-1,4-beta-mannosidase activity (GO:0016985);	1	Elaeagnus_angustifolia_newGene_10943
Molecular Function: mannokinase activity (GO:0019158);	1	Elaeagnus_angustifolia_newGene_9454
Molecular Function: mannose-ethanolamine phosphotransferase activity (GO:0051377);	1	Elaeagnus_angustifolia_newGene_3777
Molecular Function: metal ion transmembrane transporter activity (GO:0046873);	1	Elaeagnus_angustifolia_newGene_8171
Molecular Function: metalloexopeptidase activity (GO:0008235);	1	Elaeagnus_angustifolia_newGene_7472
Molecular Function: metallopeptidase activity (GO:0008237);	1	Elaeagnus_angustifolia_newGene_8741
Molecular Function: methylenetetrahydrofolate reductase (NAD(P)H) activity (GO:0004489);	1	Elaeagnus_angustifolia_newGene_4979
Molecular Function: mevalonate kinase activity (GO:0004496);	1	Elaeagnus_angustifolia_newGene_4809
Molecular Function: microtubule-severing ATPase activity (GO:0008568);	1	Elaeagnus_angustifolia_newGene_4507
Molecular Function: mismatched DNA binding (GO:0030983);	1	Elaeagnus_angustifolia_newGene_3144
Molecular Function: molybdenum ion binding (GO:0030151);	1	Elaeagnus_angustifolia_newGene_4103
Molecular Function: myo-inositol:proton symporter activity (GO:0005366);	1	Elaeagnus_angustifolia_newGene_3199
Molecular Function: myosin XI tail binding (GO:0080115);	1	Elaeagnus_angustifolia_newGene_8320
Molecular Function: myosin heavy chain kinase activity (GO:0016905);	1	Elaeagnus_angustifolia_newGene_760
Molecular Function: naringenin 3-dioxygenase activity (GO:0045486);	1	Elaeagnus_angustifolia_newGene_5890
Molecular Function: nicotianamine synthase activity (GO:0030410);	1	Elaeagnus_angustifolia_newGene_4769
Molecular Function: nitrate transmembrane transporter activity (GO:0015112);	1	Elaeagnus_angustifolia_newGene_4061
Molecular Function: nuclease activity (GO:0004518);	1	Elaeagnus_angustifolia_newGene_9523
Molecular Function: nucleobase-containing compound transmembrane transporter activity (GO:0015932);	1	Elaeagnus_angustifolia_newGene_10663
Molecular Function: nucleoside transmembrane transporter activity (GO:0005337);	1	Elaeagnus_angustifolia_newGene_10575
Molecular Function: organic acid transmembrane transporter activity (GO:0005342);	1	Elaeagnus_angustifolia_newGene_1837
Molecular Function: oxaloacetate decarboxylase activity (GO:0008948);	1	Elaeagnus_angustifolia_newGene_2051
Molecular Function: oxidized purine nucleobase lesion DNA N-glycosylase activity (GO:0008534);	1	Elaeagnus_angustifolia_newGene_7029
Molecular Function: oxidoreductase activity, acting on a sulfur group of donors (GO:0016667);	1	Elaeagnus_angustifolia_newGene_10413
Molecular Function: oxidoreductase activity, acting on paired donors, with incorporation or reduction of molecular oxygen, 2-oxoglutarate as one donor, and incorporation of one atom each of oxygen into both donors (GO:0016706);	1	Elaeagnus_angustifolia_newGene_2564
Molecular Function: oxidoreductase activity, acting on paired donors, with oxidation of a pair of donors resulting in the reduction of molecular oxygen to two molecules of water (GO:0016717);	1	Elaeagnus_angustifolia_newGene_4686
Molecular Function: oxidoreductase activity, acting on the CH-CH group of donors, quinone or related compound as acceptor (GO:0016635);	1	Elaeagnus_angustifolia_newGene_7081
Molecular Function: oxidoreductase activity, acting on the aldehyde or oxo group of donors, NAD or NADP as acceptor (GO:0016620);	1	Elaeagnus_angustifolia_newGene_119
Molecular Function: oxygen-dependent protoporphyrinogen oxidase activity (GO:0004729);	1	Elaeagnus_angustifolia_newGene_6652
Molecular Function: pectinesterase inhibitor activity (GO:0046910);	1	Elaeagnus_angustifolia_newGene_10485
Molecular Function: peptidase activity, acting on L-amino acid peptides (GO:0070011);	1	Elaeagnus_angustifolia_newGene_4300
Molecular Function: peptidase inhibitor activity (GO:0030414);	1	Elaeagnus_angustifolia_newGene_3103
Molecular Function: phenylalanine-tRNA ligase activity (GO:0004826);	1	Elaeagnus_angustifolia_newGene_11048
Molecular Function: phosphatidylcholine phospholipase C activity (GO:0034480);	1	Elaeagnus_angustifolia_newGene_1979
Molecular Function: phosphatidylethanolamine binding (GO:0008429);	1	Elaeagnus_angustifolia_newGene_4560
Molecular Function: phosphatidylinositol binding (GO:0035091);	1	Elaeagnus_angustifolia_newGene_7739
Molecular Function: phosphatidylinositol-4,5-bisphosphate 5-phosphatase activity (GO:0004439);	1	Elaeagnus_angustifolia_newGene_7262
Molecular Function: phosphatidylserine decarboxylase activity (GO:0004609);	1	Elaeagnus_angustifolia_newGene_10136
Molecular Function: phospho-N-acetylmuramoyl-pentapeptide-transferase activity (GO:0008963);	1	Elaeagnus_angustifolia_newGene_4430
Molecular Function: phosphogluconate dehydrogenase (decarboxylating) activity (GO:0004616);	1	Elaeagnus_angustifolia_newGene_3207
Molecular Function: phosphoglycerate mutase activity (GO:0004619);	1	Elaeagnus_angustifolia_newGene_4872
Molecular Function: phospholipase A2 activity (GO:0004623);	1	Elaeagnus_angustifolia_newGene_7208
Molecular Function: phospholipase D activity (GO:0004630);	1	Elaeagnus_angustifolia_newGene_10451
Molecular Function: phospholipid scramblase activity (GO:0017128);	1	Elaeagnus_angustifolia_newGene_5473
Molecular Function: phospholipid:diacylglycerol acyltransferase activity (GO:0046027);	1	Elaeagnus_angustifolia_newGene_5934
Molecular Function: phosphoribosylamine-glycine ligase activity (GO:0004637);	1	Elaeagnus_angustifolia_newGene_8329
Molecular Function: polynucleotide 5'-hydroxyl-kinase activity (GO:0051731);	1	Elaeagnus_angustifolia_newGene_6150
Molecular Function: polyubiquitin modification-dependent protein binding (GO:0031593);	1	Elaeagnus_angustifolia_newGene_5897
Molecular Function: potassium channel activity (GO:0005267);	1	Elaeagnus_angustifolia_newGene_2198
Molecular Function: potassium ion binding (GO:0030955);	1	Elaeagnus_angustifolia_newGene_8088
Molecular Function: prephenate dehydratase activity (GO:0004664);	1	Elaeagnus_angustifolia_newGene_4619
Molecular Function: proteasome-activating ATPase activity (GO:0036402);	1	Elaeagnus_angustifolia_newGene_4792
Molecular Function: protein adenylyltransferase activity (GO:0070733);	1	Elaeagnus_angustifolia_newGene_1148
Molecular Function: protein domain specific binding (GO:0019904);	1	Elaeagnus_angustifolia_newGene_8392
Molecular Function: protein kinase binding (GO:0019901);	1	Elaeagnus_angustifolia_newGene_7521
Molecular Function: protein kinase regulator activity (GO:0019887);	1	Elaeagnus_angustifolia_newGene_4824
Molecular Function: protein phosphatase 2A binding (GO:0051721);	1	Elaeagnus_angustifolia_newGene_10713
Molecular Function: protein serine/threonine/tyrosine kinase activity (GO:0004712);	1	Elaeagnus_angustifolia_newGene_4059
Molecular Function: protein-L-isoaspartate (D-aspartate) O-methyltransferase activity (GO:0004719);	1	Elaeagnus_angustifolia_newGene_4057
Molecular Function: pseudouridine synthase activity (GO:0009982);	1	Elaeagnus_angustifolia_newGene_8337
Molecular Function: putrescine N-methyltransferase activity (GO:0030750);	1	Elaeagnus_angustifolia_newGene_10337
Molecular Function: pyridoxamine-phosphate oxidase activity (GO:0004733);	1	Elaeagnus_angustifolia_newGene_6652
Molecular Function: pyrophosphatase activity (GO:0016462);	1	Elaeagnus_angustifolia_newGene_8478
Molecular Function: pyruvate kinase activity (GO:0004743);	1	Elaeagnus_angustifolia_newGene_8088
Molecular Function: racemase and epimerase activity, acting on carbohydrates and derivatives (GO:0016857);	1	Elaeagnus_angustifolia_newGene_9780
Molecular Function: receptor activity (GO:0004872);	1	Elaeagnus_angustifolia_newGene_3902
Molecular Function: rhodopsin kinase activity (GO:0050254);	1	Elaeagnus_angustifolia_newGene_10434
Molecular Function: ribonuclease P activity (GO:0004526);	1	Elaeagnus_angustifolia_newGene_1350
Molecular Function: ribonuclease T2 activity (GO:0033897);	1	Elaeagnus_angustifolia_newGene_11521
Molecular Function: ribonuclease inhibitor activity (GO:0008428);	1	Elaeagnus_angustifolia_newGene_2051
Molecular Function: ribonucleoprotein complex binding (GO:0043021);	1	Elaeagnus_angustifolia_newGene_8358
Molecular Function: ribonucleoside binding (GO:0032549);	1	Elaeagnus_angustifolia_newGene_10015
Molecular Function: ribose phosphate diphosphokinase activity (GO:0004749);	1	Elaeagnus_angustifolia_newGene_2202
Molecular Function: ribulose-phosphate 3-epimerase activity (GO:0004750);	1	Elaeagnus_angustifolia_newGene_2515
Molecular Function: serine O-acetyltransferase activity (GO:0009001);	1	Elaeagnus_angustifolia_newGene_9411
Molecular Function: serine-type peptidase activity (GO:0008236);	1	Elaeagnus_angustifolia_newGene_9339
Molecular Function: sialyltransferase activity (GO:0008373);	1	Elaeagnus_angustifolia_newGene_2587
Molecular Function: small molecule binding (GO:0036094);	1	Elaeagnus_angustifolia_newGene_6875
Molecular Function: small protein activating enzyme activity (GO:0008641);	1	Elaeagnus_angustifolia_newGene_7681
Molecular Function: snoRNA binding (GO:0030515);	1	Elaeagnus_angustifolia_newGene_3905
Molecular Function: sodium:proton antiporter activity (GO:0015385);	1	Elaeagnus_angustifolia_newGene_9590
Molecular Function: spermidine synthase activity (GO:0004766);	1	Elaeagnus_angustifolia_newGene_10337
Molecular Function: steroid hydroxylase activity (GO:0008395);	1	Elaeagnus_angustifolia_newGene_7433
Molecular Function: succinate-semialdehyde dehydrogenase (NAD+) activity (GO:0004777);	1	Elaeagnus_angustifolia_newGene_2466
Molecular Function: succinate-semialdehyde dehydrogenase [NAD(P)+] activity (GO:0009013);	1	Elaeagnus_angustifolia_newGene_2466
Molecular Function: sucrose alpha-glucosidase activity (GO:0004575);	1	Elaeagnus_angustifolia_newGene_1848
Molecular Function: sucrose transmembrane transporter activity (GO:0008515);	1	Elaeagnus_angustifolia_newGene_287
Molecular Function: sugar:proton symporter activity (GO:0005351);	1	Elaeagnus_angustifolia_newGene_10559
Molecular Function: sulfate adenylyltransferase (ADP) activity (GO:0004780);	1	Elaeagnus_angustifolia_newGene_1856
Molecular Function: sulfite oxidase activity (GO:0008482);	1	Elaeagnus_angustifolia_newGene_4103
Molecular Function: sulfite reductase (ferredoxin) activity (GO:0050311);	1	Elaeagnus_angustifolia_newGene_10412
Molecular Function: sulfuric ester hydrolase activity (GO:0008484);	1	Elaeagnus_angustifolia_newGene_3777
Molecular Function: tRNA (adenine-N1-)-methyltransferase activity (GO:0016429);	1	Elaeagnus_angustifolia_newGene_2011
Molecular Function: tRNA (guanine(37)-N(1))-methyltransferase activity (GO:0052906);	1	Elaeagnus_angustifolia_newGene_9595
Molecular Function: tRNA (guanine-N7-)-methyltransferase activity (GO:0008176);	1	Elaeagnus_angustifolia_newGene_4309
Molecular Function: tRNA binding (GO:0000049);	1	Elaeagnus_angustifolia_newGene_11048
Molecular Function: tRNA dihydrouridine synthase activity (GO:0017150);	1	Elaeagnus_angustifolia_newGene_5754
Molecular Function: tRNA-intron endonuclease activity (GO:0000213);	1	Elaeagnus_angustifolia_newGene_4617
Molecular Function: taxane 13-alpha-hydroxylase activity (GO:0050598);	1	Elaeagnus_angustifolia_newGene_3991
Molecular Function: telomerase inhibitor activity (GO:0010521);	1	Elaeagnus_angustifolia_newGene_2213
Molecular Function: terpene synthase activity (GO:0010333);	1	Elaeagnus_angustifolia_newGene_1022
Molecular Function: tetrahydrofolylpolyglutamate synthase activity (GO:0004326);	1	Elaeagnus_angustifolia_newGene_401
Molecular Function: thiol-dependent ubiquitin-specific protease activity (GO:0004843);	1	Elaeagnus_angustifolia_newGene_9652
Molecular Function: thioredoxin-disulfide reductase activity (GO:0004791);	1	Elaeagnus_angustifolia_newGene_5924
Molecular Function: thiosulfate sulfurtransferase activity (GO:0004792);	1	Elaeagnus_angustifolia_newGene_1148
Molecular Function: transcription factor activity, transcription factor binding (GO:0000989);	1	Elaeagnus_angustifolia_newGene_3717
Molecular Function: transferase activity, transferring acyl groups, acyl groups converted into alkyl on transfer (GO:0046912);	1	Elaeagnus_angustifolia_newGene_2118
Molecular Function: translation release factor activity (GO:0003747);	1	Elaeagnus_angustifolia_newGene_1840
Molecular Function: translation release factor activity, codon specific (GO:0016149);	1	Elaeagnus_angustifolia_newGene_4215
Molecular Function: transmembrane receptor protein kinase activity (GO:0019199);	1	Elaeagnus_angustifolia_newGene_4868
Molecular Function: ubiquitin conjugating enzyme binding (GO:0031624);	1	Elaeagnus_angustifolia_newGene_4615
Molecular Function: ubiquitin-protein transferase activator activity (GO:0097027);	1	Elaeagnus_angustifolia_newGene_3311
Molecular Function: ubiquitin-ubiquitin ligase activity (GO:0034450);	1	Elaeagnus_angustifolia_newGene_5708
Molecular Function: urease activity (GO:0009039);	1	Elaeagnus_angustifolia_newGene_126
Molecular Function: ureidoglycolate hydrolase activity (GO:0004848);	1	Elaeagnus_angustifolia_newGene_10170
Molecular Function: uridine kinase activity (GO:0004849);	1	Elaeagnus_angustifolia_newGene_8478
Molecular Function: uridylyltransferase activity (GO:0070569);	1	Elaeagnus_angustifolia_newGene_11331
Molecular Function: uroporphyrinogen decarboxylase activity (GO:0004853);	1	Elaeagnus_angustifolia_newGene_473
Molecular Function: uroporphyrinogen-III synthase activity (GO:0004852);	1	Elaeagnus_angustifolia_newGene_961
Molecular Function: voltage-gated potassium channel activity (GO:0005249);	1	Elaeagnus_angustifolia_newGene_2045
Molecular Function: xenobiotic-transporting ATPase activity (GO:0008559);	1	Elaeagnus_angustifolia_newGene_7879
Molecular Function: xyloglucan:xyloglucosyl transferase activity (GO:0080039);	1	Elaeagnus_angustifolia_newGene_905
Molecular Function: xylose isomerase activity (GO:0009045);	1	Elaeagnus_angustifolia_newGene_4228
Molecular Function: xylosyltransferase activity (GO:0042285);	1	Elaeagnus_angustifolia_newGene_5751
